# Supplementary material for: Model-guided metabolic rewiring to bypass pyruvate oxidation for pyruvate derivative synthesis by minimizing carbon loss
Source: mSystems. 2024 Feb 5;9(3):e00839-23. doi: 10.1128/msystems.00839-23 (PMC10949502; doi:10.1128/msystems.00839-23)
Supplement: Table S1 — Flux distribution for maximum of biomass, alanine, leucine, and valine by FBA. [file msystems.00839-23-s0002.xlsx]

## Sheet: FBA
Table S1 Flux distribution for maximum of biomass, alanine, leucine and valine by FBA.
Reaction name	Enzyme	Genes	Proteins	Reaction	Subsystems	maxBiomass	maxAla	maxLeu	maxVal
ALAR	alanine racemase	cg0681	alr	ala-L[c] <=> ala-D[c]	Alanine and Aspartate Metabolism	0.0769029	9.44027e-28	4.19544e-27	6.40063e-28
ASNN	L-asparaginase	cg2352	ansA	h2o[c] + asn-L[c] -> asp-L[c] + nh4[c]	Alanine and Aspartate Metabolism	0	0	0	0
ASPT	L-aspartase	cg1697	aspA	asp-L[c] -> nh4[c] + fum[c]	Alanine and Aspartate Metabolism	0	0	0	0
ASPTA	aspartate transaminase	cg0294	aspB	akg[c] + asp-L[c] <=> glu-L[c] + oaa[c]	Alanine and Aspartate Metabolism	-0.872201	-1.26823e-15	6.64324e-16	8.18035e-16
DAAD	D-Amino acid dehydrogenase	cg3340	dadA	ala-D[c] + fad[c] + h2o[c] -> fadh2[c] + nh4[c] + pyr[c]	Alanine and Aspartate Metabolism	0	0	0	0
ASNS1	asparagine synthase (glutamine-hydrolysing)	cg2410	ltsA	atp[c] + h2o[c] + asp-L[c] + gln-L[c] -> h[c] + glu-L[c] + amp[c] + ppi[c] + asn-L[c]	Alanine and Aspartate Metabolism	0	0	0	0
ALATA_L	L-alanine transaminase	cg3149	alaT	glu-L[c] + pyr[c] <=> ala-L[c] + akg[c]	Alanine and Aspartate Metabolism	0.524025	9.2006	4.29803e-27	4.67
ASNS2	asparagine synthetase	cg2410		atp[c] + asp-L[c] + nh4[c] -> h[c] + amp[c] + ppi[c] + asn-L[c]	Alanine and Aspartate Metabolism	0.0921469	0	0	0
VPAMT	Valine-pyruvate aminotransferase	cg3149	avtA	ala-L[c] + 3mob[c] -> pyr[c] + val-L[c]	Alanine and Aspartate Metabolism	0.130175	-8.48885e-28	1.13828e-28	4.67
ICL	Isocitrate lyase	cg2560	aceA	icit[c] -> succ[c] + glx[c]	Anaplerotic Reactions	0	0	0	0
MALS	malate synthase	cg2559	aceB	accoa[c] + h2o[c] + glx[c] -> coa[c] + h[c] + mal-L[c]	Anaplerotic Reactions	0	0	0	0
ME2	malic enzyme (NADP)	cg3335	mez	nadp[c] + mal-L[c] -> pyr[c] + co2[c] + nadph[c]	Anaplerotic Reactions	0	8.36418	6.22667	9.34
PPCK	phosphoenolpyruvate carboxykinase	cg3170	pck	atp[c] + oaa[c] -> adp[c] + co2[c] + pep[c]	Anaplerotic Reactions	0	0	0	0
PPA	inorganic diphosphatase	cg2988	ppa	ppi[c] + h2o[c] -> h[c] + 2 pi[c]	Anaplerotic Reactions	0	0	0	0
PPA2	inorganic triphosphatase	cg2988	ppa	h2o[c] + pppi[c] -> h[c] + ppi[c] + pi[c]	Anaplerotic Reactions	0	0	0	0
PPC	phosphoenolpyruvate carboxylase	cg1787	ppc	h2o[c] + co2[c] + pep[c] -> h[c] + pi[c] + oaa[c]	Anaplerotic Reactions	0	0	0	0
ME1	malic enzyme (NAD)	(cg0287 or cg3335)		nad[c] + mal-L[c] -> nadh[c] + pyr[c] + co2[c]	Anaplerotic Reactions	0	0	0	0
CG_biomass cgl ATCC13032	cgl biomass objective function (ATCC13032)			47.7 atp[c] + 47.7 h2o[c] + 0.098705 arabino[c] + 0.01039 dna[c] + 0.05195 rna[c] + 0.098705 peptid[c] + 0.10598 mycoli[c] + 0.029092 phosph[c] + 0.54028 protein[c] + 0.002679 soluble-pool[c] + 0.062224 ions[c] -> 47.7 h[c] + 47.7 adp[c] + 47.7 pi[c] + biomass[c]	Biomass	0.434189	0	0	0
ACONTa	aconitase (half-reaction A, Citrate hydro-lyase)	cg1737	acn	cit[c] <=> h2o[c] + acon-C[c]	Citric Acid Cycle	2.52777	7.34141e-16	-2.78877e-16	-3.20375e-16
ACONTb	aconitase (half-reaction B, Isocitrate hydro-lyase)	cg1737	acn	h2o[c] + acon-C[c] <=> icit[c]	Citric Acid Cycle	2.52777	7.34141e-16	-2.78877e-16	-3.20375e-16
CITL	Citrate lyase	cg0985	citE	cit[c] -> ac[c] + oaa[c]	Citric Acid Cycle	0	0	0	0
FUM	fumarase	cg1145	fumC	h2o[c] + fum[c] <=> mal-L[c]	Citric Acid Cycle	2.17677	-2.86519e-16	-6.98926e-26	-2.24483e-26
ICDHyr	isocitrate dehydrogenase (NADP)	cg0766	icd	icit[c] + nadp[c] -> akg[c] + co2[c] + nadph[c]	Citric Acid Cycle	2.52777	7.34141e-16	-2.78877e-16	-3.20375e-16
MDH	malate dehydrogenase	cg2613	mdh	nad[c] + mal-L[c] <=> nadh[c] + h[c] + oaa[c]	Citric Acid Cycle	2.17677	-8.36418	-6.22667	-9.34
MDH3	Malate dehydrogenase (menaquinone 8 as acceptor)	cg2613	mdh	mal-L[c] + mqn8[c] -> oaa[c] + mql8[c]	Citric Acid Cycle	0	0	0	0
MDH2	Malate dehydrogenase (ubiquinone 8 as acceptor)	cg2192	mqo	mal-L[c] + q8[c] -> oaa[c] + q8h2[c]	Citric Acid Cycle	0	0	0	0
AKGDH	2-Oxoglutarate dehydrogenase	cg1280	odhA	nad[c] + coa[c] + akg[c] -> nadh[c] + succoa[c] + co2[c]	Citric Acid Cycle	1.91697	0	0	0
CS	citrate synthase	cg0798 or cg0949	prpC1 gltA	accoa[c] + h2o[c] + oaa[c] -> coa[c] + h[c] + cit[c]	Citric Acid Cycle	2.52777	7.34141e-16	-2.78877e-16	-3.20375e-16
PYRC	pyruvate carboxylase	cg0791	pyc	pyr[c] + atp[c] + hco3[c] <=> h[c] + adp[c] + pi[c] + oaa[c]	Citric Acid Cycle	1.2232	8.36418	6.22667	9.34
FRD2	fumarate reductase	(cg0446 and cg0445)	sdhA sdhCD	fum[c] + mql8[c] -> succ[c] + mqn8[c]	Citric Acid Cycle	15.5706	0.836418	0	0
FRD3	fumarate reductase	(cg0446 and cg0445)	sdhA sdhCD	fum[c] + 2dmmql8[c] -> succ[c] + 2dmmq8[c]	Citric Acid Cycle	0	0	0	0
SUCOAS	succinyl-CoA synthetase (ADP-forming)	(cg2836 or cg2837)	sucD sucC	adp[c] + pi[c] + succoa[c] -> coa[c] + atp[c] + succ[c]	Citric Acid Cycle	1.8808	1.49322e-29	-7.81506e-29	-1.96162e-29
EX_ala_L(e)	L-Alanine exchange			ala-L[e] ->	Exchange	0	9.2006	0	0
EX_co2(e)	CO2 exchange			co2[e] <=>	Exchange	10.0349	0.418209	9.34	4.67
EX_h2o(e)	H2O exchange			h2o[e] <=>	Exchange	19.5406	9.61881	12.4533	9.34
EX_lac_D(e)	D-lactate exchange			lac-D[e] ->	Exchange	0	0	0	0
EX_lac_L(e)	L-Lactate exchange			lac-L[e] ->	Exchange	0	0	0	0
EX_leu_L(e)	L-Leucine exchange			leu-L[e] ->	Exchange	0	0	3.11333	0
EX_o2(e)	O2 exchange			o2[e] <=>	Exchange	-8.78033	-0.418209	-4.67	-1.53191e-13
EX_val_L(e)	L-Valine exchange			val-L[e] ->	Exchange	0	-8.48885e-28	0	4.67
ACBCP	Acetyl-CoA carboxylase			accoa[c] + cbccp[c] <=> malcoa[c] + bccp[c]	Fatty acid biosynthesis	0	0	0	0
BTNC	Biotin carboxylase			h2o[c] + atp[c] + co2[c] + bccp[c] -> 2 h[c] + pi[c] + adp[c] + cbccp[c]	Fatty acid biosynthesis	0	0	0	0
SERD_L	L-serine deaminase	cg1852	sdaA	ser-L[c] -> pyr[c] + nh4[c]	Glycine and Serine Metabolism	0	0	0	0
PGCD	phosphoglycerate dehydrogenase	cg1451	serA	nad[c] + 3pg[c] -> nadh[c] + h[c] + 3php[c]	Glycine and Serine Metabolism	0.493186	-3.72118e-26	-4.39069e-16	-3.72502e-26
PSP_L	phosphoserine phosphatase (L-serine)	cg2779	serB	h2o[c] + pser-L[c] -> pi[c] + ser-L[c]	Glycine and Serine Metabolism	0.493186	-3.7194e-26	-4.39069e-16	-3.72536e-26
PSERT	phosphoserine transaminase	cg0948	serC	glu-L[c] + 3php[c] -> akg[c] + pser-L[c]	Glycine and Serine Metabolism	0.493186	-3.72118e-26	-4.39069e-16	-3.72502e-26
SARCOX	sarcosine oxidase	cg1783	soxA	h2o[c] + o2[c] + sarcs[c] -> fald[c] + gly[c] + h2o2[c]	Glycine and Serine Metabolism	0	0	0	0
GHMT2r	glycine hydroxymethyltransferase, reversible	cg1133		thf[c] + ser-L[c] <=> h2o[c] + gly[c] + mlthf[c]	Glycine and Serine Metabolism	0.305855	-2.56397e-26	-1.46356e-16	-2.46421e-26
PDH	pyruvate dehydrogenase	cg2466	aceE	nad[c] + coa[c] + pyr[c] -> nadh[c] + accoa[c] + co2[c]	Glycolysis/Gluconeogenesis	4.46714	7.34141e-16	3.11333	-3.20375e-16
ENO	enolase	cg1111	eno	2pg[c] <=> h2o[c] + pep[c]	Glycolysis/Gluconeogenesis	7.09437	9.2006	9.34	9.34
FBA	fructose-bisphosphate aldolase	cg3068	fda	fdp[c] <=> g3p[c] + dhap[c]	Glycolysis/Gluconeogenesis	3.61313	4.5306	4.67	4.67
GAPD	glyceraldehyde-3-phosphate dehydrogenase	(cg1069 or cg1791)	gapX gap	nad[c] + g3p[c] + pi[c] <=> nadh[c] + h[c] + 13dpg[c]	Glycolysis/Gluconeogenesis	7.58756	9.2006	9.34	9.34
GLCS1	glycogen synthase (ADPGlc)	cg1268	glgA	adpglc[c] -> h[c] + adp[c] + glycogen[c]	Glycolysis/Gluconeogenesis	0	0	0	0
GLBRAN2	1,4-alpha-glucan branching enzyme (glycogen -> bglycogen)	cg1381	glgB	glycogen[c] -> bglycogen[c]	Glycolysis/Gluconeogenesis	0	0	0	0
GLGC	glucose-1-phosphate adenylyltransferase	cg1269	glgC	h[c] + atp[c] + g1p[c] -> ppi[c] + adpglc[c]	Glycolysis/Gluconeogenesis	0	0	0	0
GLCP	glycogen phosphorylase	(cg1479 or cg2289)	glgP1 glgP2	pi[c] + glycogen[c] -> g1p[c]	Glycolysis/Gluconeogenesis	0	0	0	0
GLCP2	glycogen phosphorylase	(cg1479 or cg2289)	glgP1 glgP2	pi[c] + bglycogen[c] -> g1p[c]	Glycolysis/Gluconeogenesis	0	0	0	0
HEX1	hexokinase (D-glucose:ATP)	cg2399	glk	atp[c] + glc-D[c] -> h[c] + adp[c] + g6p[c]	Glycolysis/Gluconeogenesis	0	0	0	0
FBP	fructose-bisphosphatase	cg1157	glpX	h2o[c] + fdp[c] -> f6p[c] + pi[c]	Glycolysis/Gluconeogenesis	0	0	0	0
PFK	phosphofructokinase	cg1409	pfkA	atp[c] + f6p[c] -> h[c] + adp[c] + fdp[c]	Glycolysis/Gluconeogenesis	3.61313	4.5306	4.67	4.67
PGI	glucose-6-phosphate isomerase	cg0973	pgi	g6p[c] <=> f6p[c]	Glycolysis/Gluconeogenesis	2.80758	4.25179	4.67	4.67
PGK	phosphoglycerate kinase	cg1790	pgk	adp[c] + 13dpg[c] <=> atp[c] + 3pg[c]	Glycolysis/Gluconeogenesis	7.58756	9.2006	9.34	9.34
PYK	pyruvate kinase	(cg2291 or cg3218)	pyk	h[c] + adp[c] + pep[c] -> pyr[c] + atp[c]	Glycolysis/Gluconeogenesis	2.16049	4.5306	4.67	4.67
TPI	triose-phosphate isomerase	cg1789	tpiA	dhap[c] <=> g3p[c]	Glycolysis/Gluconeogenesis	3.58348	4.5306	4.67	4.67
PGM	phosphoglycerate mutase	(cg1204 or cg2455 or cg2581 or cg3506 or cg0482)		3pg[c] <=> 2pg[c]	Glycolysis/Gluconeogenesis	7.09437	9.2006	9.34	9.34
PPS	phosphoenolpyruvate synthase	(cg0642 and cg0645)		pyr[c] + atp[c] + h2o[c] -> 2 h[c] + amp[c] + pi[c] + pep[c]	Glycolysis/Gluconeogenesis	0	0	0	0
GLYCK	glycerate kinase	cg2283	glxK	atp[c] + glyc-R[c] -> h[c] + adp[c] + 3pg[c]	Glyoxylate Metabolism	0	0	0	0
PGL	6-phosphogluconolactonase	cg1780	devB	h2o[c] + 6pgl[c] -> h[c] + 6pgc[c]	Pentose Phosphate Pathway	1.79649	0.418209	0	0
GND	phosphogluconate dehydrogenase	cg1643	gnd	6pgc[c] + nadp[c] -> ru5p-D[c] + co2[c] + nadph[c]	Pentose Phosphate Pathway	1.79649	0.418209	0	0
RPE	ribulose 5-phosphate 3-epimerase	cg1801	rpe	ru5p-D[c] <=> xu5p-D[c]	Pentose Phosphate Pathway	0.867728	0.278806	9.29212e-14	-1.64486e-13
RPI	ribose-5-phosphate isomerase	cg2658	rpi	r5p[c] <=> ru5p-D[c]	Pentose Phosphate Pathway	-0.928762	-0.139403	9.29212e-14	-1.64486e-13
TALA	transaldolase	cg1776	tal	g3p[c] + s7p[c] <=> f6p[c] + e4p[c]	Pentose Phosphate Pathway	0.489472	0.139403	4.64606e-14	-8.22428e-14
TKT2	transketolase	cg1776	tal	e4p[c] + xu5p-D[c] <=> f6p[c] + g3p[c]	Pentose Phosphate Pathway	0.378256	0.139403	4.64606e-14	-8.22428e-14
TKT1	transketolase	cg1774	tkt	xu5p-D[c] + r5p[c] <=> g3p[c] + s7p[c]	Pentose Phosphate Pathway	0.489472	0.139403	4.64606e-14	-8.22428e-14
G6PDH2r	glucose 6-phosphate dehydrogenase	cg1778	zwf	nadp[c] + g6p[c] <=> h[c] + nadph[c] + 6pgl[c]	Pentose Phosphate Pathway	1.79649	0.418209	0	0
ACKr	acetate kinase	cg3047	ackA	atp[c] + ac[c] <=> adp[c] + actp[c]	Pyruvate Metabolism	0.0573947	-4.82383e-27	-2.92712e-16	-5.45896e-28
ALCD2x	alcohol dehydrogenase (ethanol)	(cg3107 or cg0273)	adhA	nad[c] + etoh[c] <=> acald[c] + nadh[c] + h[c]	Pyruvate Metabolism	0	0	0	0
ACALD	acetaldehyde dehydrogenase (acetylating)	cg0387	adhE	nad[c] + acald[c] + coa[c] <=> nadh[c] + accoa[c] + h[c]	Pyruvate Metabolism	8.9248e-25	-5.22045e-27	-1.90836e-26	-5.57591e-29
LDH	L-lactate dehydrogenase	cg3219	ldh	nadh[c] + h[c] + pyr[c] -> nad[c] + lac-L[c]	Pyruvate Metabolism	0	0	0	0
PTAr	phosphotransacetylase	cg3048	pta	accoa[c] + pi[c] <=> coa[c] + actp[c]	Pyruvate Metabolism	-0.0573947	4.82733e-27	2.92712e-16	5.47578e-28
FHL	Formate-hydrogen lyase	(cg1707 and cg2841 and cg2587)		for[c] + h[c] -> h2[c] + co2[c]	Pyruvate Metabolism	0	0	0	0
LDH_D	D-lactate dehydrogenase	cg1027		nad[c] + lac-D[c] <=> nadh[c] + h[c] + pyr[c]	Pyruvate Metabolism	0	0	0	0
OAADC	oxaloacetate decarboxylase			h[c] + oaa[c] -> pyr[c] + co2[c]	Pyruvate Metabolism	0	0	0	0
ACHBS	2-aceto-2-hydroxybutanoate synthase	(cg1435 and cg1436)	ilvB ilvN	h[c] + pyr[c] + 2obut[c] -> co2[c] + 2ahbut[c]	Valine, Leucine, and Isoleucine Metabolism	0.0898832	0	0	0
ACLS	acetolactate synthase	(cg1435 and cg1436)	ilvB ilvN	h[c] + 2 pyr[c] -> co2[c] + alac-S[c]	Valine, Leucine, and Isoleucine Metabolism	0.297841	0	3.11333	4.67
KARA1	ketol-acid reductoisomerase (2,3-dihydroxy-3-methylbutanoate)	cg1437	ilvC	nadp[c] + 23dhmb[c] <=> h[c] + nadph[c] + alac-S[c]	Valine, Leucine, and Isoleucine Metabolism	-0.297841	8.41165e-28	-3.11333	-4.67
KARA2	ketol-acid reductoisomerase (2-Acetolactate)	cg1437	ilvC	h[c] + nadph[c] + 2ahbut[c] <=> nadp[c] + 23dhmp[c]	Valine, Leucine, and Isoleucine Metabolism	0.0898832	0	0	0
DHAD1	dihydroxy-acid dehydratase (2,3-dihydroxy-3-methylbutanoate)	cg1432	ilvD	23dhmb[c] -> h2o[c] + 3mob[c]	Valine, Leucine, and Isoleucine Metabolism	0.297841	-8.41464e-28	3.11333	4.67
DHAD2	Dihydroxy-acid dehydratase (2,3-dihydroxy-3-methylpentanoate)	cg1432	ilvD	23dhmp[c] -> h2o[c] + 3mop[c]	Valine, Leucine, and Isoleucine Metabolism	0.0898832	0	0	0
ILETA	isoleucine transaminase	cg2418	ilvE	glu-L[c] + 3mop[c] <=> akg[c] + ile-L[c]	Valine, Leucine, and Isoleucine Metabolism	0.0898832	0	0	0
VALTA	valine transaminase	cg2418	ilvE	glu-L[c] + 3mob[c] -> akg[c] + val-L[c]	Valine, Leucine, and Isoleucine Metabolism	0	0	0	0
LEUTAi	leucine transaminase (irreversible)	cg2418	ilvE	glu-L[c] + 4mop[c] <=> akg[c] + leu-L[c]	Valine, Leucine, and Isoleucine Metabolism	0.167369	0	3.11333	0
IPPS	2-isopropylmalate synthase	cg0303	leuA	accoa[c] + h2o[c] + 3mob[c] -> coa[c] + h[c] + 3c3hmp[c]	Valine, Leucine, and Isoleucine Metabolism	0.167369	0	3.11333	0
IPMD	3-isopropylmalate dehydrogenase	cg1453	leuB	nad[c] + 3c2hmp[c] -> nadh[c] + h[c] + 3c4mop[c]	Valine, Leucine, and Isoleucine Metabolism	0.167369	0	3.11333	0
IPPMIa	3-isopropylmalate dehydratase	(cg1487 and cg1488)	leuC leuD	3c2hmp[c] <=> h2o[c] + 2ippm[c]	Valine, Leucine, and Isoleucine Metabolism	-0.167369	0	-3.11333	0
IPPMIb	2-isopropylmalate hydratase	(cg1487 and cg1488)	leuC leuD	h2o[c] + 2ippm[c] <=> 3c3hmp[c]	Valine, Leucine, and Isoleucine Metabolism	-0.167369	0	-3.11333	0
THRD_L	L-threonine deaminase	(cg1116 or cg2334)	tdcB ilvA	thr-L[c] -> nh4[c] + 2obut[c]	Valine, Leucine, and Isoleucine Metabolism	0.0898832	0	0	0
OMCDC	2-Oxo-4-methyl-3-carboxypentanoate decarboxylation			h[c] + 3c4mop[c] -> co2[c] + 4mop[c]	Valine, Leucine, and Isoleucine Metabolism	0.167369	0	3.11333	0
ALCD19	alcohol dehydrogenase (glycerol)	(cg0400 or cg1423 or cg2714)	adhC	nadh[c] + h[c] + glyald[c] <=> nad[c] + glyc[c]	Alternate Carbon Metabolism	0	0	0	0
BETALDHx	betaine-aldehyde dehydrogenase	cg0637	betB	nad[c] + betald[c] + h2o[c] -> nadh[c] + glyb[c] + 2 h[c]	Alternate Carbon Metabolism	0	0	0	0
BETALDHy	betaine-aldehyde dehydrogenase	cg0637	betB	betald[c] + nadp[c] + h2o[c] -> nadph[c] + glyb[c] + 2 h[c]	Alternate Carbon Metabolism	0	0	0	0
GLYCDx	(S,S)-2,3-butanediol dehydrogenase	cg2958	buta	nadh[c] + dha[c] + h[c] -> nad[c] + glyc[c]	Alternate Carbon Metabolism	0	0	0	0
HDPA2	dihydroxyacetone phosphate phosphatase2		cg1474	atp[c] + dha[c] -> dhap[c] + adp[c]	Alternate Carbon Metabolism	0	0	0	0
HCO3E	HCO3 equilibration reaction	cg2954	cynT	h2o[c] + co2[c] <=> h[c] + hco3[c]	Alternate Carbon Metabolism	2.84915	8.36418	6.22667	9.34
DRPA	deoxyribose-phosphate aldolase	cg0458	deoC	2dr5p[c] -> g3p[c] + acald[c]	Alternate Carbon Metabolism	0	0	0	0
MM-COA_ADD5	Propanoyl-CoA:carbon-dioxide ligase (ADP-forming)	cg0811	dtsR2	ppcoa[c] + atp[c] + hco3[c] <=> adp[c] + h[c] + mmcoa-S[c] + pi[c]	Alternate Carbon Metabolism	0	0	0	0
UDPG4E	UDPglucose 4-epimerase	cg2104	galE	udpg[c] <=> udpgal[c]	Alternate Carbon Metabolism	0.0304775	0	0	0
HPYRI	hydroxypyruvate isomerase	(cg2312 and cg2716)	gip hyi	hpyr[c] <=> 2h3oppan[c]	Alternate Carbon Metabolism	0	0	0	0
GLYK	glycerol kinase	cg3198	glpK	atp[c] + glyc[c] -> h[c] + adp[c] + glyc3p[c]	Alternate Carbon Metabolism	8.26046e-05	2.20066e-28	8.86967e-28	1.21762e-28
GNK	gluconokinase	(cg2732 or cg3336)	gntV gntK	atp[c] + glcn[c] -> h[c] + adp[c] + 6pgc[c]	Alternate Carbon Metabolism	0	0	0	0
G3PT	glycerol-3-phosphatase	cg1700	gpp	glyc3p[c] + h2o[c] -> pi[c] + glyc[c]	Alternate Carbon Metabolism	0	0	0	0
G3PD2	glycerol-3-phosphate dehydrogenase (NADP)	cg1492	gpsA	nadp[c] + glyc3p[c] <=> h[c] + nadph[c] + dhap[c]	Alternate Carbon Metabolism	-0.0284755	2.20305e-28	8.87545e-28	1.2122e-28
HDPA1	dihydroxyacetone phosphate phosphatase		hdpA	pi[c] + dha[c] -> dhap[c] + h2o[c]	Alternate Carbon Metabolism	0	0	0	0
GLCATr	D-glucose O-acetyltransferase	cg0180	maa	glc-D[c] + accoa[c] <=> acglc-D[c] + coa[c]	Alternate Carbon Metabolism	0	0	0	0
MALTATr	maltose O-acetyltransferase	cg0180	maa	accoa[c] + malt[c] <=> acmalt[c] + coa[c]	Alternate Carbon Metabolism	0	0	0	0
AMALT1	Amylomaltase (maltotriose)	cg2523	malQ	malt[c] + malttr[c] -> glc-D[c] + maltttr[c]	Alternate Carbon Metabolism	0	0	0	0
AMALT2	Amylomaltase (maltotetraose)	cg2523	malQ	malt[c] + maltttr[c] -> glc-D[c] + maltpt[c]	Alternate Carbon Metabolism	0	0	0	0
AMALT3	Amylomaltase (maltopentaose)	cg2523	malQ	malt[c] + maltpt[c] -> glc-D[c] + malthx[c]	Alternate Carbon Metabolism	0	0	0	0
AMALT4	Amylomaltase (maltohexaose)	cg2523	malQ	malt[c] + malthx[c] -> glc-D[c] + malthp[c]	Alternate Carbon Metabolism	0	0	0	0
MAN6PI	mannose-6-phosphate isomerase	cg0856	manA	man6p[c] <=> f6p[c]	Alternate Carbon Metabolism	0	0	0	0
MMM2	Methylmalonyl-CoA mutase	(cg1725 and cg1726)	mcmB mcmA	succoa[c] <=> mmcoa-R[c]	Alternate Carbon Metabolism	0	0	0	0
MSDH	methylmalonate-semialdehyde dehydrogenase	(cg0199 or cg0355)	msmA	2mop[c] + coa[c] + h2o[c] + nad[c] -> hco3[c] + nadh[c] + ppcoa[c]	Alternate Carbon Metabolism	0	0	0	0
M1PD	mannitol-1-phosphate 5-dehydrogenase	cg0143	mtlB	nadh[c] + h[c] + f6p[c] -> nad[c] + mnl1p[c]	Alternate Carbon Metabolism	0	0	0	0
MAN2D	mannitol 2-dehydrogenase	cg0143	mtlB	nadh[c] + h[c] + fru[c] -> mnl[c] + nad[c]	Alternate Carbon Metabolism	0	0	0	0
AGDC	N-acetylglucosamine-6-phosphate deacetylase	cg2929	nagA1	h2o[c] + acgam6p[c] -> ac[c] + gam6p[c]	Alternate Carbon Metabolism	0	0	0	0
G6PDA	glucosamine-6-phosphate deaminase	cg2928	nagB	h2o[c] + gam6p[c] -> f6p[c] + nh4[c]	Alternate Carbon Metabolism	0	0	0	0
ACNML	N-Acetylneuraminate lyase	cg2931	nanA	acnam[c] -> pyr[c] + acmana[c]	Alternate Carbon Metabolism	0	0	0	0
AMANAPEr	N-acetylmannosamine 6-phosphate epimerase	cg2933	nanE	acmanap[c] <=> acgam6p[c]	Alternate Carbon Metabolism	0	0	0	0
TRE6PS	alpha,alpha-trehalose-phosphate synthase (UDP-forming)	cg2907	otsA	udpg[c] + g6p[c] -> h[c] + udp[c] + tre6p[c]	Alternate Carbon Metabolism	0.0280885	0	0	0
TRE6PP	trehalose-phosphatase	cg2909	otsB	h2o[c] + tre6p[c] -> pi[c] + tre[c]	Alternate Carbon Metabolism	0.00736389	0	0	0
PFK_2	Phosphofructokinase	cg1409	pfkA	atp[c] + tag6p-D[c] -> adp[c] + h[c] + tagdp-D[c]	Alternate Carbon Metabolism	0	0	0	0
FRUK	fructose-1-phosphate kinase	cg2119	pfkB	atp[c] + f1p[c] -> h[c] + adp[c] + fdp[c]	Alternate Carbon Metabolism	0	0	0	0
PGMT	phosphoglucomutase	cg2800	pgm	g1p[c] <=> g6p[c]	Alternate Carbon Metabolism	-0.058566	0	0	0
PMANM	phosphomannomutase	(cg0788 or cg0854)	pmmB pmmA	man1p[c] <=> man6p[c]	Alternate Carbon Metabolism	0	0	0	0
MCITL2	methylisocitrate lyase	(cg0760 and cg0797)	prpB2 prpB1	micit[c] <=> pyr[c] + succ[c]	Alternate Carbon Metabolism	0	0	0	0
2METS	2-methylcitrate synthase	cg0762	prpC2	ppcoa[c] + oaa[c] + h2o[c] -> hcat[c] + coa[c]	Alternate Carbon Metabolism	0	0	0	0
MCITD	2-methylcitrate dehydratase	(cg0759 or cg0796 or cg2796)	prpD2 prpD1	2mcit[c] <=> 2mcacn[c] + h2o[c]	Alternate Carbon Metabolism	0	0	0	0
RBK	ribokinase	(cg1546 and cg2554)	rbsK1 rbsK2	atp[c] + rib-D[c] -> h[c] + adp[c] + r5p[c]	Alternate Carbon Metabolism	0.0696769	5.70999e-14	3.45726e-14	6.01413e-14
MAN1PG	mannose-1-phosphate guanylyltransferase	cg0849	rmlA2	man1p[c] + gtp <=> ppi[c] + gdpmann[c]	Alternate Carbon Metabolism	0	0	0	0
SUCptsp	PTS system, sucrose-specific IIA component	cg3365	rmpC	h2o[c] + sucr[e] -> g6p[c] + f6p[c]	Alternate Carbon Metabolism	0	0	0	0
FFSD	beta-fructofuranosidase	(cg2927 or cg1267)	scrB	h2o[c] + suc6p[c] -> fru[c] + g6p[c]	Alternate Carbon Metabolism	0	0	0	0
MALGT	maltose alpha-D-glucosyltransferase	cg2529	treS	malt[c] <=> tre[c]	Alternate Carbon Metabolism	0	0	0	0
GUI1	glucuronate isomerase (D-glucuronate)	cg2731	uxaC	glcur[c] <=> fruur[c]	Alternate Carbon Metabolism	0	0	0	0
XYLK	xylulokinase	cg0147	xylB	xylu-D[c] + atp[c] -> h[c] + adp[c] + xu5p-D[c]	Alternate Carbon Metabolism	0	0	0	0
ALDD2x	aldehyde dehydrogenase (acetaldehyde, NAD)	cg2953	xylC	nad[c] + acald[c] + h2o[c] -> nadh[c] + 2 h[c] + ac[c]	Alternate Carbon Metabolism	0	0	0	0
ACHMSC	ACHMSC			cys-L[c] + achms[c] -> h[c] + ac[c] + cyst-L[c]	Alternate Carbon Metabolism	-4.83514e-30	0	0	0
ADNUC	adenosine hydrolase	(cg0134 or cg0870 or cg1048)		h2o[c] + adn[c] -> ade[c] + rib-D[c]	Alternate Carbon Metabolism	0	0	0	0
ALDD19x	aldehyde dehydrogenase (phenylacetaldehyde, NAD)	cg3096		h2o[c] + nad[c] + pacald[c] -> 2 h[c] + nadh[c] + pac[c]	Alternate Carbon Metabolism	0	0	0	0
APG	APG			glyc3p[c] + cdpdag[c] <=> cmp[c] + apg[c]	Alternate Carbon Metabolism	0.013453	0	0	0
ARAI	L-arabinose isomerase	(cg1160 or cg3334)		arab-L[c] <=> rbl-L[c]	Alternate Carbon Metabolism	0	0	0	0
CBMKr	Carbamate kinase			atp[c] + co2[c] + nh4[c] <=> 2 h[c] + adp[c] + cbp[c]	Alternate Carbon Metabolism	0.151348	-5.96044e-28	-1.05241e-27	-6.71215e-28
DHACOAH	2,3-dehydroadipyl-CoA hydratase	cg1049		23dhacoa[c] + h2o[c] <=> 3hadpcoa[c]	Alternate Carbon Metabolism	0	0	0	0
DHAPT	Dihydroxyacetone phosphotransferase	cg1724		pep[c] + dha[c] -> pyr[c] + dhap[c]	Alternate Carbon Metabolism	0	0	0	0
DHPTDNRN	dihydropteridine reductase (NADH)	cg3141		dhptdn[c] + nadh[c] + 3 h[c] <=> nad[c] + thptdn[c]	Alternate Carbon Metabolism	0	0	0	0
F6PP	D-fructose 6-phosphate phosphatase	(cg0045 or cg0046 or cg2120)		f6p[c] + h2o[c] -> pi[c] + fru[c]	Alternate Carbon Metabolism	0	0	0	0
GLCRD	glucarate dehydratase	cg0502		glcr[c] -> 5dh4dglc[c] + h2o[c]	Alternate Carbon Metabolism	0	0	0	0
HEX7	hexokinase (D-fructose:ATP)			atp[c] + fru[c] -> h[c] + adp[c] + f6p[c]	Alternate Carbon Metabolism	0	0	0	0
HSST_2	HSST_2			succoa[c] + hom-L[c] -> coa[c] + suchms[c]	Alternate Carbon Metabolism	0.0361168	0	0	0
HXCT	Acetyl-CoA:hexanoate-CoA transferase	(cg2840 and cg2592)		accoa[c] + hxa[c] -> ac[c] + hxcoa[c]	Alternate Carbon Metabolism	0	0	0	0
LYXI	Lyxose isomerase	cg2704		lyx-L[c] -> xylu-L[c]	Alternate Carbon Metabolism	0	0	0	0
PGLYCP	Phosphoglycolate phosphatase	(cg2458 or cg1653)		2pglyc[c] + h2o[c] -> pi[c] + glyclt[c]	Alternate Carbon Metabolism	0	0	0	0
PPASUCC	PPASUCC			oaa[c] + ppa[c] -> pyr[c] + succ[c]	Alternate Carbon Metabolism	0	0	0	0
TRE6p	trehalose-6-phosphate hydrolase			h2o[c] + tre6p[c] -> glc-D[c] + g6p[c]	Alternate Carbon Metabolism	0.0207246	0	0	0
UACGAMPpp	UDP-N-acetyl-D-glucosamine pyrophosphohydrolase			h2o[c] + uacgam[c] -> 2 h[c] + ump[c] + acgam1p[c]	Alternate Carbon Metabolism	0	0	0	0
UDPARA	UDPARA			h[c] + r5p[c] + utp[c] -> ppi[c] + udpara[c]	Alternate Carbon Metabolism	0.284577	0	0	0
UDPGALPpp	UDPgalactose pyrophosphohydrolase			h2o[c] + udpgal[c] -> 2 h[c] + ump[c] + gal1p[c]	Alternate Carbon Metabolism	0	0	0	0
UDPGPpp	UDPglucose pyrophosphohydrolase	(cg0334 or cg3232)		h2o[c] + udpg[c] -> 2 h[c] + ump[c] + g1p[c]	Alternate Carbon Metabolism	0	0	0	0
UGLCURPpp	UDP-D-glucuronate pyrophosphohydrolase			h2o[c] + udpglcur[c] -> 2 h[c] + ump[c] + glcur1p[c]	Alternate Carbon Metabolism	0	0	0	0
XYLI1	xylose isomerase	cg0212		xyl-D[c] <=> xylu-D[c]	Alternate Carbon Metabolism	0	0	0	0
XYLI2	xylose isomerase	cg0212		fru[c] <=> glc-D[c]	Alternate Carbon Metabolism	0	0	0	0
GALKr	galactokinase	cg2452		atp[c] + gal[c] -> adp[c] + gal1p[c] + h[c]	Alternate Carbon Metabolism	0	0	0	0
ACGK	acetylglutamate kinase	cg1582	argB	atp[c] + acglu[c] -> adp[c] + acg5p[c]	Arginine and Proline Metabolism	0.0903594	-6.50349e-32	-3.25175e-32	0
AGPR	N-acetyl-g-glutamyl-phosphate reductase	cg1580	argC	pi[c] + nadp[c] + acg5sa[c] <=> h[c] + nadph[c] + acg5p[c]	Arginine and Proline Metabolism	-0.0903594	6.50349e-32	3.25175e-32	0
ACOTA	acetylornithine transaminase	cg1583	argD	akg[c] + acorn[c] <=> glu-L[c] + acg5sa[c]	Arginine and Proline Metabolism	-0.0903594	6.50349e-32	3.25175e-32	0
OCBT	ornithine carbamoyltransferase	cg1584	argF	orn[c] + cbp[c] <=> h[c] + pi[c] + citr-L[c]	Arginine and Proline Metabolism	0.0903594	0	0	0
ARGSS	argininosuccinate synthase	cg1586	argG	atp[c] + asp-L[c] + citr-L[c] -> h[c] + amp[c] + ppi[c] + argsuc[c]	Arginine and Proline Metabolism	0.0903594	0	0	0
ARGSL	argininosuccinate lyase	cg1588	argH	argsuc[c] <=> fum[c] + arg-L[c]	Arginine and Proline Metabolism	0.0903594	0	0	0
ACGS	N-acetylglutamate synthase	cg1581	argJ	accoa[c] + glu-L[c] -> coa[c] + h[c] + acglu[c]	Arginine and Proline Metabolism	0	0	0	0
GLUNATF	glutamate N-acetyltransferase	cg1581	argJ	glu-L[c] + acorn[c] <=> orn[c] + acglu[c]	Arginine and Proline Metabolism	0.0903594	-6.50349e-32	-3.25175e-32	0
CBPS	carbamoyl-phosphate synthase (glutamine-hydrolysing)	(cg1813 and cg1814)	carB carA	2 atp[c] + h2o[c] + gln-L[c] + hco3[c] -> 2 h[c] + glu-L[c] + 2 adp[c] + pi[c] + cbp[c]	Arginine and Proline Metabolism	0	0	0	0
CSND	Creatinine deaminase	cg0104	codA	crtn[c] + h2o[c] -> nmeth[c] + nh3[c]	Arginine and Proline Metabolism	0	0	0	0
SSALy	succinate-semialdehyde dehydrogenase (NADP)	(cg0067 or cg0567 or cg3004)	gabD3 gabD2 gabD1	h2o[c] + nadp[c] + sucsal[c] -> 2 h[c] + succ[c] + nadph[c]	Arginine and Proline Metabolism	0	0	0	0
ABTA	4-aminobutyrate transaminase	cg0566	gabT	akg[c] + 4abut[c] -> glu-L[c] + sucsal[c]	Arginine and Proline Metabolism	0	0	0	0
ORNC	ornithine cyclase	cg1784	ocd	orn[c] -> pro-L[c] + nh3[c]	Arginine and Proline Metabolism	0	0	0	0
G5SD	glutamate-5-semialdehyde dehydrogenase	cg2586	proA	h[c] + nadph[c] + glu5p[c] -> pi[c] + nadp[c] + glu5sa[c]	Arginine and Proline Metabolism	0.0758152	0	0	0
GLU5K	glutamate 5-kinase	cg2588	proB	glu-L[c] + atp[c] -> adp[c] + glu5p[c]	Arginine and Proline Metabolism	0.0758152	0	0	0
P5CR	pyrroline-5-carboxylate reductase	cg0490	proC	2 h[c] + nadph[c] + 1pyr5c[c] -> nadp[c] + pro-L[c]	Arginine and Proline Metabolism	0.0758152	0	0	0
SPMS	spermidine synthase	cg2990	speE	ametam[c] + ptrc[c] -> 5mta[c] + h[c] + spmd[c]	Arginine and Proline Metabolism	0	0	0	0
UREAAH	urea amidohydrolase	(cg0113 and cg0114 and cg0115)	ureA ureB ureC	urea[c] + h2o[c] -> co2[c] + 2 nh4[c]	Arginine and Proline Metabolism	0	0	0	0
ACODA	acetylornithine deacetylase	cg3131		h2o[c] + acorn[c] -> ac[c] + orn[c]	Arginine and Proline Metabolism	1.15427e-17	0	0	0
AMPTASEPG	aminopeptidase (pro-gly)	cg2662 or cg2419		h2o[c] + progly[c] -> gly[c] + pro-L[c]	Arginine and Proline Metabolism	0	0	0	0
G5SADs	L-glutamate 5-semialdehyde dehydratase (spontaneous)			glu5sa[c] -> h[c] + h2o[c] + 1pyr5c[c]	Arginine and Proline Metabolism	0.0758152	0	0	0
SPMDAT1	Spermidine acetyltransferase	cg1394		accoa[c] + spmd[c] -> N1aspmd[c] + coa[c] + h[c]	Arginine and Proline Metabolism	0	0	0	0
SPMDAT2	Spermidine acetyltransferase (N8)	(cg0155 or cg0220 or cg0627 or cg0659 or cg1175 or cg3035)		accoa[c] + spmd[c] -> coa[c] + h[c] + n8aspmd[c]	Arginine and Proline Metabolism	0	0	0	0
P5CD	1-pyrroline-5-carboxylate dehydrogenase	cg0129	putA	nad[c] + 2 h2o[c] + 1pyr5c[c] -> nadh[c] + h[c] + glu-L[c]	Arginine and Proline Metabolism	0	0	0	0
PROD2	Proline dehydrogenase	cg0129	putA	fad[c] + pro-L[c] -> 1pyr5c[c] + fadh2[c] + h[c]	Arginine and Proline Metabolism	0	0	0	0
SERAT	serine O-acetyltransferase	cg2834	cysE	accoa[c] + ser-L[c] <=> coa[c] + acser[c]	Cysteine Metabolism	0.0573947	6.45446e-30	-2.92712e-16	2.19151e-29
PAPSR	phosphoadenylyl-sulfate reductase (thioredoxin)	cg3116	cysH	trdrd[c] + paps[c] -> 2 h[c] + trdox[c] + pap[c] + so3[c]	Cysteine Metabolism	0	0	0	0
PAPSR2	phosphoadenylyl-sulfate reductase (glutaredoxin)	cg3116	cysH	grxrd[c] + paps[c] -> grxox[c] + 2 h[c] + pap[c] + so3[c]	Cysteine Metabolism	0	0	0	0
SULRi	sulfite reductase (NADPH2)	(cg3118 and cg3119)	cysI cysJ	5 h[c] + 3 nadph[c] + so3[c] -> 3 h2o[c] + 3 nadp[c] + h2s[c]	Cysteine Metabolism	0.0573947	6.45446e-30	-2.92712e-16	-7.70579e-14
CYSS	cysteine synthase	cg2833	cysK	h2s[c] + acser[c] -> h[c] + cys-L[c] + ac[c]	Cysteine Metabolism	0.0573947	6.45446e-30	-2.92712e-16	2.19151e-29
BPNT	3,5-bisphosphate nucleotidase	cg0967	cysQ	h2o[c] + pap[c] -> amp[c] + pi[c]	Cysteine Metabolism	0	0	0	0
MCPST	3-mercaptopyruvate sulfurtransferase	(cg0803 or cg1613 or cg3074)	thtR sseA2 sseA2	cyan[c] + mercppyr[c] -> h[c] + pyr[c] + tcynt[c]	Cysteine Metabolism	0	0	0	0
ADSK	adenylyl-sulfate kinase			atp[c] + aps[c] -> h[c] + adp[c] + paps[c]	Cysteine Metabolism	0	0	0	0
AMPTASECG	alanyl aminopeptidase (cys-gly)	cg2662 or cg2419		h2o[c] + cgly[c] -> cys-L[c] + gly[c]	Cysteine Metabolism	0	0	0	0
SADT2	Sulfate adenyltransferase	(cg3114 and cg3115)		atp[c] + h2o[c] + gtp[c] + so4[c] -> ppi[c] + pi[c] + gdp[c] + aps[c]	Cysteine Metabolism	0.0573947	6.45446e-30	-2.92712e-16	-7.70579e-14
MTHFC	methenyltetrahydrofolate cyclohydrolase	cg0750	folD	h2o[c] + methf[c] <=> h[c] + 10fthf[c]	Folate Metabolism	0.266046	-4.85628e-26	-1.58154e-25	-4.71934e-26
MTHFD	methylenetetrahydrofolate dehydrogenase (NADP)	cg0750	folD	nadp[c] + mlthf[c] <=> nadph[c] + methf[c]	Folate Metabolism	0.266046	-4.85388e-26	-1.57861e-25	-4.71558e-26
MTHFR2	5,10-methylenetetrahydrofolate reductase (NADH)	cg2383	metF	nadh[c] + 2 h[c] + mlthf[c] -> nad[c] + 5mthf[c]	Folate Metabolism	0.0361168	0	0	0
FTHFD	formyltetrahydrofolate deformylase	cg0457	purU	h2o[c] + 10fthf[c] -> h[c] + thf[c] + for[c]	Folate Metabolism	0	0	0	0
TMDS2	thymidylate synthase2	cg2162	thyX	h[c] + nadph[c] + mlthf[c] + dump[c] -> thf[c] + nadp[c] + dtmp[c]	Folate Metabolism	0	0	0	0
5FTHFC	5-formyltetrahydrofolate cyclo-ligase	cg1003		5fthf[c] + atp[c] -> adp[c] + pi[c] + mlthf[c]	Folate Metabolism	0	0	0	0
FOMETRi	Aminomethyltransferase	cg1003		5fthf[c] + h[c] -> methf[c] + h2o[c]	Folate Metabolism	0	0	0	0
GLYCL	Glycine Cleavage System			nad[c] + gly[c] + thf[c] -> nadh[c] + co2[c] + nh4[c] + mlthf[c]	Folate Metabolism	0	-2.29075e-26	-1.46356e-16	-2.24935e-26
GLUDy	glutamate dehydrogenase (NADP)	cg2280	gdh	h[c] + akg[c] + nadph[c] + nh4[c] -> glu-L[c] + h2o[c] + nadp[c]	Glutamate Metabolism	2.97776	9.2006	3.11333	4.67
GLNS	glutamine synthetase	(cg2429 and cg2447)	glnA glnA2	glu-L[c] + atp[c] + nh4[c] -> h[c] + adp[c] + pi[c] + gln-L[c]	Glutamate metabolism	0.551863	-2.40118e-26	-7.21851e-26	-2.27157e-26
GLUN	glutaminase	cg2728	glsK	h2o[c] + gln-L[c] -> glu-L[c] + nh4[c]	Glutamate Metabolism	0	0	0	0
GLUSy	glutamate synthase (NADPH)	(cg0229 and cg0230)	gltB gltD	h[c] + akg[c] + nadph[c] + gln-L[c] -> 2 glu-L[c] + nadp[c]	Glutamate metabolism	0	0	0	0
GLUDC	Glutamate Decarboxylase			h[c] + glu-L[c] -> co2[c] + 4abut[c]	Glutamate Metabolism	0	0	0	0
PRMICI	1-(5-phosphoribosyl)-5-[(5-phosphoribosylamino)methylideneamino)imidazole-4-carboxamide isomerase	cg2299	hisA	prfp[c] <=> prlp[c]	Histidine Metabolism	0.031948	0	0	0
IGPDH	imidazoleglycerol-phosphate dehydratase	cg2303	hisB	eig3p[c] -> h2o[c] + imacp[c]	Histidine Metabolism	0.031948	0	0	0
HISTD	histidinol dehydrogenase	cg2305	hisD	2 nad[c] + h2o[c] + histd[c] -> 2 nadh[c] + 3 h[c] + his-L[c]	Histidine Metabolism	0.031948	0	0	0
PRATPP	phosphoribosyl-ATP pyrophosphatase	cg1699	hisE	h2o[c] + prbatp[c] -> h[c] + ppi[c] + prbamp[c]	Histidine Metabolism	0.031948	0	0	0
IG3PS	Imidazole-glycerol-3-phosphate synthase	(cg2297 and cg2300)	hisF hisH	gln-L[c] + prlp[c] -> h[c] + glu-L[c] + eig3p[c] + aicar[c]	Histidine Metabolism	0.031948	0	0	0
ATPPRT	ATP phosphoribosyltransferase	cg1698	hisG	atp[c] + prpp[c] -> ppi[c] + prbatp[c]	Histidine Metabolism	0.031948	0	0	0
PRAMPC	phosphoribosyl-AMP cyclohydrolase	cg2296	hisI	h2o[c] + prbamp[c] -> prfp[c]	Histidine Metabolism	0.031948	0	0	0
HISTP	histidinol-phosphatase	cg0910	hisN	h2o[c] + hisp[c] -> pi[c] + histd[c]	Histidine Metabolism	0.031948	0	0	0
HSTPT	histidinol-phosphate transaminase	(cg0267 or cg2304)	pat hisC	glu-L[c] + imacp[c] -> akg[c] + hisp[c]	Histidine Metabolism	0.031948	0	0	0
PRPPS	phosphoribosylpyrophosphate synthetase	cg1075	prsA	atp[c] + r5p[c] -> h[c] + amp[c] + prpp[c]	Histidine Metabolism	0.224274	1.26823e-15	-3.71612e-16	-8.18035e-16
CYSTL	cystathionine b-lyase	cg2536	aecD	h2o[c] + cyst-L[c] -> pyr[c] + hcys-L[c] + nh4[c]	Methionine Metabolism	0.0361168	0	0	0
SHSL1	cystathionine gamma-synthase	(cg2687 and cg3086)	metB	cys-L[c] + suchms[c] -> h[c] + succ[c] + cyst-L[c]	Methionine Metabolism	0.0361168	0	0	0
METS	methionine synthase	(cg1701 and cg1290)	metH metE	5mthf[c] + hcys-L[c] -> h[c] + met-L[c] + thf[c]	Methionine Metabolism	0.0361168	0	0	0
METAT	methionine adenosyltransferase	cg1806	metK	atp[c] + h2o[c] + met-L[c] -> ppi[c] + pi[c] + amet[c]	Methionine Metabolism	0.000115256	0	0	0
HSST	homoserine O-acetyltransferase	(cg0754 and cg0961)	metX	accoa[c] + hom-L[c] -> coa[c] + achms[c]	Methionine Metabolism	0	0	0	0
ACHACB	O-acetylhomoserine aminocarboxypropyltransferase	cg0755	metY	achms[c] + ch4s[c] -> hcys-L[c] + ac[c]	Methionine Metabolism	0	0	0	0
AHCYSNS	S-adenosylhomocysteine nucleosidase	cg3102		ahcys[c] + h2o[c] -> ade[c] + rhcys[c]	Methionine Metabolism	0	0	0	0
METSOXR1	L-methionine-S-oxide reductase	(cg3423 or cg3236)		trdrd[c] + metsox-S-L[c] -> met-L[c] + h2o[c] + trdox[c]	Methionine Metabolism	0	0	0	0
GMPS2	GMP synthase	cg0703	guaA	atp[c] + h2o[c] + gln-L[c] + xmp[c] -> 2 h[c] + glu-L[c] + amp[c] + ppi[c] + gmp[c]	Purine and Pyrimidine Biosynthesis	0.0268726	0	0	0
IMPD	IMP dehydrogenase	(cg0699 and cg0700 and cg2964)	guaB2 guaB3 guaB1	nad[c] + h2o[c] + imp[c] -> nadh[c] + h[c] + xmp[c]	Purine and Pyrimidine Biosynthesis	0.0965495	1.78903e-27	0	0
ADSS	adenylosuccinate synthase	cg3063	purA	asp-L[c] + gtp[c] + imp[c] -> 2 h[c] + pi[c] + dcamp[c] + gdp[c]	Purine and Pyrimidine Biosynthesis	0.0524476	0	0	0
ADSL1r	adenylsuccinate lyase	cg2876	purB	dcamp[c] <=> amp[c] + fum[c]	Purine and Pyrimidine Biosynthesis	0.0524476	0	0	0
ADSL2r	adenylosuccinate lyase	cg2876	purB	25aics[c] <=> fum[c] + aicar[c]	Purine and Pyrimidine Biosynthesis	0.117049	-2.42753e-26	-7.90461e-26	-2.36147e-26
PRASCSi	phosphoribosylaminoimidazolesuccinocarboxamide synthase	cg2874	purC	atp[c] + asp-L[c] + 5aizc[c] -> h[c] + adp[c] + pi[c] + 25aics[c]	Purine and Pyrimidine Biosynthesis	0.117049	-2.42753e-26	-7.90461e-26	-2.36147e-26
PRAGSr	phosphoribosylglycinamide synthase	cg2878	purD	atp[c] + gly[c] + pram[c] <=> h[c] + adp[c] + pi[c] + gar[c]	Purine and Pyrimidine Biosynthesis	0.117049	-3.08616e-26	-7.7938e-26	-2.11193e-26
AIRC3	phosphoribosylaminoimidazole carboxylase (mutase rxn)	cg0820	purE	5aizc[c] <=> 5caiz[c]	Purine and Pyrimidine Biosynthesis	-0.117049	2.42954e-26	7.90612e-26	2.36174e-26
GLUPRT	glutamine phosphoribosyldiphosphate amidotransferase	cg2857	purF	h2o[c] + gln-L[c] + prpp[c] -> glu-L[c] + ppi[c] + pram[c]	Purine and Pyrimidine Biosynthesis	0.117049	0	0	0
AICART	phosphoribosylaminoimidazolecarboxamide formyltransferase	cg0984	purH	10fthf[c] + aicar[c] <=> thf[c] + fprica[c]	Purine and Pyrimidine Biosynthesis	0.148997	-2.42777e-26	-7.90313e-26	-2.3613e-26
AIRC2	phosphoribosylaminoimidazole carboxylase	cg0816	purK	atp[c] + hco3[c] + air[c] -> h[c] + adp[c] + pi[c] + 5caiz[c]	Purine and Pyrimidine Biosynthesis	0.117049	-2.43118e-26	-7.90861e-26	-2.36133e-26
PRFGS	phosphoribosylformylglycinamidine synthase	(cg2862 and cg2863 and cg2865)	purL purQ purS	atp[c] + h2o[c] + gln-L[c] + fgam[c] -> h[c] + glu-L[c] + adp[c] + pi[c] + fpram[c]	Purine and Pyrimidine Biosynthesis	0.117049	-2.42943e-26	-7.90978e-26	-2.35964e-26
PRAIS	phosphoribosylaminoimidazole synthase	cg2856	purM	atp[c] + fpram[c] -> 2 h[c] + adp[c] + pi[c] + air[c]	Purine and Pyrimidine Biosynthesis	0.117049	-2.43072e-26	-7.90984e-26	-2.36115e-26
GARFT	phosphoribosylglycinamide formyltransferase	(cg0983 and cg3054)	purN purT	10fthf[c] + gar[c] <=> h[c] + thf[c] + fgam[c]	Purine and Pyrimidine Biosynthesis	0.117049	-2.42811e-26	-7.90094e-26	-2.3567e-26
ASPCT	aspartate carbamoyltransferase	cg1816	pyrB	asp-L[c] + cbp[c] -> h[c] + pi[c] + cbasp[c]	Purine and Pyrimidine Biosynthesis	0.0609887	-5.9583e-28	-1.05275e-27	-6.71303e-28
DHORTS	dihydroorotase	cg1816	pyrB	h2o[c] + dhor-S[c] <=> h[c] + cbasp[c]	Purine and Pyrimidine Biosynthesis	-0.0609887	5.95847e-28	1.0528e-27	6.7139e-28
DHORD2	dihydoorotic acid dehydrogenase (quinone8)	cg1713	pyrD	dhor-S[c] + q8[c] -> q8h2[c] + orot[c]	Purine and Pyrimidine Biosynthesis	0.0609887	0	0	0
DHORD5	dihydroorotic acid (menaquinone-8)	cg1713	pyrD	dhor-S[c] + mqn8[c] -> mql8[c] + orot[c]	Purine and Pyrimidine Biosynthesis	0	0	0	0
ORPT	orotate phosphoribosyltransferase	cg3071	pyrE	ppi[c] + orot5p[c] <=> prpp[c] + orot[c]	Purine and Pyrimidine Biosynthesis	-0.0609887	5.95898e-28	1.05187e-27	6.7143e-28
OMPDC	orotidine-5-phosphate decarboxylase	cg1812	pyrF	h[c] + orot5p[c] -> co2[c] + ump[c]	Purine and Pyrimidine Biosynthesis	0.0609887	-5.96022e-28	-1.05239e-27	-6.71342e-28
CTPS2	CTP synthase (glutamine)	cg1606	pyrG	atp[c] + h2o[c] + gln-L[c] + utp[c] -> 2 h[c] + glu-L[c] + adp[c] + pi[c] + ctp[c]	Purine and Pyrimidine Biosynthesis	0.0209421	0	0	0
GART	GAR transformylase-T			atp[c] + for[c] + gar[c] -> h[c] + adp[c] + pi[c] + fgam[c]	Purine and Pyrimidine Biosynthesis	0	0	0	0
IMPC	IMP cyclohydrolase			h2o[c] + imp[c] <=> fprica[c]	Purine and Pyrimidine Biosynthesis	-0.148997	2.42861e-26	7.90984e-26	2.36115e-26
ASAD	aspartate-semialdehyde dehydrogenase	cg0307	asd	pi[c] + nadp[c] + aspsa[c] <=> h[c] + nadph[c] + 4pasp[c]	Threonine and Lysine Metabolism	-0.365589	0	0	0
DHDPS	dihydrodipicolinate synthase	cg2161	dapA	pyr[c] + aspsa[c] -> h[c] + 2 h2o[c] + 23dhdp[c]	Threonine and Lysine Metabolism	0.109653	0	0	0
DHDPRy	dihydrodipicolinate reductase (NADPH)	cg2163	dapB	h[c] + nadph[c] + 23dhdp[c] -> nadp[c] + thdp[c]	Threonine and Lysine Metabolism	0.109653	0	0	0
SDPTA	succinyldiaminopimelate transaminase	cg0931	dapC	akg[c] + sl26da[c] <=> glu-L[c] + sl2a6o[c]	Threonine and Lysine Metabolism	1.02473e-29	0	0	0
THDPS	tetrahydrodipicolinate succinylase	(cg1256 and cg1259)	dapD dapD2	succoa[c] + h2o[c] + thdp[c] -> coa[c] + sl2a6o[c]	Threonine and Lysine Metabolism	0	0	0	0
SDPDS	succinyl-diaminopimelate desuccinylase	cg1260	dapE	sl26da[c] + h2o[c] -> 26dap-LL[c] + succ[c]	Threonine and Lysine Metabolism	-1.02473e-29	0	0	0
DAPE	diaminopimelate epimerase	cg2129	dapF	26dap-LL[c] <=> 26dap-M[c]	Threonine and Lysine Metabolism	0	0	0	0
DAPDH	diaminopimelate dehydrogenase	cg2900	ddh	2 h[c] + nadph[c] + nh4[c] + thdp[c] -> 26dap-M[c] + nadp[c]	Threonine and Lysine Metabolism	0.109653	0	0	0
HSDy	homoserine dehydrogenase (NADPH)	cg1337	hom	nadp[c] + hom-L[c] <=> h[c] + nadph[c] + aspsa[c]	Threonine and Lysine Metabolism	-0.255936	0	0	0
DAPDC	diaminopimelate decarboxylase	(cg1334 and cg2343)	lysA	h[c] + 26dap-M[c] -> co2[c] + lys-L[c]	Threonine and Lysine Metabolism	0.0889284	0	0	0
ASPK	aspartokinase	cg0306	lysC	atp[c] + asp-L[c] <=> adp[c] + 4pasp[c]	Threonine and Lysine Metabolism	0.365589	0	0	0
HSK	homoserine kinase	(cg1337 and cg1338)	thrB	atp[c] + hom-L[c] -> h[c] + adp[c] + phom[c]	Threonine and Lysine Metabolism	0.219819	0	0	0
THRS	threonine synthase	cg2437	thrC	h2o[c] + phom[c] -> pi[c] + thr-L[c]	Threonine and Lysine Metabolism	0.219819	0	0	0
PSCVT	3-phosphoshikimate 1-carboxyvinyltransferase	cg0873	aroA	pep[c] + skm5p[c] <=> pi[c] + 3psme[c]	Tyrosine, Tryptophan, and Phenylalanine Metabolism	0.111216	0	0	0
DHQS	3-dehydroquinate synthase	cg1827	aroB	2dda7p[c] -> pi[c] + 3dhq[c]	Tyrosine, Tryptophan, and Phenylalanine Metabolism	0.111216	0	0	0
CHORS	chorismate synthase	cg1829	aroC	3psme[c] -> chor[c] + pi[c]	Tyrosine, Tryptophan, and Phenylalanine Metabolism	0.111216	0	0	0
DHQTi	3-dehydroquinate dehydratase, irreversible	cg0503	aroD	3dhq[c] -> h2o[c] + 3dhsk[c]	Tyrosine, Tryptophan, and Phenylalanine Metabolism	0.111216	0	0	0
SHK3Dr	shikimate dehydrogenase	(cg0504 and cg1283 and cg1835)	aroE aroE2 aroE3	h[c] + nadph[c] + 3dhsk[c] <=> nadp[c] + skm[c]	Tyrosine, Tryptophan, and Phenylalanine Metabolism	0.111216	0	0	0
DDPA	3-deoxy-D-arabino-heptulosonate 7-phosphate synthetase	(cg1129 and cg2391)	aroF aroG	e4p[c] + h2o[c] + pep[c] -> pi[c] + 2dda7p[c]	Tyrosine, Tryptophan, and Phenylalanine Metabolism	0.111216	0	0	0
SHKK	shikimate kinase	cg1828	aroK	atp[c] + skm[c] -> h[c] + adp[c] + skm5p[c]	Tyrosine, Tryptophan, and Phenylalanine Metabolism	0.111216	0	0	0
CHORM	chorismate mutase	cg0975	csm	chor[c] -> pphn[c]	Tyrosine, Tryptophan, and Phenylalanine Metabolism	0.097988	0	0	0
PHETA1	phenylalanine transaminase	(cg0267 or cg2304)	pat hisC	glu-L[c] + phpyr[c] <=> akg[c] + phe-L[c]	Tyrosine, Tryptophan, and Phenylalanine Metabolism	0.061034	0	0	0
TYRTA	tyrosine transaminase	(cg0267 or cg2304)	pat hisC	glu-L[c] + 34hpp[c] <=> akg[c] + tyr-L[c]	Tyrosine, Tryptophan, and Phenylalanine Metabolism	0.036954	0	0	0
PPNDH	prephenate dehydratase	cg3207	pheA	h[c] + pphn[c] -> phpyr[c] + h2o[c] + co2[c]	Tyrosine, Tryptophan, and Phenylalanine Metabolism	0.061034	0	0	0
TRPS1	tryptophan synthase (indoleglycerol phosphate)	(cg3363 and cg3364)	trpB trpA	3ig3p[c] + ser-L[c] -> g3p[c] + h2o[c] + trp-L[c]	Tyrosine, Tryptophan, and Phenylalanine Metabolism	0	0	0	0
TRPS2	tryptophan synthase (indole)	(cg3363 and cg3364)	trpB trpA	ser-L[c] + indole[c] -> h2o[c] + trp-L[c]	Tyrosine, Tryptophan, and Phenylalanine Metabolism	0.013113	-1.24322e-26	-3.9933e-26	-1.26411e-26
TRPS3	tryptophan synthase (indoleglycerol phosphate)	(cg3363 and cg3364)	trpB trpA	3ig3p[c] -> g3p[c] + indole[c]	Tyrosine, Tryptophan, and Phenylalanine Metabolism	0.013113	0	0	0
IGPS	indole-3-glycerol-phosphate synthase	cg3362	trpCF	h[c] + 2cpr5p[c] -> h2o[c] + co2[c] + 3ig3p[c]	Tyrosine, Tryptophan, and Phenylalanine Metabolism	0.013113	0	0	0
PRAIi	phosphoribosylanthranilate isomerase (irreversible)	cg3362	trpCF	pran[c] -> 2cpr5p[c]	Tyrosine, Tryptophan, and Phenylalanine Metabolism	0.013113	0	0	0
INPSHE	indoleglycerol phosphate synthetase	cg3362	trpCF	2cpr5p[c] -> 3ig3p[c] + co2[c] + h2o[c]	Tyrosine, Tryptophan, and Phenylalanine Metabolism	0	0	0	0
ANPRT	anthranilate phosphoribosyltransferase	cg3361	trpD	prpp[c] + anth[c] -> ppi[c] + pran[c]	Tyrosine, Tryptophan, and Phenylalanine Metabolism	0.013113	0	0	0
ANS	anthranilate synthase	(cg3359 and cg3360)	trpE trpG	chor[c] + gln-L[c] -> h[c] + glu-L[c] + pyr[c] + anth[c]	Tyrosine, Tryptophan, and Phenylalanine Metabolism	0.013113	0	0	0
PPND	prephenate dehydrogenase	cg0279	tyrA	nad[c] + pphn[c] -> nadh[c] + 34hpp[c] + co2[c]	Tyrosine, Tryptophan, and Phenylalanine Metabolism	0.036954	0	0	0
TYRRRpp	phospho-L-tyrosine phosphatase			atp[c] + h2o[c] + tyr-L[e] -> h[c] + adp[c] + tyr-L[c] + pi[c]	Tyrosine, Tryptophan, and Phenylalanine Metabolism	0	0	0	0
