# Supplementary material for: Model-guided metabolic rewiring to bypass pyruvate oxidation for pyruvate derivative synthesis by minimizing carbon loss
Source: mSystems. 2024 Feb 5;9(3):e00839-23. doi: 10.1128/msystems.00839-23 (PMC10949502; doi:10.1128/msystems.00839-23)
Supplement: Table S2 — Constraint-based FBA, gFBA, and FVA analyses. [file msystems.00839-23-s0003.xlsx]

## Sheet: FBA
Table S2 Constraint-based FBA, gFBA and FVA analyses.
Reaction name	Enzyme	Genes	Proteins	Reaction	Subsystem	Biomass	Relative flux %	Ala	Relative flux %	Leu	Relative flux %	Val	Relative flux %
ALAR	alanine racemase	cg0681	alr	ala-L[c] <=> ala-D[c]	Alanine and Aspartate Metabolism	0.0769029	1.64674	0.0153809	0.329356	0.0153809	0.329356	0.0153809	0.329356
ASNN	L-asparaginase	cg2352	ansA	h2o[c] + asn-L[c] -> asp-L[c] + nh4[c]	Alanine and Aspartate Metabolism	0	0	0	0	0	0	0	0
ASPT	L-aspartase	cg1697	aspA	asp-L[c] -> nh4[c] + fum[c]	Alanine and Aspartate Metabolism	0	0	0	0	0	0	0	0
ASPTA	aspartate transaminase	cg0294	aspB	akg[c] + asp-L[c] <=> glu-L[c] + oaa[c]	Alanine and Aspartate Metabolism	-0.872201	-18.6767	-0.174444	-3.73543	-0.174444	-3.73543	-0.174444	-3.73543
DAAD	D-Amino acid dehydrogenase	cg3340	dadA	ala-D[c] + fad[c] + h2o[c] -> fadh2[c] + nh4[c] + pyr[c]	Alanine and Aspartate Metabolism	0	0	0	0	0	0	0	0
ASNS1	asparagine synthase (glutamine-hydrolysing)	cg2410	ltsA	atp[c] + h2o[c] + asp-L[c] + gln-L[c] -> h[c] + glu-L[c] + amp[c] + ppi[c] + asn-L[c]	Alanine and Aspartate Metabolism	0	0	0	0	0	0	0	0
ALATA_L	L-alanine transaminase	cg3149	alaT	glu-L[c] + pyr[c] <=> ala-L[c] + akg[c]	Alanine and Aspartate Metabolism	0.524025	11.2211	7.52504	161.136	0.0787718	1.68676	0.0787718	1.68676
ASNS2	asparagine synthetase	cg2410		atp[c] + asp-L[c] + nh4[c] -> h[c] + amp[c] + ppi[c] + asn-L[c]	Alanine and Aspartate Metabolism	0.0921469	1.97317	0.0184298	0.394643	0.0184298	0.394643	0.0184298	0.394643
VPAMT	Valine-pyruvate aminotransferase	cg3149	avtA	ala-L[c] + 3mob[c] -> pyr[c] + val-L[c]	Alanine and Aspartate Metabolism	0.130175	2.78748	0	0	0	0	0	0
ICL	Isocitrate lyase	cg2560	aceA	icit[c] -> succ[c] + glx[c]	Anaplerotic Reactions	0	0	0	0	0	0	0	0
MALS	malate synthase	cg2559	aceB	accoa[c] + h2o[c] + glx[c] -> coa[c] + h[c] + mal-L[c]	Anaplerotic Reactions	0	0	0	0	0	0	0	0
ME2	malic enzyme (NADP)	cg3335	mez	nadp[c] + mal-L[c] -> pyr[c] + co2[c] + nadph[c]	Anaplerotic Reactions	0	0	5.37518	115.1	6.41875	137.446	6.16494	132.011
PPCK	phosphoenolpyruvate carboxykinase	cg3170	pck	atp[c] + oaa[c] -> adp[c] + co2[c] + pep[c]	Anaplerotic Reactions	0	0	0	0	0	0	0	0
PPA	inorganic diphosphatase	cg2988	ppa	ppi[c] + h2o[c] -> h[c] + 2 pi[c]	Anaplerotic Reactions	0	0	0	0	0	0	0	0
PPA2	inorganic triphosphatase	cg2988	ppa	h2o[c] + pppi[c] -> h[c] + ppi[c] + pi[c]	Anaplerotic Reactions	0	0	0	0	0	0	0	0
PPC	phosphoenolpyruvate carboxylase	cg1787	ppc	h2o[c] + co2[c] + pep[c] -> h[c] + pi[c] + oaa[c]	Anaplerotic Reactions	0	0	0	0	0	0	0	0
ME1	malic enzyme (NAD)	(cg0287 or cg3335)		nad[c] + mal-L[c] -> nadh[c] + pyr[c] + co2[c]	Anaplerotic Reactions	0	0	0	0	5.51665	118.129	0	0
CG_biomass cgl ATCC13032	cgl biomass objective function (ATCC13032)			47.7 atp[c] + 47.7 h2o[c] + 0.098705 arabino[c] + 0.01039 dna[c] + 0.05195 rna[c] + 0.098705 peptid[c] + 0.10598 mycoli[c] + 0.029092 phosph[c] + 0.54028 protein[c] + 0.002679 soluble-pool[c] + 0.062224 ions[c] -> 47.7 h[c] + 47.7 adp[c] + 47.7 pi[c] + biomass[c]	Biomass	0.434189	9.29742	0.08684	1.85953	0.08684	1.85953	0.08684	1.85953
ACONTa	aconitase (half-reaction A, Citrate hydro-lyase)	cg1737	acn	cit[c] <=> h2o[c] + acon-C[c]	Citric Acid Cycle	2.52777	54.1278	0.122173	2.61613	0.122173	2.61613	0.122173	2.61613
ACONTb	aconitase (half-reaction B, Isocitrate hydro-lyase)	cg1737	acn	h2o[c] + acon-C[c] <=> icit[c]	Citric Acid Cycle	2.52777	54.1278	0.122173	2.61613	0.122173	2.61613	0.122173	2.61613
CITL	Citrate lyase	cg0985	citE	cit[c] -> ac[c] + oaa[c]	Citric Acid Cycle	0	0	0	0	0	0	0	0
FUM	fumarase	cg1145	fumC	h2o[c] + fum[c] <=> mal-L[c]	Citric Acid Cycle	2.17677	46.6118	0.0519725	1.1129	0.0519725	1.1129	0.0519725	1.1129
ICDHyr	isocitrate dehydrogenase (NADP)	cg0766	icd	icit[c] + nadp[c] -> akg[c] + co2[c] + nadph[c]	Citric Acid Cycle	2.52777	54.1278	0.122173	2.61613	0.122173	2.61613	0.122173	2.61613
MDH	malate dehydrogenase	cg2613	mdh	nad[c] + mal-L[c] <=> nadh[c] + h[c] + oaa[c]	Citric Acid Cycle	2.17677	46.6118	-5.32321	-113.987	-6.36677	-136.333	-6.11296	-130.899
MDH3	Malate dehydrogenase (menaquinone 8 as acceptor)	cg2613	mdh	mal-L[c] + mqn8[c] -> oaa[c] + mql8[c]	Citric Acid Cycle	0	0	0	0	0	0	0	0
MDH2	Malate dehydrogenase (ubiquinone 8 as acceptor)	cg2192	mqo	mal-L[c] + q8[c] -> oaa[c] + q8h2[c]	Citric Acid Cycle	0	0	0	0	0	0	0	0
AKGDH	2-Oxoglutarate dehydrogenase	cg1280	odhA	nad[c] + coa[c] + akg[c] -> nadh[c] + succoa[c] + co2[c]	Citric Acid Cycle	1.91697	41.0485	1.01428e-05	0.000217191	1.01428e-05	0.000217191	1.01428e-05	0.000217191
CS	citrate synthase	cg0798 or cg0949	prpC1 gltA	accoa[c] + h2o[c] + oaa[c] -> coa[c] + h[c] + cit[c]	Citric Acid Cycle	2.52777	54.1278	0.122173	2.61613	0.122173	2.61613	0.122173	2.61613
PYRC	pyruvate carboxylase	cg0791	pyc	pyr[c] + atp[c] + hco3[c] <=> h[c] + adp[c] + pi[c] + oaa[c]	Citric Acid Cycle	1.2232	26.1927	1.85672	39.7585	2.37138	50.7789	2.53366	54.254
FRD2	fumarate reductase	(cg0446 and cg0445)	sdhA sdhCD	fum[c] + mql8[c] -> succ[c] + mqn8[c]	Citric Acid Cycle	15.5706	333.417	0	0	0	0	0	0
FRD3	fumarate reductase	(cg0446 and cg0445)	sdhA sdhCD	fum[c] + 2dmmql8[c] -> succ[c] + 2dmmq8[c]	Citric Acid Cycle	0	0	-3.39273e-26	-7.26495e-25	-3.55429e-26	-7.6109e-25	-3.32811e-25	-7.12657e-24
SUCOAS	succinyl-CoA synthetase (ADP-forming)	(cg2836 or cg2837)	sucD sucC	adp[c] + pi[c] + succoa[c] -> coa[c] + atp[c] + succ[c]	Citric Acid Cycle	1.8808	40.274	0	0	0	0	0	0
EX_ala_L(e)	L-Alanine exchange			ala-L[e] ->	Exchange	0	0	7.44627	159.449	0	0	0	0
EX_co2(e)	CO2 exchange			co2[e] <=>	Exchange	10.0349	214.881	2.0841	44.6274	8.47267	181.428	5.52518	118.312
EX_h2o(e)	H2O exchange			h2o[e] <=>	Exchange	19.5406	418.429	11.4315	244.787	13.0322	279.063	11.2059	239.955
EX_lac_D(e)	D-lactate exchange			lac-D[e] ->	Exchange	0	0	0	0	0	0	0	0
EX_lac_L(e)	L-Lactate exchange			lac-L[e] ->	Exchange	0	0	0	0	0	0	0	0
EX_leu_L(e)	L-Leucine exchange			leu-L[e] ->	Exchange	0	0	0	0	2.65837	56.9245	0	0
EX_o2(e)	O2 exchange			o2[e] <=>	Exchange	-8.78033	-188.016	-1.83317	-39.2542	-4.23418	-90.6677	-1.49471	-32.0065
EX_val_L(e)	L-Valine exchange			val-L[e] ->	Exchange	0	0	0	0	0	0	3.77954	80.9324
ACBCP	Acetyl-CoA carboxylase			accoa[c] + cbccp[c] <=> malcoa[c] + bccp[c]	Fatty acid biosynthesis	0	0	0	0	0	0	0	0
BTNC	Biotin carboxylase			h2o[c] + atp[c] + co2[c] + bccp[c] -> 2 h[c] + pi[c] + adp[c] + cbccp[c]	Fatty acid biosynthesis	0	0	0	0	0	0	0	0
SERD_L	L-serine deaminase	cg1852	sdaA	ser-L[c] -> pyr[c] + nh4[c]	Glycine and Serine Metabolism	0	0	0	0	0	0	0	0
PGCD	phosphoglycerate dehydrogenase	cg1451	serA	nad[c] + 3pg[c] -> nadh[c] + h[c] + 3php[c]	Glycine and Serine Metabolism	0.493186	10.5607	0.0986396	2.1122	0.0986396	2.1122	0.0986396	2.1122
PSP_L	phosphoserine phosphatase (L-serine)	cg2779	serB	h2o[c] + pser-L[c] -> pi[c] + ser-L[c]	Glycine and Serine Metabolism	0.493186	10.5607	0.0986396	2.1122	0.0986396	2.1122	0.0986396	2.1122
PSERT	phosphoserine transaminase	cg0948	serC	glu-L[c] + 3php[c] -> akg[c] + pser-L[c]	Glycine and Serine Metabolism	0.493186	10.5607	0.0986396	2.1122	0.0986396	2.1122	0.0986396	2.1122
SARCOX	sarcosine oxidase	cg1783	soxA	h2o[c] + o2[c] + sarcs[c] -> fald[c] + gly[c] + h2o2[c]	Glycine and Serine Metabolism	0	0	0	0	0	0	0	0
GHMT2r	glycine hydroxymethyltransferase, reversible	cg1133		thf[c] + ser-L[c] <=> h2o[c] + gly[c] + mlthf[c]	Glycine and Serine Metabolism	0.305855	6.54937	0.0611726	1.30991	0.0611726	1.30991	0.0611726	1.30991
PDH	pyruvate dehydrogenase	cg2466	aceE	nad[c] + coa[c] + pyr[c] -> nadh[c] + accoa[c] + co2[c]	Glycolysis/Gluconeogenesis	4.46714	95.6561	0.510057	10.922	3.16843	67.8465	0.510057	10.922
ENO	enolase	cg1111	eno	2pg[c] <=> h2o[c] + pep[c]	Glycolysis/Gluconeogenesis	7.09437	151.914	8.48178	181.623	9.01063	192.947	8.59461	184.039
FBA	fructose-bisphosphate aldolase	cg3068	fda	fdp[c] <=> g3p[c] + dhap[c]	Glycolysis/Gluconeogenesis	3.61313	77.369	4.04954	86.714	4.57839	98.0383	4.16236	89.1299
GAPD	glyceraldehyde-3-phosphate dehydrogenase	(cg1069 or cg1791)	gapX gap	nad[c] + g3p[c] + pi[c] <=> nadh[c] + h[c] + 13dpg[c]	Glycolysis/Gluconeogenesis	7.58756	162.474	8.58042	183.735	9.10927	195.059	8.69325	186.151
GLCS1	glycogen synthase (ADPGlc)	cg1268	glgA	adpglc[c] -> h[c] + adp[c] + glycogen[c]	Glycolysis/Gluconeogenesis	0	0	0	0	0	0	0	0
GLBRAN2	1,4-alpha-glucan branching enzyme (glycogen -> bglycogen)	cg1381	glgB	glycogen[c] -> bglycogen[c]	Glycolysis/Gluconeogenesis	0	0	0	0	0	0	0	0
GLGC	glucose-1-phosphate adenylyltransferase	cg1269	glgC	h[c] + atp[c] + g1p[c] -> ppi[c] + adpglc[c]	Glycolysis/Gluconeogenesis	0	0	0	0	0	0	0	0
GLCP	glycogen phosphorylase	(cg1479 or cg2289)	glgP1 glgP2	pi[c] + glycogen[c] -> g1p[c]	Glycolysis/Gluconeogenesis	0	0	0	0	0	0	0	0
GLCP2	glycogen phosphorylase	(cg1479 or cg2289)	glgP1 glgP2	pi[c] + bglycogen[c] -> g1p[c]	Glycolysis/Gluconeogenesis	0	0	0	0	0	0	0	0
HEX1	hexokinase (D-glucose:ATP)	cg2399	glk	atp[c] + glc-D[c] -> h[c] + adp[c] + g6p[c]	Glycolysis/Gluconeogenesis	0	0	0	0	0	0	0	0
FBP	fructose-bisphosphatase	cg1157	glpX	h2o[c] + fdp[c] -> f6p[c] + pi[c]	Glycolysis/Gluconeogenesis	0	0	0	0	0	0	0	0
PFK	phosphofructokinase	cg1409	pfkA	atp[c] + f6p[c] -> h[c] + adp[c] + fdp[c]	Glycolysis/Gluconeogenesis	3.61313	77.369	4.04954	86.714	4.57839	98.0383	4.16236	89.1299
PGI	glucose-6-phosphate isomerase	cg0973	pgi	g6p[c] <=> f6p[c]	Glycolysis/Gluconeogenesis	2.80758	60.1195	3.07027	65.7445	4.65681	99.7176	3.40873	72.9922
PGK	phosphoglycerate kinase	cg1790	pgk	adp[c] + 13dpg[c] <=> atp[c] + 3pg[c]	Glycolysis/Gluconeogenesis	7.58756	162.474	8.58042	183.735	9.10927	195.059	8.69325	186.151
PYK	pyruvate kinase	(cg2291 or cg3218)	pyk	h[c] + adp[c] + pep[c] -> pyr[c] + atp[c]	Glycolysis/Gluconeogenesis	2.16049	46.2632	3.76315	80.5814	4.292	91.9058	3.87597	82.9973
TPI	triose-phosphate isomerase	cg1789	tpiA	dhap[c] <=> g3p[c]	Glycolysis/Gluconeogenesis	3.58348	76.7341	4.04361	86.587	4.57246	97.9114	4.15643	89.0029
PGM	phosphoglycerate mutase	(cg1204 or cg2455 or cg2581 or cg3506 or cg0482)		3pg[c] <=> 2pg[c]	Glycolysis/Gluconeogenesis	7.09437	151.914	8.48178	181.623	9.01063	192.947	8.59461	184.039
PPS	phosphoenolpyruvate synthase	(cg0642 and cg0645)		pyr[c] + atp[c] + h2o[c] -> 2 h[c] + amp[c] + pi[c] + pep[c]	Glycolysis/Gluconeogenesis	0	0	0	0	0	0	0	0
GLYCK	glycerate kinase	cg2283	glxK	atp[c] + glyc-R[c] -> h[c] + adp[c] + 3pg[c]	Glyoxylate Metabolism	0	0	0	0	0	0	0	0
PGL	6-phosphogluconolactonase	cg1780	devB	h2o[c] + 6pgl[c] -> h[c] + 6pgc[c]	Pentose Phosphate Pathway	1.79649	38.4687	1.58655	33.9732	0	0	1.24808	26.7255
GND	phosphogluconate dehydrogenase	cg1643	gnd	6pgc[c] + nadp[c] -> ru5p-D[c] + co2[c] + nadph[c]	Pentose Phosphate Pathway	1.79649	38.4687	1.58655	33.9732	0	0	1.24808	26.7255
RPE	ribulose 5-phosphate 3-epimerase	cg1801	rpe	ru5p-D[c] <=> xu5p-D[c]	Pentose Phosphate Pathway	0.867728	18.5809	0.99171	21.2358	-0.065988	-1.41302	0.766065	16.404
RPI	ribose-5-phosphate isomerase	cg2658	rpi	r5p[c] <=> ru5p-D[c]	Pentose Phosphate Pathway	-0.928762	-19.8878	-0.594837	-12.7374	-0.065988	-1.41302	-0.482015	-10.3215
TALA	transaldolase	cg1776	tal	g3p[c] + s7p[c] <=> f6p[c] + e4p[c]	Pentose Phosphate Pathway	0.489472	10.4812	0.506977	10.856	-0.0218721	-0.468353	0.394154	8.44014
TKT2	transketolase	cg1776	tal	e4p[c] + xu5p-D[c] <=> f6p[c] + g3p[c]	Pentose Phosphate Pathway	0.378256	8.09969	0.484733	10.3797	-0.0441159	-0.944666	0.371911	7.96383
TKT1	transketolase	cg1774	tkt	xu5p-D[c] + r5p[c] <=> g3p[c] + s7p[c]	Pentose Phosphate Pathway	0.489472	10.4812	0.506977	10.856	-0.0218721	-0.468353	0.394154	8.44014
G6PDH2r	glucose 6-phosphate dehydrogenase	cg1778	zwf	nadp[c] + g6p[c] <=> h[c] + nadph[c] + 6pgl[c]	Pentose Phosphate Pathway	1.79649	38.4687	1.58655	33.9732	0	0	1.24808	26.7255
ACKr	acetate kinase	cg3047	ackA	atp[c] + ac[c] <=> adp[c] + actp[c]	Pyruvate Metabolism	0.0573947	1.22901	0.0187028	0.400487	0.0187028	0.400487	0.0187028	0.400487
ALCD2x	alcohol dehydrogenase (ethanol)	(cg3107 or cg0273)	adhA	nad[c] + etoh[c] <=> acald[c] + nadh[c] + h[c]	Pyruvate Metabolism	0	0	0	0	0	0	0	0
ACALD	acetaldehyde dehydrogenase (acetylating)	cg0387	adhE	nad[c] + acald[c] + coa[c] <=> nadh[c] + accoa[c] + h[c]	Pyruvate Metabolism	8.9248e-25	1.91109e-23	0	0	0	0	0	0
LDH	L-lactate dehydrogenase	cg3219	ldh	nadh[c] + h[c] + pyr[c] -> nad[c] + lac-L[c]	Pyruvate Metabolism	0	0	0	0	0	0	0	0
PTAr	phosphotransacetylase	cg3048	pta	accoa[c] + pi[c] <=> coa[c] + actp[c]	Pyruvate Metabolism	-0.0573947	-1.22901	-0.0187028	-0.400487	-0.0187028	-0.400487	-0.0187028	-0.400487
FHL	Formate-hydrogen lyase	(cg1707 and cg2841 and cg2587)		for[c] + h[c] -> h2[c] + co2[c]	Pyruvate Metabolism	0	0	0	0	0	0	0	0
LDH_D	D-lactate dehydrogenase	cg1027		nad[c] + lac-D[c] <=> nadh[c] + h[c] + pyr[c]	Pyruvate Metabolism	0	0	0	0	0	0	0	0
OAADC	oxaloacetate decarboxylase			h[c] + oaa[c] -> pyr[c] + co2[c]	Pyruvate Metabolism	0	0	0	0	0	0	0	0
ACHBS	2-aceto-2-hydroxybutanoate synthase	(cg1435 and cg1436)	ilvB ilvN	h[c] + pyr[c] + 2obut[c] -> co2[c] + 2ahbut[c]	Valine, Leucine, and Isoleucine Metabolism	0.0898832	1.92469	0.0179771	0.384948	0.0179771	0.384948	0.0179771	0.384948
ACLS	acetolactate synthase	(cg1435 and cg1436)	ilvB ilvN	h[c] + 2 pyr[c] -> co2[c] + alac-S[c]	Valine, Leucine, and Isoleucine Metabolism	0.297841	6.37776	0.0595697	1.27558	2.71794	58.2	3.83911	82.208
KARA1	ketol-acid reductoisomerase (2,3-dihydroxy-3-methylbutanoate)	cg1437	ilvC	nadp[c] + 23dhmb[c] <=> h[c] + nadph[c] + alac-S[c]	Valine, Leucine, and Isoleucine Metabolism	-0.297841	-6.37776	-0.0595697	-1.27558	-2.71794	-58.2	-3.83911	-82.208
KARA2	ketol-acid reductoisomerase (2-Acetolactate)	cg1437	ilvC	h[c] + nadph[c] + 2ahbut[c] <=> nadp[c] + 23dhmp[c]	Valine, Leucine, and Isoleucine Metabolism	0.0898832	1.92469	0.0179771	0.384948	0.0179771	0.384948	0.0179771	0.384948
DHAD1	dihydroxy-acid dehydratase (2,3-dihydroxy-3-methylbutanoate)	cg1432	ilvD	23dhmb[c] -> h2o[c] + 3mob[c]	Valine, Leucine, and Isoleucine Metabolism	0.297841	6.37776	0.0595697	1.27558	2.71794	58.2	3.83911	82.208
DHAD2	Dihydroxy-acid dehydratase (2,3-dihydroxy-3-methylpentanoate)	cg1432	ilvD	23dhmp[c] -> h2o[c] + 3mop[c]	Valine, Leucine, and Isoleucine Metabolism	0.0898832	1.92469	0.0179771	0.384948	0.0179771	0.384948	0.0179771	0.384948
ILETA	isoleucine transaminase	cg2418	ilvE	glu-L[c] + 3mop[c] <=> akg[c] + ile-L[c]	Valine, Leucine, and Isoleucine Metabolism	0.0898832	1.92469	0.0179771	0.384948	0.0179771	0.384948	0.0179771	0.384948
VALTA	valine transaminase	cg2418	ilvE	glu-L[c] + 3mob[c] -> akg[c] + val-L[c]	Valine, Leucine, and Isoleucine Metabolism	0	0	0.0260357	0.557509	0.0260357	0.557509	3.80558	81.4899
LEUTAi	leucine transaminase (irreversible)	cg2418	ilvE	glu-L[c] + 4mop[c] <=> akg[c] + leu-L[c]	Valine, Leucine, and Isoleucine Metabolism	0.167369	3.58391	0.0334745	0.716799	2.69185	57.6413	0.0334745	0.716799
IPPS	2-isopropylmalate synthase	cg0303	leuA	accoa[c] + h2o[c] + 3mob[c] -> coa[c] + h[c] + 3c3hmp[c]	Valine, Leucine, and Isoleucine Metabolism	0.167369	3.58391	0.0334745	0.716799	2.69185	57.6413	0.0334745	0.716799
IPMD	3-isopropylmalate dehydrogenase	cg1453	leuB	nad[c] + 3c2hmp[c] -> nadh[c] + h[c] + 3c4mop[c]	Valine, Leucine, and Isoleucine Metabolism	0.167369	3.58391	0.0334745	0.716799	2.69185	57.6413	0.0334745	0.716799
IPPMIa	3-isopropylmalate dehydratase	(cg1487 and cg1488)	leuC leuD	3c2hmp[c] <=> h2o[c] + 2ippm[c]	Valine, Leucine, and Isoleucine Metabolism	-0.167369	-3.58391	-0.0334745	-0.716799	-2.69185	-57.6413	-0.0334745	-0.716799
IPPMIb	2-isopropylmalate hydratase	(cg1487 and cg1488)	leuC leuD	h2o[c] + 2ippm[c] <=> 3c3hmp[c]	Valine, Leucine, and Isoleucine Metabolism	-0.167369	-3.58391	-0.0334745	-0.716799	-2.69185	-57.6413	-0.0334745	-0.716799
THRD_L	L-threonine deaminase	(cg1116 or cg2334)	tdcB ilvA	thr-L[c] -> nh4[c] + 2obut[c]	Valine, Leucine, and Isoleucine Metabolism	0.0898832	1.92469	0.0179771	0.384948	0.0179771	0.384948	0.0179771	0.384948
OMCDC	2-Oxo-4-methyl-3-carboxypentanoate decarboxylation			h[c] + 3c4mop[c] -> co2[c] + 4mop[c]	Valine, Leucine, and Isoleucine Metabolism	0.167369	3.58391	0.0334745	0.716799	2.69185	57.6413	0.0334745	0.716799
ALCD19	alcohol dehydrogenase (glycerol)	(cg0400 or cg1423 or cg2714)	adhC	nadh[c] + h[c] + glyald[c] <=> nad[c] + glyc[c]	Alternate Carbon Metabolism	0	0	0	0	0	0	0	0
BETALDHx	betaine-aldehyde dehydrogenase	cg0637	betB	nad[c] + betald[c] + h2o[c] -> nadh[c] + glyb[c] + 2 h[c]	Alternate Carbon Metabolism	0	0	0	0	0	0	0	0
BETALDHy	betaine-aldehyde dehydrogenase	cg0637	betB	betald[c] + nadp[c] + h2o[c] -> nadph[c] + glyb[c] + 2 h[c]	Alternate Carbon Metabolism	0	0	0	0	0	0	0	0
GLYCDx	(S,S)-2,3-butanediol dehydrogenase	cg2958	buta	nadh[c] + dha[c] + h[c] -> nad[c] + glyc[c]	Alternate Carbon Metabolism	0	0	0	0	0	0	0	0
HDPA2	dihydroxyacetone phosphate phosphatase2		cg1474	atp[c] + dha[c] -> dhap[c] + adp[c]	Alternate Carbon Metabolism	0	0	0	0	0	0	0	0
HCO3E	HCO3 equilibration reaction	cg2954	cynT	h2o[c] + co2[c] <=> h[c] + hco3[c]	Alternate Carbon Metabolism	2.84915	61.0097	2.18191	46.7219	2.69657	57.7423	2.85885	61.2174
DRPA	deoxyribose-phosphate aldolase	cg0458	deoC	2dr5p[c] -> g3p[c] + acald[c]	Alternate Carbon Metabolism	0	0	0	0	0	0	0	0
MM-COA_ADD5	Propanoyl-CoA:carbon-dioxide ligase (ADP-forming)	cg0811	dtsR2	ppcoa[c] + atp[c] + hco3[c] <=> adp[c] + h[c] + mmcoa-S[c] + pi[c]	Alternate Carbon Metabolism	0	0	0	0	0	0	0	0
UDPG4E	UDPglucose 4-epimerase	cg2104	galE	udpg[c] <=> udpgal[c]	Alternate Carbon Metabolism	0.0304775	0.652624	0.0060955	0.130525	0.0060955	0.130525	0.0060955	0.130525
HPYRI	hydroxypyruvate isomerase	(cg2312 and cg2716)	gip hyi	hpyr[c] <=> 2h3oppan[c]	Alternate Carbon Metabolism	0	0	0	0	0	0	0	0
GLYK	glycerol kinase	cg3198	glpK	atp[c] + glyc[c] -> h[c] + adp[c] + glyc3p[c]	Alternate Carbon Metabolism	8.26046e-05	0.00176883	1.65209e-05	0.000353767	1.65209e-05	0.000353767	1.65209e-05	0.000353767
GNK	gluconokinase	(cg2732 or cg3336)	gntV gntK	atp[c] + glcn[c] -> h[c] + adp[c] + 6pgc[c]	Alternate Carbon Metabolism	0	0	0	0	0	0	0	0
G3PT	glycerol-3-phosphatase	cg1700	gpp	glyc3p[c] + h2o[c] -> pi[c] + glyc[c]	Alternate Carbon Metabolism	0	0	0	0	0	0	0	0
G3PD2	glycerol-3-phosphate dehydrogenase (NADP)	cg1492	gpsA	nadp[c] + glyc3p[c] <=> h[c] + nadph[c] + dhap[c]	Alternate Carbon Metabolism	-0.0284755	-0.609753	-0.00569509	-0.121951	-0.00569509	-0.121951	-0.00569509	-0.121951
HDPA1	dihydroxyacetone phosphate phosphatase		hdpA	pi[c] + dha[c] -> dhap[c] + h2o[c]	Alternate Carbon Metabolism	0	0	0	0	0	0	0	0
GLCATr	D-glucose O-acetyltransferase	cg0180	maa	glc-D[c] + accoa[c] <=> acglc-D[c] + coa[c]	Alternate Carbon Metabolism	0	0	0	0	0	0	0	0
MALTATr	maltose O-acetyltransferase	cg0180	maa	accoa[c] + malt[c] <=> acmalt[c] + coa[c]	Alternate Carbon Metabolism	0	0	0	0	0	0	0	0
AMALT1	Amylomaltase (maltotriose)	cg2523	malQ	malt[c] + malttr[c] -> glc-D[c] + maltttr[c]	Alternate Carbon Metabolism	0	0	0	0	0	0	0	0
AMALT2	Amylomaltase (maltotetraose)	cg2523	malQ	malt[c] + maltttr[c] -> glc-D[c] + maltpt[c]	Alternate Carbon Metabolism	0	0	0	0	0	0	0	0
AMALT3	Amylomaltase (maltopentaose)	cg2523	malQ	malt[c] + maltpt[c] -> glc-D[c] + malthx[c]	Alternate Carbon Metabolism	0	0	0	0	0	0	0	0
AMALT4	Amylomaltase (maltohexaose)	cg2523	malQ	malt[c] + malthx[c] -> glc-D[c] + malthp[c]	Alternate Carbon Metabolism	0	0	0	0	0	0	0	0
MAN6PI	mannose-6-phosphate isomerase	cg0856	manA	man6p[c] <=> f6p[c]	Alternate Carbon Metabolism	0	0	0	0	0	0	0	0
MMM2	Methylmalonyl-CoA mutase	(cg1725 and cg1726)	mcmB mcmA	succoa[c] <=> mmcoa-R[c]	Alternate Carbon Metabolism	0	0	0	0	0	0	0	0
MSDH	methylmalonate-semialdehyde dehydrogenase	(cg0199 or cg0355)	msmA	2mop[c] + coa[c] + h2o[c] + nad[c] -> hco3[c] + nadh[c] + ppcoa[c]	Alternate Carbon Metabolism	0	0	0	0	0	0	0	0
M1PD	mannitol-1-phosphate 5-dehydrogenase	cg0143	mtlB	nadh[c] + h[c] + f6p[c] -> nad[c] + mnl1p[c]	Alternate Carbon Metabolism	0	0	0	0	0	0	0	0
MAN2D	mannitol 2-dehydrogenase	cg0143	mtlB	nadh[c] + h[c] + fru[c] -> mnl[c] + nad[c]	Alternate Carbon Metabolism	0	0	0	0	0	0	0	0
AGDC	N-acetylglucosamine-6-phosphate deacetylase	cg2929	nagA1	h2o[c] + acgam6p[c] -> ac[c] + gam6p[c]	Alternate Carbon Metabolism	0	0	0	0	0	0	0	0
G6PDA	glucosamine-6-phosphate deaminase	cg2928	nagB	h2o[c] + gam6p[c] -> f6p[c] + nh4[c]	Alternate Carbon Metabolism	0	0	0	0	0	0	0	0
ACNML	N-Acetylneuraminate lyase	cg2931	nanA	acnam[c] -> pyr[c] + acmana[c]	Alternate Carbon Metabolism	0	0	0	0	0	0	0	0
AMANAPEr	N-acetylmannosamine 6-phosphate epimerase	cg2933	nanE	acmanap[c] <=> acgam6p[c]	Alternate Carbon Metabolism	0	0	0	0	0	0	0	0
TRE6PS	alpha,alpha-trehalose-phosphate synthase (UDP-forming)	cg2907	otsA	udpg[c] + g6p[c] -> h[c] + udp[c] + tre6p[c]	Alternate Carbon Metabolism	0.0280885	0.601467	0.00147278	0.031537	0.00147278	0.031537	0.00147278	0.031537
TRE6PP	trehalose-phosphatase	cg2909	otsB	h2o[c] + tre6p[c] -> pi[c] + tre[c]	Alternate Carbon Metabolism	0.00736389	0.157685	0.00147278	0.031537	0.00147278	0.031537	0.00147278	0.031537
PFK_2	Phosphofructokinase	cg1409	pfkA	atp[c] + tag6p-D[c] -> adp[c] + h[c] + tagdp-D[c]	Alternate Carbon Metabolism	0	0	0	0	0	0	0	0
FRUK	fructose-1-phosphate kinase	cg2119	pfkB	atp[c] + f1p[c] -> h[c] + adp[c] + fdp[c]	Alternate Carbon Metabolism	0	0	0	0	0	0	0	0
PGMT	phosphoglucomutase	cg2800	pgm	g1p[c] <=> g6p[c]	Alternate Carbon Metabolism	-0.058566	-1.25409	-0.00756828	-0.162062	-0.00756828	-0.162062	-0.00756828	-0.162062
PMANM	phosphomannomutase	(cg0788 or cg0854)	pmmB pmmA	man1p[c] <=> man6p[c]	Alternate Carbon Metabolism	0	0	0	0	0	0	0	0
MCITL2	methylisocitrate lyase	(cg0760 and cg0797)	prpB2 prpB1	micit[c] <=> pyr[c] + succ[c]	Alternate Carbon Metabolism	0	0	0	0	0	0	0	0
2METS	2-methylcitrate synthase	cg0762	prpC2	ppcoa[c] + oaa[c] + h2o[c] -> hcat[c] + coa[c]	Alternate Carbon Metabolism	0	0	0	0	0	0	0	0
MCITD	2-methylcitrate dehydratase	(cg0759 or cg0796 or cg2796)	prpD2 prpD1	2mcit[c] <=> 2mcacn[c] + h2o[c]	Alternate Carbon Metabolism	0	0	0	0	0	0	0	0
RBK	ribokinase	(cg1546 and cg2554)	rbsK1 rbsK2	atp[c] + rib-D[c] -> h[c] + adp[c] + r5p[c]	Alternate Carbon Metabolism	0.0696769	1.49201	0.0139354	0.298402	0.0139354	0.298402	0.0139354	0.298402
MAN1PG	mannose-1-phosphate guanylyltransferase	cg0849	rmlA2	man1p[c] + gtp <=> ppi[c] + gdpmann[c]	Alternate Carbon Metabolism	0	0	0	0	0	0	0	0
SUCptsp	PTS system, sucrose-specific IIA component	cg3365	rmpC	h2o[c] + sucr[e] -> g6p[c] + f6p[c]	Alternate Carbon Metabolism	0	0	0	0	0	0	0	0
FFSD	beta-fructofuranosidase	(cg2927 or cg1267)	scrB	h2o[c] + suc6p[c] -> fru[c] + g6p[c]	Alternate Carbon Metabolism	0	0	0	0	0	0	0	0
MALGT	maltose alpha-D-glucosyltransferase	cg2529	treS	malt[c] <=> tre[c]	Alternate Carbon Metabolism	0	0	0	0	0	0	0	0
GUI1	glucuronate isomerase (D-glucuronate)	cg2731	uxaC	glcur[c] <=> fruur[c]	Alternate Carbon Metabolism	0	0	0	0	0	0	0	0
XYLK	xylulokinase	cg0147	xylB	xylu-D[c] + atp[c] -> h[c] + adp[c] + xu5p-D[c]	Alternate Carbon Metabolism	0	0	0	0	0	0	0	0
ALDD2x	aldehyde dehydrogenase (acetaldehyde, NAD)	cg2953	xylC	nad[c] + acald[c] + h2o[c] -> nadh[c] + 2 h[c] + ac[c]	Alternate Carbon Metabolism	0	0	0	0	0	0	0	0
ACHMSC	ACHMSC			cys-L[c] + achms[c] -> h[c] + ac[c] + cyst-L[c]	Alternate Carbon Metabolism	-4.83514e-30	-1.03536e-28	0.00722337	0.154676	0.00722337	0.154676	0.00722337	0.154676
ADNUC	adenosine hydrolase	(cg0134 or cg0870 or cg1048)		h2o[c] + adn[c] -> ade[c] + rib-D[c]	Alternate Carbon Metabolism	0	0	0	0	0	0	0	0
ALDD19x	aldehyde dehydrogenase (phenylacetaldehyde, NAD)	cg3096		h2o[c] + nad[c] + pacald[c] -> 2 h[c] + nadh[c] + pac[c]	Alternate Carbon Metabolism	0	0	0	0	0	0	0	0
APG	APG			glyc3p[c] + cdpdag[c] <=> cmp[c] + apg[c]	Alternate Carbon Metabolism	0.013453	0.288072	0.0026906	0.0576145	0.0026906	0.0576145	0.0026906	0.0576145
ARAI	L-arabinose isomerase	(cg1160 or cg3334)		arab-L[c] <=> rbl-L[c]	Alternate Carbon Metabolism	0	0	0	0	0	0	0	0
CBMKr	Carbamate kinase			atp[c] + co2[c] + nh4[c] <=> 2 h[c] + adp[c] + cbp[c]	Alternate Carbon Metabolism	0.151348	3.24086	0.0302696	0.648172	0.0302696	0.648172	0.0302696	0.648172
DHACOAH	2,3-dehydroadipyl-CoA hydratase	cg1049		23dhacoa[c] + h2o[c] <=> 3hadpcoa[c]	Alternate Carbon Metabolism	0	0	0	0	0	0	0	0
DHAPT	Dihydroxyacetone phosphotransferase	cg1724		pep[c] + dha[c] -> pyr[c] + dhap[c]	Alternate Carbon Metabolism	0	0	0	0	0	0	0	0
DHPTDNRN	dihydropteridine reductase (NADH)	cg3141		dhptdn[c] + nadh[c] + 3 h[c] <=> nad[c] + thptdn[c]	Alternate Carbon Metabolism	0	0	0	0	0	0	0	0
F6PP	D-fructose 6-phosphate phosphatase	(cg0045 or cg0046 or cg2120)		f6p[c] + h2o[c] -> pi[c] + fru[c]	Alternate Carbon Metabolism	0	0	0	0	0	0	0	0
GLCRD	glucarate dehydratase	cg0502		glcr[c] -> 5dh4dglc[c] + h2o[c]	Alternate Carbon Metabolism	0	0	0	0	0	0	0	0
HEX7	hexokinase (D-fructose:ATP)			atp[c] + fru[c] -> h[c] + adp[c] + f6p[c]	Alternate Carbon Metabolism	0	0	0	0	0	0	0	0
HSST_2	HSST_2			succoa[c] + hom-L[c] -> coa[c] + suchms[c]	Alternate Carbon Metabolism	0.0361168	0.77338	0	0	0	0	0	0
HXCT	Acetyl-CoA:hexanoate-CoA transferase	(cg2840 and cg2592)		accoa[c] + hxa[c] -> ac[c] + hxcoa[c]	Alternate Carbon Metabolism	0	0	0	0	0	0	0	0
LYXI	Lyxose isomerase	cg2704		lyx-L[c] -> xylu-L[c]	Alternate Carbon Metabolism	0	0	0	0	0	0	0	0
PGLYCP	Phosphoglycolate phosphatase	(cg2458 or cg1653)		2pglyc[c] + h2o[c] -> pi[c] + glyclt[c]	Alternate Carbon Metabolism	0	0	0	0	0	0	0	0
PPASUCC	PPASUCC			oaa[c] + ppa[c] -> pyr[c] + succ[c]	Alternate Carbon Metabolism	0	0	0	0	0	0	0	0
TRE6p	trehalose-6-phosphate hydrolase			h2o[c] + tre6p[c] -> glc-D[c] + g6p[c]	Alternate Carbon Metabolism	0.0207246	0.443782	0	0	0	0	0	0
UACGAMPpp	UDP-N-acetyl-D-glucosamine pyrophosphohydrolase			h2o[c] + uacgam[c] -> 2 h[c] + ump[c] + acgam1p[c]	Alternate Carbon Metabolism	0	0	0	0	0	0	0	0
UDPARA	UDPARA			h[c] + r5p[c] + utp[c] -> ppi[c] + udpara[c]	Alternate Carbon Metabolism	0.284577	6.09372	0.0569154	1.21874	0.0569154	1.21874	0.0569154	1.21874
UDPGALPpp	UDPgalactose pyrophosphohydrolase			h2o[c] + udpgal[c] -> 2 h[c] + ump[c] + gal1p[c]	Alternate Carbon Metabolism	0	0	0	0	0	0	0	0
UDPGPpp	UDPglucose pyrophosphohydrolase	(cg0334 or cg3232)		h2o[c] + udpg[c] -> 2 h[c] + ump[c] + g1p[c]	Alternate Carbon Metabolism	0	0	0	0	0	0	0	0
UGLCURPpp	UDP-D-glucuronate pyrophosphohydrolase			h2o[c] + udpglcur[c] -> 2 h[c] + ump[c] + glcur1p[c]	Alternate Carbon Metabolism	0	0	0	0	0	0	0	0
XYLI1	xylose isomerase	cg0212		xyl-D[c] <=> xylu-D[c]	Alternate Carbon Metabolism	0	0	0	0	0	0	0	0
XYLI2	xylose isomerase	cg0212		fru[c] <=> glc-D[c]	Alternate Carbon Metabolism	0	0	0	0	0	0	0	0
GALKr	galactokinase	cg2452		atp[c] + gal[c] -> adp[c] + gal1p[c] + h[c]	Alternate Carbon Metabolism	0	0	0	0	0	0	0	0
ACGK	acetylglutamate kinase	cg1582	argB	atp[c] + acglu[c] -> adp[c] + acg5p[c]	Arginine and Proline Metabolism	0.0903594	1.93489	0.0180719	0.386978	0.0180719	0.386978	0.0180719	0.386978
AGPR	N-acetyl-g-glutamyl-phosphate reductase	cg1580	argC	pi[c] + nadp[c] + acg5sa[c] <=> h[c] + nadph[c] + acg5p[c]	Arginine and Proline Metabolism	-0.0903594	-1.93489	-0.0180719	-0.386978	-0.0180719	-0.386978	-0.0180719	-0.386978
ACOTA	acetylornithine transaminase	cg1583	argD	akg[c] + acorn[c] <=> glu-L[c] + acg5sa[c]	Arginine and Proline Metabolism	-0.0903594	-1.93489	-0.0180719	-0.386978	-0.0180719	-0.386978	-0.0180719	-0.386978
OCBT	ornithine carbamoyltransferase	cg1584	argF	orn[c] + cbp[c] <=> h[c] + pi[c] + citr-L[c]	Arginine and Proline Metabolism	0.0903594	1.93489	0.0180719	0.386978	0.0180719	0.386978	0.0180719	0.386978
ARGSS	argininosuccinate synthase	cg1586	argG	atp[c] + asp-L[c] + citr-L[c] -> h[c] + amp[c] + ppi[c] + argsuc[c]	Arginine and Proline Metabolism	0.0903594	1.93489	0.0180719	0.386978	0.0180719	0.386978	0.0180719	0.386978
ARGSL	argininosuccinate lyase	cg1588	argH	argsuc[c] <=> fum[c] + arg-L[c]	Arginine and Proline Metabolism	0.0903594	1.93489	0.0180719	0.386978	0.0180719	0.386978	0.0180719	0.386978
ACGS	N-acetylglutamate synthase	cg1581	argJ	accoa[c] + glu-L[c] -> coa[c] + h[c] + acglu[c]	Arginine and Proline Metabolism	0	0	0	0	0	0	0	0
GLUNATF	glutamate N-acetyltransferase	cg1581	argJ	glu-L[c] + acorn[c] <=> orn[c] + acglu[c]	Arginine and Proline Metabolism	0.0903594	1.93489	0.0180719	0.386978	0.0180719	0.386978	0.0180719	0.386978
CBPS	carbamoyl-phosphate synthase (glutamine-hydrolysing)	(cg1813 and cg1814)	carB carA	2 atp[c] + h2o[c] + gln-L[c] + hco3[c] -> 2 h[c] + glu-L[c] + 2 adp[c] + pi[c] + cbp[c]	Arginine and Proline Metabolism	0	0	0	0	0	0	0	0
CSND	Creatinine deaminase	cg0104	codA	crtn[c] + h2o[c] -> nmeth[c] + nh3[c]	Arginine and Proline Metabolism	0	0	0	0	0	0	0	0
SSALy	succinate-semialdehyde dehydrogenase (NADP)	(cg0067 or cg0567 or cg3004)	gabD3 gabD2 gabD1	h2o[c] + nadp[c] + sucsal[c] -> 2 h[c] + succ[c] + nadph[c]	Arginine and Proline Metabolism	0	0	0	0	0	0	0	0
ABTA	4-aminobutyrate transaminase	cg0566	gabT	akg[c] + 4abut[c] -> glu-L[c] + sucsal[c]	Arginine and Proline Metabolism	0	0	0	0	0	0	0	0
ORNC	ornithine cyclase	cg1784	ocd	orn[c] -> pro-L[c] + nh3[c]	Arginine and Proline Metabolism	0	0	0	0	0	0	0	0
G5SD	glutamate-5-semialdehyde dehydrogenase	cg2586	proA	h[c] + nadph[c] + glu5p[c] -> pi[c] + nadp[c] + glu5sa[c]	Arginine and Proline Metabolism	0.0758152	1.62345	0.015163	0.32469	0.015163	0.32469	0.015163	0.32469
GLU5K	glutamate 5-kinase	cg2588	proB	glu-L[c] + atp[c] -> adp[c] + glu5p[c]	Arginine and Proline Metabolism	0.0758152	1.62345	0.015163	0.32469	0.015163	0.32469	0.015163	0.32469
P5CR	pyrroline-5-carboxylate reductase	cg0490	proC	2 h[c] + nadph[c] + 1pyr5c[c] -> nadp[c] + pro-L[c]	Arginine and Proline Metabolism	0.0758152	1.62345	0.015163	0.32469	0.015163	0.32469	0.015163	0.32469
SPMS	spermidine synthase	cg2990	speE	ametam[c] + ptrc[c] -> 5mta[c] + h[c] + spmd[c]	Arginine and Proline Metabolism	0	0	0	0	0	0	0	0
UREAAH	urea amidohydrolase	(cg0113 and cg0114 and cg0115)	ureA ureB ureC	urea[c] + h2o[c] -> co2[c] + 2 nh4[c]	Arginine and Proline Metabolism	0	0	0	0	0	0	0	0
ACODA	acetylornithine deacetylase	cg3131		h2o[c] + acorn[c] -> ac[c] + orn[c]	Arginine and Proline Metabolism	1.15427e-17	2.47166e-16	5.96699e-18	1.27773e-16	5.96699e-18	1.27773e-16	5.96699e-18	1.27773e-16
AMPTASEPG	aminopeptidase (pro-gly)	cg2662 or cg2419		h2o[c] + progly[c] -> gly[c] + pro-L[c]	Arginine and Proline Metabolism	0	0	0	0	0	0	0	0
G5SADs	L-glutamate 5-semialdehyde dehydratase (spontaneous)			glu5sa[c] -> h[c] + h2o[c] + 1pyr5c[c]	Arginine and Proline Metabolism	0.0758152	1.62345	0.015163	0.32469	0.015163	0.32469	0.015163	0.32469
SPMDAT1	Spermidine acetyltransferase	cg1394		accoa[c] + spmd[c] -> N1aspmd[c] + coa[c] + h[c]	Arginine and Proline Metabolism	0	0	0	0	0	0	0	0
SPMDAT2	Spermidine acetyltransferase (N8)	(cg0155 or cg0220 or cg0627 or cg0659 or cg1175 or cg3035)		accoa[c] + spmd[c] -> coa[c] + h[c] + n8aspmd[c]	Arginine and Proline Metabolism	0	0	0	0	0	0	0	0
P5CD	1-pyrroline-5-carboxylate dehydrogenase	cg0129	putA	nad[c] + 2 h2o[c] + 1pyr5c[c] -> nadh[c] + h[c] + glu-L[c]	Arginine and Proline Metabolism	0	0	0	0	0	0	0	0
PROD2	Proline dehydrogenase	cg0129	putA	fad[c] + pro-L[c] -> 1pyr5c[c] + fadh2[c] + h[c]	Arginine and Proline Metabolism	0	0	0	0	0	0	0	0
SERAT	serine O-acetyltransferase	cg2834	cysE	accoa[c] + ser-L[c] <=> coa[c] + acser[c]	Cysteine Metabolism	0.0573947	1.22901	0.0114789	0.245802	0.0114789	0.245802	0.0114789	0.245802
PAPSR	phosphoadenylyl-sulfate reductase (thioredoxin)	cg3116	cysH	trdrd[c] + paps[c] -> 2 h[c] + trdox[c] + pap[c] + so3[c]	Cysteine Metabolism	0	0	0	0	0	0	0	0
PAPSR2	phosphoadenylyl-sulfate reductase (glutaredoxin)	cg3116	cysH	grxrd[c] + paps[c] -> grxox[c] + 2 h[c] + pap[c] + so3[c]	Cysteine Metabolism	0	0	0	0	0	0	0	0
SULRi	sulfite reductase (NADPH2)	(cg3118 and cg3119)	cysI cysJ	5 h[c] + 3 nadph[c] + so3[c] -> 3 h2o[c] + 3 nadp[c] + h2s[c]	Cysteine Metabolism	0.0573947	1.22901	0.0114789	0.245802	0.0114789	0.245802	0.0114789	0.245802
CYSS	cysteine synthase	cg2833	cysK	h2s[c] + acser[c] -> h[c] + cys-L[c] + ac[c]	Cysteine Metabolism	0.0573947	1.22901	0.0114789	0.245802	0.0114789	0.245802	0.0114789	0.245802
BPNT	3,5-bisphosphate nucleotidase	cg0967	cysQ	h2o[c] + pap[c] -> amp[c] + pi[c]	Cysteine Metabolism	0	0	0	0	0	0	0	0
MCPST	3-mercaptopyruvate sulfurtransferase	(cg0803 or cg1613 or cg3074)	thtR sseA2 sseA2	cyan[c] + mercppyr[c] -> h[c] + pyr[c] + tcynt[c]	Cysteine Metabolism	0	0	0	0	0	0	0	0
ADSK	adenylyl-sulfate kinase			atp[c] + aps[c] -> h[c] + adp[c] + paps[c]	Cysteine Metabolism	0	0	0	0	0	0	0	0
AMPTASECG	alanyl aminopeptidase (cys-gly)	cg2662 or cg2419		h2o[c] + cgly[c] -> cys-L[c] + gly[c]	Cysteine Metabolism	0	0	0	0	0	0	0	0
SADT2	Sulfate adenyltransferase	(cg3114 and cg3115)		atp[c] + h2o[c] + gtp[c] + so4[c] -> ppi[c] + pi[c] + gdp[c] + aps[c]	Cysteine Metabolism	0.0573947	1.22901	0.0114789	0.245802	0.0114789	0.245802	0.0114789	0.245802
MTHFC	methenyltetrahydrofolate cyclohydrolase	cg0750	folD	h2o[c] + methf[c] <=> h[c] + 10fthf[c]	Folate Metabolism	0.266046	5.69692	0.0532092	1.13938	0.0532092	1.13938	0.0532092	1.13938
MTHFD	methylenetetrahydrofolate dehydrogenase (NADP)	cg0750	folD	nadp[c] + mlthf[c] <=> nadph[c] + methf[c]	Folate Metabolism	0.266046	5.69692	0.0532092	1.13938	0.0532092	1.13938	0.0532092	1.13938
MTHFR2	5,10-methylenetetrahydrofolate reductase (NADH)	cg2383	metF	nadh[c] + 2 h[c] + mlthf[c] -> nad[c] + 5mthf[c]	Folate Metabolism	0.0361168	0.77338	0.00722337	0.154676	0.00722337	0.154676	0.00722337	0.154676
FTHFD	formyltetrahydrofolate deformylase	cg0457	purU	h2o[c] + 10fthf[c] -> h[c] + thf[c] + for[c]	Folate Metabolism	0	0	0	0	0	0	0	0
TMDS2	thymidylate synthase2	cg2162	thyX	h[c] + nadph[c] + mlthf[c] + dump[c] -> thf[c] + nadp[c] + dtmp[c]	Folate Metabolism	0	0	0	0	0	0	0	0
5FTHFC	5-formyltetrahydrofolate cyclo-ligase	cg1003		5fthf[c] + atp[c] -> adp[c] + pi[c] + mlthf[c]	Folate Metabolism	0	0	0	0	0	0	0	0
FOMETRi	Aminomethyltransferase	cg1003		5fthf[c] + h[c] -> methf[c] + h2o[c]	Folate Metabolism	0	0	0	0	0	0	0	0
GLYCL	Glycine Cleavage System			nad[c] + gly[c] + thf[c] -> nadh[c] + co2[c] + nh4[c] + mlthf[c]	Folate Metabolism	0	0	0	0	0	0	0	0
GLUDy	glutamate dehydrogenase (NADP)	cg2280	gdh	h[c] + akg[c] + nadph[c] + nh4[c] -> glu-L[c] + h2o[c] + nadp[c]	Glutamate Metabolism	2.97776	63.7636	8.04186	172.203	3.25393	69.6774	4.37512	93.6856
GLNS	glutamine synthetase	(cg2429 and cg2447)	glnA glnA2	glu-L[c] + atp[c] + nh4[c] -> h[c] + adp[c] + pi[c] + gln-L[c]	Glutamate metabolism	0.551863	11.8172	0.110373	2.36344	0.110373	2.36344	0.110373	2.36344
GLUN	glutaminase	cg2728	glsK	h2o[c] + gln-L[c] -> glu-L[c] + nh4[c]	Glutamate Metabolism	0	0	0	0	0	0	0	0
GLUSy	glutamate synthase (NADPH)	(cg0229 and cg0230)	gltB gltD	h[c] + akg[c] + nadph[c] + gln-L[c] -> 2 glu-L[c] + nadp[c]	Glutamate metabolism	0	0	0	0	0	0	0	0
GLUDC	Glutamate Decarboxylase			h[c] + glu-L[c] -> co2[c] + 4abut[c]	Glutamate Metabolism	0	0	0	0	0	0	0	0
PRMICI	1-(5-phosphoribosyl)-5-[(5-phosphoribosylamino)methylideneamino)imidazole-4-carboxamide isomerase	cg2299	hisA	prfp[c] <=> prlp[c]	Histidine Metabolism	0.031948	0.684111	0.0063896	0.136822	0.0063896	0.136822	0.0063896	0.136822
IGPDH	imidazoleglycerol-phosphate dehydratase	cg2303	hisB	eig3p[c] -> h2o[c] + imacp[c]	Histidine Metabolism	0.031948	0.684111	0.0063896	0.136822	0.0063896	0.136822	0.0063896	0.136822
HISTD	histidinol dehydrogenase	cg2305	hisD	2 nad[c] + h2o[c] + histd[c] -> 2 nadh[c] + 3 h[c] + his-L[c]	Histidine Metabolism	0.031948	0.684111	0.0063896	0.136822	0.0063896	0.136822	0.0063896	0.136822
PRATPP	phosphoribosyl-ATP pyrophosphatase	cg1699	hisE	h2o[c] + prbatp[c] -> h[c] + ppi[c] + prbamp[c]	Histidine Metabolism	0.031948	0.684111	0.0063896	0.136822	0.0063896	0.136822	0.0063896	0.136822
IG3PS	Imidazole-glycerol-3-phosphate synthase	(cg2297 and cg2300)	hisF hisH	gln-L[c] + prlp[c] -> h[c] + glu-L[c] + eig3p[c] + aicar[c]	Histidine Metabolism	0.031948	0.684111	0.0063896	0.136822	0.0063896	0.136822	0.0063896	0.136822
ATPPRT	ATP phosphoribosyltransferase	cg1698	hisG	atp[c] + prpp[c] -> ppi[c] + prbatp[c]	Histidine Metabolism	0.031948	0.684111	0.0063896	0.136822	0.0063896	0.136822	0.0063896	0.136822
PRAMPC	phosphoribosyl-AMP cyclohydrolase	cg2296	hisI	h2o[c] + prbamp[c] -> prfp[c]	Histidine Metabolism	0.031948	0.684111	0.0063896	0.136822	0.0063896	0.136822	0.0063896	0.136822
HISTP	histidinol-phosphatase	cg0910	hisN	h2o[c] + hisp[c] -> pi[c] + histd[c]	Histidine Metabolism	0.031948	0.684111	0.0063896	0.136822	0.0063896	0.136822	0.0063896	0.136822
HSTPT	histidinol-phosphate transaminase	(cg0267 or cg2304)	pat hisC	glu-L[c] + imacp[c] -> akg[c] + hisp[c]	Histidine Metabolism	0.031948	0.684111	0.0063896	0.136822	0.0063896	0.136822	0.0063896	0.136822
PRPPS	phosphoribosylpyrophosphate synthetase	cg1075	prsA	atp[c] + r5p[c] -> h[c] + amp[c] + prpp[c]	Histidine Metabolism	0.224274	4.80245	0.0448549	0.96049	0.0448549	0.96049	0.0448549	0.96049
CYSTL	cystathionine b-lyase	cg2536	aecD	h2o[c] + cyst-L[c] -> pyr[c] + hcys-L[c] + nh4[c]	Methionine Metabolism	0.0361168	0.77338	0.00722337	0.154676	0.00722337	0.154676	0.00722337	0.154676
SHSL1	cystathionine gamma-synthase	(cg2687 and cg3086)	metB	cys-L[c] + suchms[c] -> h[c] + succ[c] + cyst-L[c]	Methionine Metabolism	0.0361168	0.77338	0	0	0	0	0	0
METS	methionine synthase	(cg1701 and cg1290)	metH metE	5mthf[c] + hcys-L[c] -> h[c] + met-L[c] + thf[c]	Methionine Metabolism	0.0361168	0.77338	0.00722337	0.154676	0.00722337	0.154676	0.00722337	0.154676
METAT	methionine adenosyltransferase	cg1806	metK	atp[c] + h2o[c] + met-L[c] -> ppi[c] + pi[c] + amet[c]	Methionine Metabolism	0.000115256	0.00246801	2.30512e-05	0.000493603	2.30512e-05	0.000493603	2.30512e-05	0.000493603
HSST	homoserine O-acetyltransferase	(cg0754 and cg0961)	metX	accoa[c] + hom-L[c] -> coa[c] + achms[c]	Methionine Metabolism	0	0	0.00722337	0.154676	0.00722337	0.154676	0.00722337	0.154676
ACHACB	O-acetylhomoserine aminocarboxypropyltransferase	cg0755	metY	achms[c] + ch4s[c] -> hcys-L[c] + ac[c]	Methionine Metabolism	0	0	0	0	0	0	0	0
AHCYSNS	S-adenosylhomocysteine nucleosidase	cg3102		ahcys[c] + h2o[c] -> ade[c] + rhcys[c]	Methionine Metabolism	0	0	0	0	0	0	0	0
METSOXR1	L-methionine-S-oxide reductase	(cg3423 or cg3236)		trdrd[c] + metsox-S-L[c] -> met-L[c] + h2o[c] + trdox[c]	Methionine Metabolism	0	0	0	0	0	0	0	0
GMPS2	GMP synthase	cg0703	guaA	atp[c] + h2o[c] + gln-L[c] + xmp[c] -> 2 h[c] + glu-L[c] + amp[c] + ppi[c] + gmp[c]	Purine and Pyrimidine Biosynthesis	0.0268726	0.57543	0.00537452	0.115086	0.00537452	0.115086	0.00537452	0.115086
IMPD	IMP dehydrogenase	(cg0699 and cg0700 and cg2964)	guaB2 guaB3 guaB1	nad[c] + h2o[c] + imp[c] -> nadh[c] + h[c] + xmp[c]	Purine and Pyrimidine Biosynthesis	0.0965495	2.06744	0.0193099	0.413488	0.00537452	0.115086	0.0193099	0.413488
ADSS	adenylosuccinate synthase	cg3063	purA	asp-L[c] + gtp[c] + imp[c] -> 2 h[c] + pi[c] + dcamp[c] + gdp[c]	Purine and Pyrimidine Biosynthesis	0.0524476	1.12307	0.0104895	0.224615	0.0104895	0.224615	0.0104895	0.224615
ADSL1r	adenylsuccinate lyase	cg2876	purB	dcamp[c] <=> amp[c] + fum[c]	Purine and Pyrimidine Biosynthesis	0.0524476	1.12307	0.0104895	0.224615	0.0104895	0.224615	0.0104895	0.224615
ADSL2r	adenylosuccinate lyase	cg2876	purB	25aics[c] <=> fum[c] + aicar[c]	Purine and Pyrimidine Biosynthesis	0.117049	2.50641	0.0234098	0.501281	0.0234098	0.501281	0.0234098	0.501281
PRASCSi	phosphoribosylaminoimidazolesuccinocarboxamide synthase	cg2874	purC	atp[c] + asp-L[c] + 5aizc[c] -> h[c] + adp[c] + pi[c] + 25aics[c]	Purine and Pyrimidine Biosynthesis	0.117049	2.50641	0.0234098	0.501281	0.0234098	0.501281	0.0234098	0.501281
PRAGSr	phosphoribosylglycinamide synthase	cg2878	purD	atp[c] + gly[c] + pram[c] <=> h[c] + adp[c] + pi[c] + gar[c]	Purine and Pyrimidine Biosynthesis	0.117049	2.50641	0.0234098	0.501281	0.0234098	0.501281	0.0234098	0.501281
AIRC3	phosphoribosylaminoimidazole carboxylase (mutase rxn)	cg0820	purE	5aizc[c] <=> 5caiz[c]	Purine and Pyrimidine Biosynthesis	-0.117049	-2.50641	-0.0234098	-0.501281	-0.0234098	-0.501281	-0.0234098	-0.501281
GLUPRT	glutamine phosphoribosyldiphosphate amidotransferase	cg2857	purF	h2o[c] + gln-L[c] + prpp[c] -> glu-L[c] + ppi[c] + pram[c]	Purine and Pyrimidine Biosynthesis	0.117049	2.50641	0.0234098	0.501281	0.0234098	0.501281	0.0234098	0.501281
AICART	phosphoribosylaminoimidazolecarboxamide formyltransferase	cg0984	purH	10fthf[c] + aicar[c] <=> thf[c] + fprica[c]	Purine and Pyrimidine Biosynthesis	0.148997	3.19052	0.0297994	0.638103	0.0297994	0.638103	0.0297994	0.638103
AIRC2	phosphoribosylaminoimidazole carboxylase	cg0816	purK	atp[c] + hco3[c] + air[c] -> h[c] + adp[c] + pi[c] + 5caiz[c]	Purine and Pyrimidine Biosynthesis	0.117049	2.50641	0.0234098	0.501281	0.0234098	0.501281	0.0234098	0.501281
PRFGS	phosphoribosylformylglycinamidine synthase	(cg2862 and cg2863 and cg2865)	purL purQ purS	atp[c] + h2o[c] + gln-L[c] + fgam[c] -> h[c] + glu-L[c] + adp[c] + pi[c] + fpram[c]	Purine and Pyrimidine Biosynthesis	0.117049	2.50641	0.0234098	0.501281	0.0234098	0.501281	0.0234098	0.501281
PRAIS	phosphoribosylaminoimidazole synthase	cg2856	purM	atp[c] + fpram[c] -> 2 h[c] + adp[c] + pi[c] + air[c]	Purine and Pyrimidine Biosynthesis	0.117049	2.50641	0.0234098	0.501281	0.0234098	0.501281	0.0234098	0.501281
GARFT	phosphoribosylglycinamide formyltransferase	(cg0983 and cg3054)	purN purT	10fthf[c] + gar[c] <=> h[c] + thf[c] + fgam[c]	Purine and Pyrimidine Biosynthesis	0.117049	2.50641	0.0234098	0.501281	0.0234098	0.501281	0.0234098	0.501281
ASPCT	aspartate carbamoyltransferase	cg1816	pyrB	asp-L[c] + cbp[c] -> h[c] + pi[c] + cbasp[c]	Purine and Pyrimidine Biosynthesis	0.0609887	1.30597	0.0121977	0.261194	0.0121977	0.261194	0.0121977	0.261194
DHORTS	dihydroorotase	cg1816	pyrB	h2o[c] + dhor-S[c] <=> h[c] + cbasp[c]	Purine and Pyrimidine Biosynthesis	-0.0609887	-1.30597	-0.0121977	-0.261194	-0.0121977	-0.261194	-0.0121977	-0.261194
DHORD2	dihydoorotic acid dehydrogenase (quinone8)	cg1713	pyrD	dhor-S[c] + q8[c] -> q8h2[c] + orot[c]	Purine and Pyrimidine Biosynthesis	0.0609887	1.30597	0	0	0	0	0	0
DHORD5	dihydroorotic acid (menaquinone-8)	cg1713	pyrD	dhor-S[c] + mqn8[c] -> mql8[c] + orot[c]	Purine and Pyrimidine Biosynthesis	0	0	0.0121977	0.261194	0.0121977	0.261194	0.0121977	0.261194
ORPT	orotate phosphoribosyltransferase	cg3071	pyrE	ppi[c] + orot5p[c] <=> prpp[c] + orot[c]	Purine and Pyrimidine Biosynthesis	-0.0609887	-1.30597	-0.0121977	-0.261194	-0.0121977	-0.261194	-0.0121977	-0.261194
OMPDC	orotidine-5-phosphate decarboxylase	cg1812	pyrF	h[c] + orot5p[c] -> co2[c] + ump[c]	Purine and Pyrimidine Biosynthesis	0.0609887	1.30597	0.0121977	0.261194	0.0121977	0.261194	0.0121977	0.261194
CTPS2	CTP synthase (glutamine)	cg1606	pyrG	atp[c] + h2o[c] + gln-L[c] + utp[c] -> 2 h[c] + glu-L[c] + adp[c] + pi[c] + ctp[c]	Purine and Pyrimidine Biosynthesis	0.0209421	0.448439	0.00418842	0.0896878	0.00418842	0.0896878	0.00418842	0.0896878
GART	GAR transformylase-T			atp[c] + for[c] + gar[c] -> h[c] + adp[c] + pi[c] + fgam[c]	Purine and Pyrimidine Biosynthesis	0	0	0	0	0	0	0	0
IMPC	IMP cyclohydrolase			h2o[c] + imp[c] <=> fprica[c]	Purine and Pyrimidine Biosynthesis	-0.148997	-3.19052	-0.0297994	-0.638103	-0.0297994	-0.638103	-0.0297994	-0.638103
ASAD	aspartate-semialdehyde dehydrogenase	cg0307	asd	pi[c] + nadp[c] + aspsa[c] <=> h[c] + nadph[c] + 4pasp[c]	Threonine and Lysine Metabolism	-0.365589	-7.82846	-0.0731178	-1.56569	-0.0731178	-1.56569	-0.0731178	-1.56569
DHDPS	dihydrodipicolinate synthase	cg2161	dapA	pyr[c] + aspsa[c] -> h[c] + 2 h2o[c] + 23dhdp[c]	Threonine and Lysine Metabolism	0.109653	2.34803	0.0219306	0.469606	0.0219306	0.469606	0.0219306	0.469606
DHDPRy	dihydrodipicolinate reductase (NADPH)	cg2163	dapB	h[c] + nadph[c] + 23dhdp[c] -> nadp[c] + thdp[c]	Threonine and Lysine Metabolism	0.109653	2.34803	0.0219306	0.469606	0.0219306	0.469606	0.0219306	0.469606
SDPTA	succinyldiaminopimelate transaminase	cg0931	dapC	akg[c] + sl26da[c] <=> glu-L[c] + sl2a6o[c]	Threonine and Lysine Metabolism	1.02473e-29	2.19427e-28	-6.47908e-34	-1.38738e-32	-6.47908e-34	-1.38738e-32	-6.47908e-34	-1.38738e-32
THDPS	tetrahydrodipicolinate succinylase	(cg1256 and cg1259)	dapD dapD2	succoa[c] + h2o[c] + thdp[c] -> coa[c] + sl2a6o[c]	Threonine and Lysine Metabolism	0	0	0	0	0	0	0	0
SDPDS	succinyl-diaminopimelate desuccinylase	cg1260	dapE	sl26da[c] + h2o[c] -> 26dap-LL[c] + succ[c]	Threonine and Lysine Metabolism	-1.02473e-29	-2.19427e-28	6.25443e-34	1.33928e-32	6.25443e-34	1.33928e-32	6.25443e-34	1.33928e-32
DAPE	diaminopimelate epimerase	cg2129	dapF	26dap-LL[c] <=> 26dap-M[c]	Threonine and Lysine Metabolism	0	0	1.22176e-33	2.61619e-32	1.22176e-33	2.61619e-32	1.22176e-33	2.61619e-32
DAPDH	diaminopimelate dehydrogenase	cg2900	ddh	2 h[c] + nadph[c] + nh4[c] + thdp[c] -> 26dap-M[c] + nadp[c]	Threonine and Lysine Metabolism	0.109653	2.34803	0.0219306	0.469606	0.0219306	0.469606	0.0219306	0.469606
HSDy	homoserine dehydrogenase (NADPH)	cg1337	hom	nadp[c] + hom-L[c] <=> h[c] + nadph[c] + aspsa[c]	Threonine and Lysine Metabolism	-0.255936	-5.48043	-0.0511872	-1.09609	-0.0511872	-1.09609	-0.0511872	-1.09609
DAPDC	diaminopimelate decarboxylase	(cg1334 and cg2343)	lysA	h[c] + 26dap-M[c] -> co2[c] + lys-L[c]	Threonine and Lysine Metabolism	0.0889284	1.90425	0.0177857	0.38085	0.0177857	0.38085	0.0177857	0.38085
ASPK	aspartokinase	cg0306	lysC	atp[c] + asp-L[c] <=> adp[c] + 4pasp[c]	Threonine and Lysine Metabolism	0.365589	7.82846	0.0731178	1.56569	0.0731178	1.56569	0.0731178	1.56569
HSK	homoserine kinase	(cg1337 and cg1338)	thrB	atp[c] + hom-L[c] -> h[c] + adp[c] + phom[c]	Threonine and Lysine Metabolism	0.219819	4.70705	0.0439638	0.94141	0.0439638	0.94141	0.0439638	0.94141
THRS	threonine synthase	cg2437	thrC	h2o[c] + phom[c] -> pi[c] + thr-L[c]	Threonine and Lysine Metabolism	0.219819	4.70705	0.0439638	0.94141	0.0439638	0.94141	0.0439638	0.94141
PSCVT	3-phosphoshikimate 1-carboxyvinyltransferase	cg0873	aroA	pep[c] + skm5p[c] <=> pi[c] + 3psme[c]	Tyrosine, Tryptophan, and Phenylalanine Metabolism	0.111216	2.38151	0.0222433	0.476301	0.0222433	0.476301	0.0222433	0.476301
DHQS	3-dehydroquinate synthase	cg1827	aroB	2dda7p[c] -> pi[c] + 3dhq[c]	Tyrosine, Tryptophan, and Phenylalanine Metabolism	0.111216	2.38151	0.0222433	0.476301	0.0222433	0.476301	0.0222433	0.476301
CHORS	chorismate synthase	cg1829	aroC	3psme[c] -> chor[c] + pi[c]	Tyrosine, Tryptophan, and Phenylalanine Metabolism	0.111216	2.38151	0.0222433	0.476301	0.0222433	0.476301	0.0222433	0.476301
DHQTi	3-dehydroquinate dehydratase, irreversible	cg0503	aroD	3dhq[c] -> h2o[c] + 3dhsk[c]	Tyrosine, Tryptophan, and Phenylalanine Metabolism	0.111216	2.38151	0.0222433	0.476301	0.0222433	0.476301	0.0222433	0.476301
SHK3Dr	shikimate dehydrogenase	(cg0504 and cg1283 and cg1835)	aroE aroE2 aroE3	h[c] + nadph[c] + 3dhsk[c] <=> nadp[c] + skm[c]	Tyrosine, Tryptophan, and Phenylalanine Metabolism	0.111216	2.38151	0.0222433	0.476301	0.0222433	0.476301	0.0222433	0.476301
DDPA	3-deoxy-D-arabino-heptulosonate 7-phosphate synthetase	(cg1129 and cg2391)	aroF aroG	e4p[c] + h2o[c] + pep[c] -> pi[c] + 2dda7p[c]	Tyrosine, Tryptophan, and Phenylalanine Metabolism	0.111216	2.38151	0.0222433	0.476301	0.0222433	0.476301	0.0222433	0.476301
SHKK	shikimate kinase	cg1828	aroK	atp[c] + skm[c] -> h[c] + adp[c] + skm5p[c]	Tyrosine, Tryptophan, and Phenylalanine Metabolism	0.111216	2.38151	0.0222433	0.476301	0.0222433	0.476301	0.0222433	0.476301
CHORM	chorismate mutase	cg0975	csm	chor[c] -> pphn[c]	Tyrosine, Tryptophan, and Phenylalanine Metabolism	0.097988	2.09824	0.0195976	0.419649	0.0195976	0.419649	0.0195976	0.419649
PHETA1	phenylalanine transaminase	(cg0267 or cg2304)	pat hisC	glu-L[c] + phpyr[c] <=> akg[c] + phe-L[c]	Tyrosine, Tryptophan, and Phenylalanine Metabolism	0.061034	1.30694	0.0122068	0.261388	0.0122068	0.261388	0.0122068	0.261388
TYRTA	tyrosine transaminase	(cg0267 or cg2304)	pat hisC	glu-L[c] + 34hpp[c] <=> akg[c] + tyr-L[c]	Tyrosine, Tryptophan, and Phenylalanine Metabolism	0.036954	0.791306	0.0073908	0.158261	0.0073908	0.158261	0.0073908	0.158261
PPNDH	prephenate dehydratase	cg3207	pheA	h[c] + pphn[c] -> phpyr[c] + h2o[c] + co2[c]	Tyrosine, Tryptophan, and Phenylalanine Metabolism	0.061034	1.30694	0.0122068	0.261388	0.0122068	0.261388	0.0122068	0.261388
TRPS1	tryptophan synthase (indoleglycerol phosphate)	(cg3363 and cg3364)	trpB trpA	3ig3p[c] + ser-L[c] -> g3p[c] + h2o[c] + trp-L[c]	Tyrosine, Tryptophan, and Phenylalanine Metabolism	0	0	0	0	0	0	0	0
TRPS2	tryptophan synthase (indole)	(cg3363 and cg3364)	trpB trpA	ser-L[c] + indole[c] -> h2o[c] + trp-L[c]	Tyrosine, Tryptophan, and Phenylalanine Metabolism	0.013113	0.280792	0.0026226	0.0561585	0.0026226	0.0561585	0.0026226	0.0561585
TRPS3	tryptophan synthase (indoleglycerol phosphate)	(cg3363 and cg3364)	trpB trpA	3ig3p[c] -> g3p[c] + indole[c]	Tyrosine, Tryptophan, and Phenylalanine Metabolism	0.013113	0.280792	0.0026226	0.0561585	0.0026226	0.0561585	0.0026226	0.0561585
IGPS	indole-3-glycerol-phosphate synthase	cg3362	trpCF	h[c] + 2cpr5p[c] -> h2o[c] + co2[c] + 3ig3p[c]	Tyrosine, Tryptophan, and Phenylalanine Metabolism	0.013113	0.280792	0.0026226	0.0561585	0.0026226	0.0561585	0.0026226	0.0561585
PRAIi	phosphoribosylanthranilate isomerase (irreversible)	cg3362	trpCF	pran[c] -> 2cpr5p[c]	Tyrosine, Tryptophan, and Phenylalanine Metabolism	0.013113	0.280792	0.0026226	0.0561585	0.0026226	0.0561585	0.0026226	0.0561585
INPSHE	indoleglycerol phosphate synthetase	cg3362	trpCF	2cpr5p[c] -> 3ig3p[c] + co2[c] + h2o[c]	Tyrosine, Tryptophan, and Phenylalanine Metabolism	0	0	0	0	0	0	0	0
ANPRT	anthranilate phosphoribosyltransferase	cg3361	trpD	prpp[c] + anth[c] -> ppi[c] + pran[c]	Tyrosine, Tryptophan, and Phenylalanine Metabolism	0.013113	0.280792	0.0026226	0.0561585	0.0026226	0.0561585	0.0026226	0.0561585
ANS	anthranilate synthase	(cg3359 and cg3360)	trpE trpG	chor[c] + gln-L[c] -> h[c] + glu-L[c] + pyr[c] + anth[c]	Tyrosine, Tryptophan, and Phenylalanine Metabolism	0.013113	0.280792	0.0026226	0.0561585	0.0026226	0.0561585	0.0026226	0.0561585
PPND	prephenate dehydrogenase	cg0279	tyrA	nad[c] + pphn[c] -> nadh[c] + 34hpp[c] + co2[c]	Tyrosine, Tryptophan, and Phenylalanine Metabolism	0.036954	0.791306	0.0073908	0.158261	0.0073908	0.158261	0.0073908	0.158261
TYRRRpp	phospho-L-tyrosine phosphatase			atp[c] + h2o[c] + tyr-L[e] -> h[c] + adp[c] + tyr-L[c] + pi[c]	Tyrosine, Tryptophan, and Phenylalanine Metabolism	0	0	0	0	0	0	0	0

## Sheet: FVA
Table S2 Constraint-based FBA, gFBA and FVA analyses.
Reaction name	Enzyme	Genes	Proteins	Reaction	Subsystems	minFlux-biomass	maxFlux-biomass	minFlux-Ala	maxFlux-Ala	minFlux-Leu	maxFlux-Leu	minFlux-Val	maxFlux-Val
ALAR	alanine racemase	cg0681	alr	ala-L[c] <=> ala-D[c]	Alanine and Aspartate Metabolism	0.0769028	0.076913	0.0153806	0.0153812	0.0153806	0.0153835	0.0153806	0.0153811
ASNN	L-asparaginase	cg2352	ansA	h2o[c] + asn-L[c] -> asp-L[c] + nh4[c]	Alanine and Aspartate Metabolism	0	0.000117874	0	1.05567e-05	0	9.75066	0	8.30673e-06
ASPT	L-aspartase	cg1697	aspA	asp-L[c] -> nh4[c] + fum[c]	Alanine and Aspartate Metabolism	0	0.000471496	0	1.05568e-05	0	9.75066	0	8.30673e-06
ASPTA	aspartate transaminase	cg0294	aspB	akg[c] + asp-L[c] <=> glu-L[c] + oaa[c]	Alanine and Aspartate Metabolism	-0.872671	-0.8722	-0.174451	-0.17444	-9.9251	-0.17444	-0.174448	-0.17444
DAAD	D-Amino acid dehydrogenase	cg3340	dadA	ala-D[c] + fad[c] + h2o[c] -> fadh2[c] + nh4[c] + pyr[c]	Alanine and Aspartate Metabolism	0	0	0	0	0	0	0	0
ASNS1	asparagine synthase (glutamine-hydrolysing)	cg2410	ltsA	atp[c] + h2o[c] + asp-L[c] + gln-L[c] -> h[c] + glu-L[c] + amp[c] + ppi[c] + asn-L[c]	Alanine and Aspartate Metabolism	0	0.000117874	0	1.05567e-05	0	4.88455	0	8.30673e-06
ALATA_L	L-alanine transaminase	cg3149	alaT	glu-L[c] + pyr[c] <=> ala-L[c] + akg[c]	Alanine and Aspartate Metabolism	0.393849	0.524034	7.52508	7.55111	0.0787699	0.104808	0.0787699	3.88437
ASNS2	asparagine synthetase	cg2410		atp[c] + asp-L[c] + nh4[c] -> h[c] + amp[c] + ppi[c] + asn-L[c]	Alanine and Aspartate Metabolism	0.0920289	0.0922647	0.0184188	0.0184399	0	9.76909	0.0184211	0.0184377
VPAMT	Valine-pyruvate aminotransferase	cg3149	avtA	ala-L[c] + 3mob[c] -> pyr[c] + val-L[c]	Alanine and Aspartate Metabolism	0	0.13018	0	0.0260354	0	0.0260365	0	3.8056
ICL	Isocitrate lyase	cg2560	aceA	icit[c] -> succ[c] + glx[c]	Anaplerotic Reactions	0	0.000471496	0	2.22247e-06	0	2.93892e-06	0	1.74879e-06
MALS	malate synthase	cg2559	aceB	accoa[c] + h2o[c] + glx[c] -> coa[c] + h[c] + mal-L[c]	Anaplerotic Reactions	0	0.000471496	0	2.22247e-06	0	2.93892e-06	0	1.74879e-06
ME2	malic enzyme (NADP)	cg3335	mez	nadp[c] + mal-L[c] -> pyr[c] + co2[c] + nadph[c]	Anaplerotic Reactions	0	0.000157165	5.37525	5.37526	6.41873	16.1694	6.16501	6.16502
PPCK	phosphoenolpyruvate carboxykinase	cg3170	pck	atp[c] + oaa[c] -> adp[c] + co2[c] + pep[c]	Anaplerotic Reactions	0	0.000117874	0	1.05567e-05	0	9.75066	0	8.30673e-06
PPA	inorganic diphosphatase	cg2988	ppa	ppi[c] + h2o[c] -> h[c] + 2 pi[c]	Anaplerotic Reactions	0	0.000117874	0	1.05567e-05	0	9.75066	0	8.30673e-06
PPA2	inorganic triphosphatase	cg2988	ppa	h2o[c] + pppi[c] -> h[c] + ppi[c] + pi[c]	Anaplerotic Reactions	0	5.8937e-05	0	5.27837e-06	0	4.87533	0	4.15337e-06
PPC	phosphoenolpyruvate carboxylase	cg1787	ppc	h2o[c] + co2[c] + pep[c] -> h[c] + pi[c] + oaa[c]	Anaplerotic Reactions	0	2.18134	0	3.76318	0	14.0427	0	3.876
ME1	malic enzyme (NAD)	(cg0287 or cg3335)		nad[c] + mal-L[c] -> nadh[c] + pyr[c] + co2[c]	Anaplerotic Reactions	0	0.000117874	0	1.05568e-05	0	9.75066	0	8.30673e-06
CG_biomass cgl ATCC13032	cgl biomass objective function (ATCC13032)			47.7 atp[c] + 47.7 h2o[c] + 0.098705 arabino[c] + 0.01039 dna[c] + 0.05195 rna[c] + 0.098705 peptid[c] + 0.10598 mycoli[c] + 0.029092 phosph[c] + 0.54028 protein[c] + 0.002679 soluble-pool[c] + 0.062224 ions[c] -> 47.7 h[c] + 47.7 adp[c] + 47.7 pi[c] + biomass[c]	Biomass	0.434189	0.434189	0.0868379	0.0868379	0.0868379	0.0868381	0.0868379	0.0868379
ACONTa	aconitase (half-reaction A, Citrate hydro-lyase)	cg1737	acn	cit[c] <=> h2o[c] + acon-C[c]	Citric Acid Cycle	2.52768	2.52781	0.12217	0.122173	0.12217	0.122173	0.12217	0.122173
ACONTb	aconitase (half-reaction B, Isocitrate hydro-lyase)	cg1737	acn	h2o[c] + acon-C[c] <=> icit[c]	Citric Acid Cycle	2.52768	2.52781	0.12217	0.122173	0.12217	0.122173	0.12217	0.122173
CITL	Citrate lyase	cg0985	citE	cit[c] -> ac[c] + oaa[c]	Citric Acid Cycle	0	0.000117874	0	1.05567e-05	0	9.75066	0	8.30673e-06
FUM	fumarase	cg1145	fumC	h2o[c] + fum[c] <=> mal-L[c]	Citric Acid Cycle	2.17669	2.17716	0.0519706	0.0519818	0.0380329	9.80264	0.0519707	0.0519795
ICDHyr	isocitrate dehydrogenase (NADP)	cg0766	icd	icit[c] + nadp[c] -> akg[c] + co2[c] + nadph[c]	Citric Acid Cycle	2.52721	2.52781	0.12217	0.122173	0.12217	0.122173	0.12217	0.122173
MDH	malate dehydrogenase	cg2613	mdh	nad[c] + mal-L[c] <=> nadh[c] + h[c] + oaa[c]	Citric Acid Cycle	2.17662	2.17716	-5.32329	-5.32328	-18.2309	-6.36675	-6.11305	-6.11304
MDH3	Malate dehydrogenase (menaquinone 8 as acceptor)	cg2613	mdh	mal-L[c] + mqn8[c] -> oaa[c] + mql8[c]	Citric Acid Cycle	0	0.000157165	0	1.40757e-05	0	8.45377	0	1.10756e-05
MDH2	Malate dehydrogenase (ubiquinone 8 as acceptor)	cg2192	mqo	mal-L[c] + q8[c] -> oaa[c] + q8h2[c]	Citric Acid Cycle	0	0.000157165	0	1.40757e-05	0	8.45377	0	1.10756e-05
AKGDH	2-Oxoglutarate dehydrogenase	cg1280	odhA	nad[c] + coa[c] + akg[c] -> nadh[c] + succoa[c] + co2[c]	Citric Acid Cycle	1.91641	1.91701	1.01426e-05	1.29577e-05	1.01426e-05	1.30815e-05	1.01426e-05	1.23577e-05
CS	citrate synthase	cg0798 or cg0949	prpC1 gltA	accoa[c] + h2o[c] + oaa[c] -> coa[c] + h[c] + cit[c]	Citric Acid Cycle	2.52768	2.52789	0.12217	0.122181	0.12217	9.87284	0.12217	0.122179
PYRC	pyruvate carboxylase	cg0791	pyc	pyr[c] + atp[c] + hco3[c] <=> h[c] + adp[c] + pi[c] + oaa[c]	Citric Acid Cycle	-0.9584	1.22335	1.85671	5.6199	-7.37931	16.414	2.53365	6.40966
FRD2	fumarate reductase	(cg0446 and cg0445)	sdhA sdhCD	fum[c] + mql8[c] -> succ[c] + mqn8[c]	Citric Acid Cycle	0	15.6317	0	3.66384	0	8.46597	0	2.98691
FRD3	fumarate reductase	(cg0446 and cg0445)	sdhA sdhCD	fum[c] + 2dmmql8[c] -> succ[c] + 2dmmq8[c]	Citric Acid Cycle	0	15.5707	0	3.65165	0	8.45377	0	2.97471
SUCOAS	succinyl-CoA synthetase (ADP-forming)	(cg2836 or cg2837)	sucD sucC	adp[c] + pi[c] + succoa[c] -> coa[c] + atp[c] + succ[c]	Citric Acid Cycle	1.88024	1.91696	0	2.81514e-06	0	2.93892e-06	0	2.21513e-06
EX_ala_L(e)	L-Alanine exchange			ala-L[e] ->	Exchange	0	1.02499e-05	7.44631	7.44631	0	2.93892e-06	0	4.95926e-07
EX_co2(e)	CO2 exchange			co2[e] <=>	Exchange	10.0349	10.035	2.08406	2.08406	8.47269	8.4727	5.52516	5.52516
EX_h2o(e)	H2O exchange			h2o[e] <=>	Exchange	19.5404	19.5407	11.4315	11.4315	12.9325	13.0462	11.2058	11.2059
EX_lac_D(e)	D-lactate exchange			lac-D[e] ->	Exchange	0	1.07158e-05	0	6.81081e-07	0	2.93892e-06	0	5.35919e-07
EX_lac_L(e)	L-Lactate exchange			lac-L[e] ->	Exchange	0	1.07158e-05	0	6.81082e-07	0	2.93892e-06	0	5.35919e-07
EX_leu_L(e)	L-Leucine exchange			leu-L[e] ->	Exchange	0	4.17253e-06	0	2.44087e-07	2.65838	2.65838	0	1.92064e-07
EX_o2(e)	O2 exchange			o2[e] <=>	Exchange	-8.78035	-8.78023	-1.83314	-1.83313	-4.2342	-2.76111	-1.49467	-1.49466
EX_val_L(e)	L-Valine exchange			val-L[e] ->	Exchange	0	5.23885e-06	0	3.19902e-07	0	1.46946e-06	3.77957	3.77957
ACBCP	Acetyl-CoA carboxylase			accoa[c] + cbccp[c] <=> malcoa[c] + bccp[c]	Fatty acid biosynthesis	0	0	0	0	0	0	0	0
BTNC	Biotin carboxylase			h2o[c] + atp[c] + co2[c] + bccp[c] -> 2 h[c] + pi[c] + adp[c] + cbccp[c]	Fatty acid biosynthesis	0	0	0	0	0	0	0	0
SERD_L	L-serine deaminase	cg1852	sdaA	ser-L[c] -> pyr[c] + nh4[c]	Glycine and Serine Metabolism	0	9.42992e-05	0	5.27838e-06	0	4.68089	0	4.15338e-06
PGCD	phosphoglycerate dehydrogenase	cg1451	serA	nad[c] + 3pg[c] -> nadh[c] + h[c] + 3php[c]	Glycine and Serine Metabolism	0.493169	0.49328	0.0986362	0.0986425	0.0986328	4.77953	0.0986364	0.0986413
PSP_L	phosphoserine phosphatase (L-serine)	cg2779	serB	h2o[c] + pser-L[c] -> pi[c] + ser-L[c]	Glycine and Serine Metabolism	0.493169	0.49328	0.0986362	0.0986425	0.0986328	4.77953	0.0986364	0.0986413
PSERT	phosphoserine transaminase	cg0948	serC	glu-L[c] + 3php[c] -> akg[c] + pser-L[c]	Glycine and Serine Metabolism	0.493169	0.49328	0.0986362	0.0986425	0.0986328	4.77953	0.0986364	0.0986413
SARCOX	sarcosine oxidase	cg1783	soxA	h2o[c] + o2[c] + sarcs[c] -> fald[c] + gly[c] + h2o2[c]	Glycine and Serine Metabolism	0	0	0	0	0	0	0	0
GHMT2r	glycine hydroxymethyltransferase, reversible	cg1133		thf[c] + ser-L[c] <=> h2o[c] + gly[c] + mlthf[c]	Glycine and Serine Metabolism	0.305839	0.305864	0.0611701	0.0611717	0.0472357	0.061174	0.0611703	0.0611716
PDH	pyruvate dehydrogenase	cg2466	aceE	nad[c] + coa[c] + pyr[c] -> nadh[c] + accoa[c] + co2[c]	Glycolysis/Gluconeogenesis	4.46705	4.46752	0.510039	0.510049	0	3.16843	0.51004	0.510049
ENO	enolase	cg1111	eno	2pg[c] <=> h2o[c] + pep[c]	Glycolysis/Gluconeogenesis	7.09426	7.09441	8.48179	8.4818	4.32975	9.01064	8.59462	8.59463
FBA	fructose-bisphosphate aldolase	cg3068	fda	fdp[c] <=> g3p[c] + dhap[c]	Glycolysis/Gluconeogenesis	3.61304	3.61317	4.04955	4.04956	4.57839	4.57839	4.16238	4.16238
GAPD	glyceraldehyde-3-phosphate dehydrogenase	(cg1069 or cg1791)	gapX gap	nad[c] + g3p[c] + pi[c] <=> nadh[c] + h[c] + 13dpg[c]	Glycolysis/Gluconeogenesis	7.58747	7.58759	8.58044	8.58044	9.10927	9.10928	8.69326	8.69326
GLCS1	glycogen synthase (ADPGlc)	cg1268	glgA	adpglc[c] -> h[c] + adp[c] + glycogen[c]	Glycolysis/Gluconeogenesis	0	998.984	0	999.797	0	1000	0	999.797
GLBRAN2	1,4-alpha-glucan branching enzyme (glycogen -> bglycogen)	cg1381	glgB	glycogen[c] -> bglycogen[c]	Glycolysis/Gluconeogenesis	0	998.984	0	999.797	0	1000	0	999.797
GLGC	glucose-1-phosphate adenylyltransferase	cg1269	glgC	h[c] + atp[c] + g1p[c] -> ppi[c] + adpglc[c]	Glycolysis/Gluconeogenesis	0	998.984	0	999.797	0	1000	0	999.797
GLCP	glycogen phosphorylase	(cg1479 or cg2289)	glgP1 glgP2	pi[c] + glycogen[c] -> g1p[c]	Glycolysis/Gluconeogenesis	0	998.984	0	999.797	0	1000	0	999.797
GLCP2	glycogen phosphorylase	(cg1479 or cg2289)	glgP1 glgP2	pi[c] + bglycogen[c] -> g1p[c]	Glycolysis/Gluconeogenesis	0	998.984	0	999.797	0	1000	0	999.797
HEX1	hexokinase (D-glucose:ATP)	cg2399	glk	atp[c] + glc-D[c] -> h[c] + adp[c] + g6p[c]	Glycolysis/Gluconeogenesis	0	0.000117874	0	1.05567e-05	0	9.75066	0	8.30673e-06
FBP	fructose-bisphosphatase	cg1157	glpX	h2o[c] + fdp[c] -> f6p[c] + pi[c]	Glycolysis/Gluconeogenesis	0	0.000117874	0	1.05567e-05	0	9.75066	0	8.30673e-06
PFK	phosphofructokinase	cg1409	pfkA	atp[c] + f6p[c] -> h[c] + adp[c] + fdp[c]	Glycolysis/Gluconeogenesis	3.61304	3.61326	4.04955	4.04956	4.57839	14.3291	4.16238	4.16238
PGI	glucose-6-phosphate isomerase	cg0973	pgi	g6p[c] <=> f6p[c]	Glycolysis/Gluconeogenesis	2.80731	2.82843	3.07029	3.07445	4.65681	14.4116	3.40876	3.41292
PGK	phosphoglycerate kinase	cg1790	pgk	adp[c] + 13dpg[c] <=> atp[c] + 3pg[c]	Glycolysis/Gluconeogenesis	7.58747	7.58759	8.58044	8.58044	9.10927	9.10928	8.69326	8.69326
PYK	pyruvate kinase	(cg2291 or cg3218)	pyk	h[c] + adp[c] + pep[c] -> pyr[c] + atp[c]	Glycolysis/Gluconeogenesis	0	2.18134	0	3.76318	0	14.0427	0	3.876
TPI	triose-phosphate isomerase	cg1789	tpiA	dhap[c] <=> g3p[c]	Glycolysis/Gluconeogenesis	3.58339	3.58352	4.04362	4.04363	4.57246	4.57246	4.15645	4.15645
PGM	phosphoglycerate mutase	(cg1204 or cg2455 or cg2581 or cg3506 or cg0482)		3pg[c] <=> 2pg[c]	Glycolysis/Gluconeogenesis	7.09426	7.09441	8.48179	8.4818	4.32975	9.01064	8.59462	8.59463
PPS	phosphoenolpyruvate synthase	(cg0642 and cg0645)		pyr[c] + atp[c] + h2o[c] -> 2 h[c] + amp[c] + pi[c] + pep[c]	Glycolysis/Gluconeogenesis	0	0.000117874	0	1.05567e-05	0	9.75066	0	8.30674e-06
GLYCK	glycerate kinase	cg2283	glxK	atp[c] + glyc-R[c] -> h[c] + adp[c] + 3pg[c]	Glyoxylate Metabolism	0	0	0	0	0	0	0	0
PGL	6-phosphogluconolactonase	cg1780	devB	h2o[c] + 6pgl[c] -> h[c] + 6pgc[c]	Pentose Phosphate Pathway	1.79639	1.79676	1.58651	1.58652	0	8.81676e-06	1.24804	1.24805
GND	phosphogluconate dehydrogenase	cg1643	gnd	6pgc[c] + nadp[c] -> ru5p-D[c] + co2[c] + nadph[c]	Pentose Phosphate Pathway	1.79639	1.79676	1.58651	1.58652	0	8.81676e-06	1.24804	1.24805
RPE	ribulose 5-phosphate 3-epimerase	cg1801	rpe	ru5p-D[c] <=> xu5p-D[c]	Pentose Phosphate Pathway	0.86766	0.867911	0.991688	0.991694	-0.0659893	-0.0659805	0.766043	0.766048
RPI	ribose-5-phosphate isomerase	cg2658	rpi	r5p[c] <=> ru5p-D[c]	Pentose Phosphate Pathway	-0.928853	-0.928727	-0.594826	-0.594823	-0.0659893	-0.0659864	-0.482003	-0.482001
TALA	transaldolase	cg1776	tal	g3p[c] + s7p[c] <=> f6p[c] + e4p[c]	Pentose Phosphate Pathway	0.489438	0.489564	0.506966	0.506968	-0.021873	-0.0218686	0.394143	0.394145
TKT2	transketolase	cg1776	tal	e4p[c] + xu5p-D[c] <=> f6p[c] + g3p[c]	Pentose Phosphate Pathway	0.378222	0.378348	0.484722	0.484725	-0.0441163	-0.0441119	0.3719	0.371902
TKT1	transketolase	cg1774	tkt	xu5p-D[c] + r5p[c] <=> g3p[c] + s7p[c]	Pentose Phosphate Pathway	0.489438	0.489564	0.506966	0.506968	-0.021873	-0.0218686	0.394143	0.394145
G6PDH2r	glucose 6-phosphate dehydrogenase	cg1778	zwf	nadp[c] + g6p[c] <=> h[c] + nadph[c] + 6pgl[c]	Pentose Phosphate Pathway	1.79639	1.79676	1.58651	1.58652	0	8.81676e-06	1.24804	1.24805
ACKr	acetate kinase	cg3047	ackA	atp[c] + ac[c] <=> adp[c] + actp[c]	Pyruvate Metabolism	0.0573765	0.0936293	0.0186995	0.0187129	0.0186994	9.76937	0.0187001	0.0187106
ALCD2x	alcohol dehydrogenase (ethanol)	(cg3107 or cg0273)	adhA	nad[c] + etoh[c] <=> acald[c] + nadh[c] + h[c]	Pyruvate Metabolism	-1.07158e-05	0	-6.81081e-07	0	-2.93892e-06	0	-5.3592e-07	0
ACALD	acetaldehyde dehydrogenase (acetylating)	cg0387	adhE	nad[c] + acald[c] + coa[c] <=> nadh[c] + accoa[c] + h[c]	Pyruvate Metabolism	-0.000117874	3.50973e-24	-1.05567e-05	2.95175e-27	-9.75066	-7.47172e-27	-8.30674e-06	-2.60656e-26
LDH	L-lactate dehydrogenase	cg3219	ldh	nadh[c] + h[c] + pyr[c] -> nad[c] + lac-L[c]	Pyruvate Metabolism	0	0.000157165	0	1.40757e-05	0	8.45377	0	1.10756e-05
PTAr	phosphotransacetylase	cg3048	pta	accoa[c] + pi[c] <=> coa[c] + actp[c]	Pyruvate Metabolism	-0.0936293	-0.0573765	-0.0187129	-0.0186995	-9.76937	-0.0186994	-0.0187106	-0.0187001
FHL	Formate-hydrogen lyase	(cg1707 and cg2841 and cg2587)		for[c] + h[c] -> h2[c] + co2[c]	Pyruvate Metabolism	0	0	0	0	0	0	0	0
LDH_D	D-lactate dehydrogenase	cg1027		nad[c] + lac-D[c] <=> nadh[c] + h[c] + pyr[c]	Pyruvate Metabolism	-0.000157165	-3.88259e-24	-1.40757e-05	-4.23847e-28	-8.45377	2.77571e-26	-1.10756e-05	-4.66232e-27
OAADC	oxaloacetate decarboxylase			h[c] + oaa[c] -> pyr[c] + co2[c]	Pyruvate Metabolism	0	0.000117874	0	1.05568e-05	0	9.75066	0	8.30673e-06
ACHBS	2-aceto-2-hydroxybutanoate synthase	(cg1435 and cg1436)	ilvB ilvN	h[c] + pyr[c] + 2obut[c] -> co2[c] + 2ahbut[c]	Valine, Leucine, and Isoleucine Metabolism	0.0898831	0.0898868	0.0179766	0.0179769	0.0179766	0.0179781	0.0179766	0.0179768
ACLS	acetolactate synthase	(cg1435 and cg1436)	ilvB ilvN	h[c] + 2 pyr[c] -> co2[c] + alac-S[c]	Valine, Leucine, and Isoleucine Metabolism	0.297841	0.297846	0.0595682	0.0595686	2.71795	2.71795	3.83913	3.83913
KARA1	ketol-acid reductoisomerase (2,3-dihydroxy-3-methylbutanoate)	cg1437	ilvC	nadp[c] + 23dhmb[c] <=> h[c] + nadph[c] + alac-S[c]	Valine, Leucine, and Isoleucine Metabolism	-0.297846	-0.297841	-0.0595686	-0.0595682	-2.71795	-2.71795	-3.83913	-3.83913
KARA2	ketol-acid reductoisomerase (2-Acetolactate)	cg1437	ilvC	h[c] + nadph[c] + 2ahbut[c] <=> nadp[c] + 23dhmp[c]	Valine, Leucine, and Isoleucine Metabolism	0.0898831	0.0898868	0.0179766	0.0179769	0.0179766	0.0179781	0.0179766	0.0179768
DHAD1	dihydroxy-acid dehydratase (2,3-dihydroxy-3-methylbutanoate)	cg1432	ilvD	23dhmb[c] -> h2o[c] + 3mob[c]	Valine, Leucine, and Isoleucine Metabolism	0.297841	0.297846	0.0595682	0.0595686	2.71795	2.71795	3.83913	3.83913
DHAD2	Dihydroxy-acid dehydratase (2,3-dihydroxy-3-methylpentanoate)	cg1432	ilvD	23dhmp[c] -> h2o[c] + 3mop[c]	Valine, Leucine, and Isoleucine Metabolism	0.0898831	0.0898868	0.0179766	0.0179769	0.0179766	0.0179781	0.0179766	0.0179768
ILETA	isoleucine transaminase	cg2418	ilvE	glu-L[c] + 3mop[c] <=> akg[c] + ile-L[c]	Valine, Leucine, and Isoleucine Metabolism	0.0898831	0.0898868	0.0179766	0.0179769	0.0179766	0.0179781	0.0179766	0.0179768
VALTA	valine transaminase	cg2418	ilvE	glu-L[c] + 3mob[c] -> akg[c] + val-L[c]	Valine, Leucine, and Isoleucine Metabolism	0	0.13018	0	0.0260354	0	0.0260365	0	3.8056
LEUTAi	leucine transaminase (irreversible)	cg2418	ilvE	glu-L[c] + 4mop[c] <=> akg[c] + leu-L[c]	Valine, Leucine, and Isoleucine Metabolism	0.167368	0.167373	0.0334737	0.033474	2.69186	2.69186	0.0334737	0.0334739
IPPS	2-isopropylmalate synthase	cg0303	leuA	accoa[c] + h2o[c] + 3mob[c] -> coa[c] + h[c] + 3c3hmp[c]	Valine, Leucine, and Isoleucine Metabolism	0.167368	0.167373	0.0334737	0.033474	2.69186	2.69186	0.0334737	0.0334739
IPMD	3-isopropylmalate dehydrogenase	cg1453	leuB	nad[c] + 3c2hmp[c] -> nadh[c] + h[c] + 3c4mop[c]	Valine, Leucine, and Isoleucine Metabolism	0.167368	0.167373	0.0334737	0.033474	2.69186	2.69186	0.0334737	0.0334739
IPPMIa	3-isopropylmalate dehydratase	(cg1487 and cg1488)	leuC leuD	3c2hmp[c] <=> h2o[c] + 2ippm[c]	Valine, Leucine, and Isoleucine Metabolism	-0.167373	-0.167368	-0.033474	-0.0334737	-2.69186	-2.69186	-0.0334739	-0.0334737
IPPMIb	2-isopropylmalate hydratase	(cg1487 and cg1488)	leuC leuD	h2o[c] + 2ippm[c] <=> 3c3hmp[c]	Valine, Leucine, and Isoleucine Metabolism	-0.167373	-0.167368	-0.033474	-0.0334737	-2.69186	-2.69186	-0.0334739	-0.0334737
THRD_L	L-threonine deaminase	(cg1116 or cg2334)	tdcB ilvA	thr-L[c] -> nh4[c] + 2obut[c]	Valine, Leucine, and Isoleucine Metabolism	0.0898831	0.0898868	0.0179766	0.0179769	0.0179766	0.0179781	0.0179766	0.0179768
OMCDC	2-Oxo-4-methyl-3-carboxypentanoate decarboxylation			h[c] + 3c4mop[c] -> co2[c] + 4mop[c]	Valine, Leucine, and Isoleucine Metabolism	0.167368	0.167373	0.0334737	0.033474	2.69186	2.69186	0.0334737	0.0334739
ALCD19	alcohol dehydrogenase (glycerol)	(cg0400 or cg1423 or cg2714)	adhC	nadh[c] + h[c] + glyald[c] <=> nad[c] + glyc[c]	Alternate Carbon Metabolism	-9.62237e-06	0	-6.03243e-07	0	-2.93892e-06	0	-4.7467e-07	0
BETALDHx	betaine-aldehyde dehydrogenase	cg0637	betB	nad[c] + betald[c] + h2o[c] -> nadh[c] + glyb[c] + 2 h[c]	Alternate Carbon Metabolism	0	0	0	0	0	0	0	0
BETALDHy	betaine-aldehyde dehydrogenase	cg0637	betB	betald[c] + nadp[c] + h2o[c] -> nadph[c] + glyb[c] + 2 h[c]	Alternate Carbon Metabolism	0	0	0	0	0	0	0	0
GLYCDx	(S,S)-2,3-butanediol dehydrogenase	cg2958	buta	nadh[c] + dha[c] + h[c] -> nad[c] + glyc[c]	Alternate Carbon Metabolism	0	0	0	0	0	0	0	0
HDPA2	dihydroxyacetone phosphate phosphatase2		cg1474	atp[c] + dha[c] -> dhap[c] + adp[c]	Alternate Carbon Metabolism	0	0	0	0	0	0	0	0
HCO3E	HCO3 equilibration reaction	cg2954	cynT	h2o[c] + co2[c] <=> h[c] + hco3[c]	Alternate Carbon Metabolism	0.667554	2.84931	2.1819	5.94509	-7.05412	16.7392	2.85884	6.73485
DRPA	deoxyribose-phosphate aldolase	cg0458	deoC	2dr5p[c] -> g3p[c] + acald[c]	Alternate Carbon Metabolism	0	0	0	0	0	0	0	0
MM-COA_ADD5	Propanoyl-CoA:carbon-dioxide ligase (ADP-forming)	cg0811	dtsR2	ppcoa[c] + atp[c] + hco3[c] <=> adp[c] + h[c] + mmcoa-S[c] + pi[c]	Alternate Carbon Metabolism	0	0	0	0	0	0	0	0
UDPG4E	UDPglucose 4-epimerase	cg2104	galE	udpg[c] <=> udpgal[c]	Alternate Carbon Metabolism	0.0304775	0.030482	0.0060955	0.0060958	0.0060955	0.00609697	0.0060955	0.00609574
HPYRI	hydroxypyruvate isomerase	(cg2312 and cg2716)	gip hyi	hpyr[c] <=> 2h3oppan[c]	Alternate Carbon Metabolism	0	0	0	0	0	0	0	0
GLYK	glycerol kinase	cg3198	glpK	atp[c] + glyc[c] -> h[c] + adp[c] + glyc3p[c]	Alternate Carbon Metabolism	7.29821e-05	0.000200479	1.59177e-05	2.70776e-05	1.3582e-05	9.75068	1.60462e-05	2.48276e-05
GNK	gluconokinase	(cg2732 or cg3336)	gntV gntK	atp[c] + glcn[c] -> h[c] + adp[c] + 6pgc[c]	Alternate Carbon Metabolism	0	0	0	0	0	0	0	0
G3PT	glycerol-3-phosphatase	cg1700	gpp	glyc3p[c] + h2o[c] -> pi[c] + glyc[c]	Alternate Carbon Metabolism	0	0.000117874	0	1.05567e-05	0	9.75066	0	8.30672e-06
G3PD2	glycerol-3-phosphate dehydrogenase (NADP)	cg1492	gpsA	nadp[c] + glyc3p[c] <=> h[c] + nadph[c] + dhap[c]	Alternate Carbon Metabolism	-0.0285933	-0.0284754	-0.00570113	-0.00569509	-5.5775	-0.00569509	-0.00569984	-0.00569509
HDPA1	dihydroxyacetone phosphate phosphatase		hdpA	pi[c] + dha[c] -> dhap[c] + h2o[c]	Alternate Carbon Metabolism	0	0	0	0	0	0	0	0
GLCATr	D-glucose O-acetyltransferase	cg0180	maa	glc-D[c] + accoa[c] <=> acglc-D[c] + coa[c]	Alternate Carbon Metabolism	0	0	0	0	0	0	0	0
MALTATr	maltose O-acetyltransferase	cg0180	maa	accoa[c] + malt[c] <=> acmalt[c] + coa[c]	Alternate Carbon Metabolism	0	0	0	0	0	0	0	0
AMALT1	Amylomaltase (maltotriose)	cg2523	malQ	malt[c] + malttr[c] -> glc-D[c] + maltttr[c]	Alternate Carbon Metabolism	0	0	0	0	0	0	0	0
AMALT2	Amylomaltase (maltotetraose)	cg2523	malQ	malt[c] + maltttr[c] -> glc-D[c] + maltpt[c]	Alternate Carbon Metabolism	0	0	0	0	0	0	0	0
AMALT3	Amylomaltase (maltopentaose)	cg2523	malQ	malt[c] + maltpt[c] -> glc-D[c] + malthx[c]	Alternate Carbon Metabolism	0	0	0	0	0	0	0	0
AMALT4	Amylomaltase (maltohexaose)	cg2523	malQ	malt[c] + malthx[c] -> glc-D[c] + malthp[c]	Alternate Carbon Metabolism	0	0	0	0	0	0	0	0
MAN6PI	mannose-6-phosphate isomerase	cg0856	manA	man6p[c] <=> f6p[c]	Alternate Carbon Metabolism	0	0	0	0	0	0	0	0
MMM2	Methylmalonyl-CoA mutase	(cg1725 and cg1726)	mcmB mcmA	succoa[c] <=> mmcoa-R[c]	Alternate Carbon Metabolism	0	0	0	0	0	0	0	0
MSDH	methylmalonate-semialdehyde dehydrogenase	(cg0199 or cg0355)	msmA	2mop[c] + coa[c] + h2o[c] + nad[c] -> hco3[c] + nadh[c] + ppcoa[c]	Alternate Carbon Metabolism	0	0	0	0	0	0	0	0
M1PD	mannitol-1-phosphate 5-dehydrogenase	cg0143	mtlB	nadh[c] + h[c] + f6p[c] -> nad[c] + mnl1p[c]	Alternate Carbon Metabolism	0	0	0	0	0	0	0	0
MAN2D	mannitol 2-dehydrogenase	cg0143	mtlB	nadh[c] + h[c] + fru[c] -> mnl[c] + nad[c]	Alternate Carbon Metabolism	0	0	0	0	0	0	0	0
AGDC	N-acetylglucosamine-6-phosphate deacetylase	cg2929	nagA1	h2o[c] + acgam6p[c] -> ac[c] + gam6p[c]	Alternate Carbon Metabolism	0	0	0	0	0	0	0	0
G6PDA	glucosamine-6-phosphate deaminase	cg2928	nagB	h2o[c] + gam6p[c] -> f6p[c] + nh4[c]	Alternate Carbon Metabolism	0	0.000117874	0	1.05567e-05	0	9.75066	0	8.30673e-06
ACNML	N-Acetylneuraminate lyase	cg2931	nanA	acnam[c] -> pyr[c] + acmana[c]	Alternate Carbon Metabolism	0	0	0	0	0	0	0	0
AMANAPEr	N-acetylmannosamine 6-phosphate epimerase	cg2933	nanE	acmanap[c] <=> acgam6p[c]	Alternate Carbon Metabolism	0	0	0	0	0	0	0	0
TRE6PS	alpha,alpha-trehalose-phosphate synthase (UDP-forming)	cg2907	otsA	udpg[c] + g6p[c] -> h[c] + udp[c] + tre6p[c]	Alternate Carbon Metabolism	0.00736388	0.0282064	0.00147278	0.00562826	0.00147278	9.75628	0.00147278	0.00562601
TRE6PP	trehalose-phosphatase	cg2909	otsB	h2o[c] + tre6p[c] -> pi[c] + tre[c]	Alternate Carbon Metabolism	0.00736388	0.00748176	0.00147278	0.00148333	0.00147278	7.02281	0.00147278	0.00148108
PFK_2	Phosphofructokinase	cg1409	pfkA	atp[c] + tag6p-D[c] -> adp[c] + h[c] + tagdp-D[c]	Alternate Carbon Metabolism	0	0	0	0	0	0	0	0
FRUK	fructose-1-phosphate kinase	cg2119	pfkB	atp[c] + f1p[c] -> h[c] + adp[c] + fdp[c]	Alternate Carbon Metabolism	0	0	0	0	0	0	0	0
PGMT	phosphoglucomutase	cg2800	pgm	g1p[c] <=> g6p[c]	Alternate Carbon Metabolism	-0.0586839	-0.0378414	-0.0117238	-0.00756828	-9.76238	-0.00756828	-0.0117215	-0.00756828
PMANM	phosphomannomutase	(cg0788 or cg0854)	pmmB pmmA	man1p[c] <=> man6p[c]	Alternate Carbon Metabolism	0	0	0	0	0	0	0	0
MCITL2	methylisocitrate lyase	(cg0760 and cg0797)	prpB2 prpB1	micit[c] <=> pyr[c] + succ[c]	Alternate Carbon Metabolism	0	0	0	0	0	0	0	0
2METS	2-methylcitrate synthase	cg0762	prpC2	ppcoa[c] + oaa[c] + h2o[c] -> hcat[c] + coa[c]	Alternate Carbon Metabolism	0	0	0	0	0	0	0	0
MCITD	2-methylcitrate dehydratase	(cg0759 or cg0796 or cg2796)	prpD2 prpD1	2mcit[c] <=> 2mcacn[c] + h2o[c]	Alternate Carbon Metabolism	0	0	0	0	0	0	0	0
RBK	ribokinase	(cg1546 and cg2554)	rbsK1 rbsK2	atp[c] + rib-D[c] -> h[c] + adp[c] + r5p[c]	Alternate Carbon Metabolism	0.0696179	0.0697358	0.0139315	0.0139407	-5.98176e-28	4.88927	0.0139324	0.0139395
MAN1PG	mannose-1-phosphate guanylyltransferase	cg0849	rmlA2	man1p[c] + gtp <=> ppi[c] + gdpmann[c]	Alternate Carbon Metabolism	0	0	0	0	0	0	0	0
SUCptsp	PTS system, sucrose-specific IIA component	cg3365	rmpC	h2o[c] + sucr[e] -> g6p[c] + f6p[c]	Alternate Carbon Metabolism	0	0	0	0	0	0	0	0
FFSD	beta-fructofuranosidase	(cg2927 or cg1267)	scrB	h2o[c] + suc6p[c] -> fru[c] + g6p[c]	Alternate Carbon Metabolism	0	0	0	0	0	0	0	0
MALGT	maltose alpha-D-glucosyltransferase	cg2529	treS	malt[c] <=> tre[c]	Alternate Carbon Metabolism	0	0	0	0	0	0	0	0
GUI1	glucuronate isomerase (D-glucuronate)	cg2731	uxaC	glcur[c] <=> fruur[c]	Alternate Carbon Metabolism	0	0	0	0	0	0	0	0
XYLK	xylulokinase	cg0147	xylB	xylu-D[c] + atp[c] -> h[c] + adp[c] + xu5p-D[c]	Alternate Carbon Metabolism	0	0	0	0	0	0	0	0
ALDD2x	aldehyde dehydrogenase (acetaldehyde, NAD)	cg2953	xylC	nad[c] + acald[c] + h2o[c] -> nadh[c] + 2 h[c] + ac[c]	Alternate Carbon Metabolism	0	0.000117874	0	1.05567e-05	0	9.75066	0	8.30674e-06
ACHMSC	ACHMSC			cys-L[c] + achms[c] -> h[c] + ac[c] + cyst-L[c]	Alternate Carbon Metabolism	0	0.0361234	0.00722055	0.00722381	0.00722043	0.0211607	0.00722115	0.00722372
ADNUC	adenosine hydrolase	(cg0134 or cg0870 or cg1048)		h2o[c] + adn[c] -> ade[c] + rib-D[c]	Alternate Carbon Metabolism	0	5.8937e-05	0	5.27838e-06	0	4.87533	0	4.15337e-06
ALDD19x	aldehyde dehydrogenase (phenylacetaldehyde, NAD)	cg3096		h2o[c] + nad[c] + pacald[c] -> 2 h[c] + nadh[c] + pac[c]	Alternate Carbon Metabolism	0	0	0	0	0	0	0	0
APG	APG			glyc3p[c] + cdpdag[c] <=> cmp[c] + apg[c]	Alternate Carbon Metabolism	0.013453	0.013453	0.0026906	0.0026906	0.0026906	0.0026906	0.0026906	0.0026906
ARAI	L-arabinose isomerase	(cg1160 or cg3334)		arab-L[c] <=> rbl-L[c]	Alternate Carbon Metabolism	0	0	0	0	0	0	0	0
CBMKr	Carbamate kinase			atp[c] + co2[c] + nh4[c] <=> 2 h[c] + adp[c] + cbp[c]	Alternate Carbon Metabolism	0.151289	0.151353	0.0302643	0.0302699	-4.84506	0.0302714	0.0302655	0.0302699
DHACOAH	2,3-dehydroadipyl-CoA hydratase	cg1049		23dhacoa[c] + h2o[c] <=> 3hadpcoa[c]	Alternate Carbon Metabolism	0	0	0	0	0	0	0	0
DHAPT	Dihydroxyacetone phosphotransferase	cg1724		pep[c] + dha[c] -> pyr[c] + dhap[c]	Alternate Carbon Metabolism	0	0	0	0	0	0	0	0
DHPTDNRN	dihydropteridine reductase (NADH)	cg3141		dhptdn[c] + nadh[c] + 3 h[c] <=> nad[c] + thptdn[c]	Alternate Carbon Metabolism	0	0	0	0	0	0	0	0
F6PP	D-fructose 6-phosphate phosphatase	(cg0045 or cg0046 or cg2120)		f6p[c] + h2o[c] -> pi[c] + fru[c]	Alternate Carbon Metabolism	0	0.0208425	0	0.00415548	0	9.75481	0	0.00415323
GLCRD	glucarate dehydratase	cg0502		glcr[c] -> 5dh4dglc[c] + h2o[c]	Alternate Carbon Metabolism	0	0	0	0	0	0	0	0
HEX7	hexokinase (D-fructose:ATP)			atp[c] + fru[c] -> h[c] + adp[c] + f6p[c]	Alternate Carbon Metabolism	0	0.000117874	0	1.05567e-05	0	9.75066	0	8.30673e-06
HSST_2	HSST_2			succoa[c] + hom-L[c] -> coa[c] + suchms[c]	Alternate Carbon Metabolism	0	0.0361234	0	2.81514e-06	0	2.93892e-06	0	2.21513e-06
HXCT	Acetyl-CoA:hexanoate-CoA transferase	(cg2840 and cg2592)		accoa[c] + hxa[c] -> ac[c] + hxcoa[c]	Alternate Carbon Metabolism	0	0	0	0	0	0	0	0
LYXI	Lyxose isomerase	cg2704		lyx-L[c] -> xylu-L[c]	Alternate Carbon Metabolism	0	0	0	0	0	0	0	0
PGLYCP	Phosphoglycolate phosphatase	(cg2458 or cg1653)		2pglyc[c] + h2o[c] -> pi[c] + glyclt[c]	Alternate Carbon Metabolism	0	0	0	0	0	0	0	0
PPASUCC	PPASUCC			oaa[c] + ppa[c] -> pyr[c] + succ[c]	Alternate Carbon Metabolism	0	0	0	0	0	0	0	0
TRE6p	trehalose-6-phosphate hydrolase			h2o[c] + tre6p[c] -> glc-D[c] + g6p[c]	Alternate Carbon Metabolism	0	0.0208425	0	0.00415548	0	9.75481	0	0.00415323
UACGAMPpp	UDP-N-acetyl-D-glucosamine pyrophosphohydrolase			h2o[c] + uacgam[c] -> 2 h[c] + ump[c] + acgam1p[c]	Alternate Carbon Metabolism	0	0.000117874	0	1.05567e-05	0	9.75066	0	8.30673e-06
UDPARA	UDPARA			h[c] + r5p[c] + utp[c] -> ppi[c] + udpara[c]	Alternate Carbon Metabolism	0.284577	0.284577	0.0569154	0.0569154	0.0569154	0.0569155	0.0569154	0.0569154
UDPGALPpp	UDPgalactose pyrophosphohydrolase			h2o[c] + udpgal[c] -> 2 h[c] + ump[c] + gal1p[c]	Alternate Carbon Metabolism	0	4.49044e-06	0	2.99482e-07	0	1.46946e-06	0	2.35653e-07
UDPGPpp	UDPglucose pyrophosphohydrolase	(cg0334 or cg3232)		h2o[c] + udpg[c] -> 2 h[c] + ump[c] + g1p[c]	Alternate Carbon Metabolism	0	0.000117874	0	1.05567e-05	0	9.75066	0	8.30673e-06
UGLCURPpp	UDP-D-glucuronate pyrophosphohydrolase			h2o[c] + udpglcur[c] -> 2 h[c] + ump[c] + glcur1p[c]	Alternate Carbon Metabolism	0	5.12496e-06	0	3.29898e-07	0	1.46946e-06	0	2.59587e-07
XYLI1	xylose isomerase	cg0212		xyl-D[c] <=> xylu-D[c]	Alternate Carbon Metabolism	0	0	0	0	0	0	0	0
XYLI2	xylose isomerase	cg0212		fru[c] <=> glc-D[c]	Alternate Carbon Metabolism	0	0.0208425	0	0.00415548	0	9.75481	0	0.00415323
GALKr	galactokinase	cg2452		atp[c] + gal[c] -> adp[c] + gal1p[c] + h[c]	Alternate Carbon Metabolism	0	0	0	0	0	0	0	0
ACGK	acetylglutamate kinase	cg1582	argB	atp[c] + acglu[c] -> adp[c] + acg5p[c]	Arginine and Proline Metabolism	0.0903593	0.0903643	0.0180719	0.0180722	0.0180719	0.0180733	0.0180719	0.0180721
AGPR	N-acetyl-g-glutamyl-phosphate reductase	cg1580	argC	pi[c] + nadp[c] + acg5sa[c] <=> h[c] + nadph[c] + acg5p[c]	Arginine and Proline Metabolism	-0.0903643	-0.0903593	-0.0180722	-0.0180719	-0.0180733	-0.0180719	-0.0180721	-0.0180719
ACOTA	acetylornithine transaminase	cg1583	argD	akg[c] + acorn[c] <=> glu-L[c] + acg5sa[c]	Arginine and Proline Metabolism	-0.0903643	-0.0903593	-0.0180722	-0.0180719	-0.0180733	-0.0180719	-0.0180721	-0.0180719
OCBT	ornithine carbamoyltransferase	cg1584	argF	orn[c] + cbp[c] <=> h[c] + pi[c] + citr-L[c]	Arginine and Proline Metabolism	0.0903593	0.0903638	0.0180719	0.0180722	0.0180719	0.0180733	0.0180719	0.0180721
ARGSS	argininosuccinate synthase	cg1586	argG	atp[c] + asp-L[c] + citr-L[c] -> h[c] + amp[c] + ppi[c] + argsuc[c]	Arginine and Proline Metabolism	0.0903593	0.0903638	0.0180719	0.0180722	0.0180719	0.0180733	0.0180719	0.0180721
ARGSL	argininosuccinate lyase	cg1588	argH	argsuc[c] <=> fum[c] + arg-L[c]	Arginine and Proline Metabolism	0.0903593	0.0903638	0.0180719	0.0180722	0.0180719	0.0180733	0.0180719	0.0180721
ACGS	N-acetylglutamate synthase	cg1581	argJ	accoa[c] + glu-L[c] -> coa[c] + h[c] + acglu[c]	Arginine and Proline Metabolism	0	0.000117874	0	1.05567e-05	0	9.75066	0	8.30674e-06
GLUNATF	glutamate N-acetyltransferase	cg1581	argJ	glu-L[c] + acorn[c] <=> orn[c] + acglu[c]	Arginine and Proline Metabolism	0.0902414	0.0903643	0.0180613	0.0180722	-9.73259	0.0180733	0.0180636	0.0180721
CBPS	carbamoyl-phosphate synthase (glutamine-hydrolysing)	(cg1813 and cg1814)	carB carA	2 atp[c] + h2o[c] + gln-L[c] + hco3[c] -> 2 h[c] + glu-L[c] + 2 adp[c] + pi[c] + cbp[c]	Arginine and Proline Metabolism	0	5.8937e-05	0	5.27838e-06	0	4.87533	0	4.15336e-06
CSND	Creatinine deaminase	cg0104	codA	crtn[c] + h2o[c] -> nmeth[c] + nh3[c]	Arginine and Proline Metabolism	0	0	0	0	0	0	0	0
SSALy	succinate-semialdehyde dehydrogenase (NADP)	(cg0067 or cg0567 or cg3004)	gabD3 gabD2 gabD1	h2o[c] + nadp[c] + sucsal[c] -> 2 h[c] + succ[c] + nadph[c]	Arginine and Proline Metabolism	0	0.000157165	0	2.81514e-06	0	2.93892e-06	0	2.21513e-06
ABTA	4-aminobutyrate transaminase	cg0566	gabT	akg[c] + 4abut[c] -> glu-L[c] + sucsal[c]	Arginine and Proline Metabolism	0	0.000157165	0	2.81514e-06	0	2.93892e-06	0	2.21513e-06
ORNC	ornithine cyclase	cg1784	ocd	orn[c] -> pro-L[c] + nh3[c]	Arginine and Proline Metabolism	0	0	0	0	0	0	0	0
G5SD	glutamate-5-semialdehyde dehydrogenase	cg2586	proA	h[c] + nadph[c] + glu5p[c] -> pi[c] + nadp[c] + glu5sa[c]	Arginine and Proline Metabolism	0.0758151	0.0759094	0.015163	0.0151683	0.015163	4.8905	0.015163	0.0151672
GLU5K	glutamate 5-kinase	cg2588	proB	glu-L[c] + atp[c] -> adp[c] + glu5p[c]	Arginine and Proline Metabolism	0.0758151	0.0759094	0.015163	0.0151683	0.015163	4.8905	0.015163	0.0151672
P5CR	pyrroline-5-carboxylate reductase	cg0490	proC	2 h[c] + nadph[c] + 1pyr5c[c] -> nadp[c] + pro-L[c]	Arginine and Proline Metabolism	0.0758151	0.0758202	0.015163	0.0151633	0.015163	0.0151645	0.015163	0.0151633
SPMS	spermidine synthase	cg2990	speE	ametam[c] + ptrc[c] -> 5mta[c] + h[c] + spmd[c]	Arginine and Proline Metabolism	0	0	0	0	0	0	0	0
UREAAH	urea amidohydrolase	(cg0113 and cg0114 and cg0115)	ureA ureB ureC	urea[c] + h2o[c] -> co2[c] + 2 nh4[c]	Arginine and Proline Metabolism	0	0	0	0	0	0	0	0
ACODA	acetylornithine deacetylase	cg3131		h2o[c] + acorn[c] -> ac[c] + orn[c]	Arginine and Proline Metabolism	7.25373e-19	0.000117874	5.96699e-18	1.05567e-05	5.96699e-18	9.75066	5.96699e-18	8.30674e-06
AMPTASEPG	aminopeptidase (pro-gly)	cg2662 or cg2419		h2o[c] + progly[c] -> gly[c] + pro-L[c]	Arginine and Proline Metabolism	0	0	0	0	0	0	0	0
G5SADs	L-glutamate 5-semialdehyde dehydratase (spontaneous)			glu5sa[c] -> h[c] + h2o[c] + 1pyr5c[c]	Arginine and Proline Metabolism	0.0758151	0.0759094	0.015163	0.0151683	0.015163	4.8905	0.015163	0.0151672
SPMDAT1	Spermidine acetyltransferase	cg1394		accoa[c] + spmd[c] -> N1aspmd[c] + coa[c] + h[c]	Arginine and Proline Metabolism	0	0	0	0	0	0	0	0
SPMDAT2	Spermidine acetyltransferase (N8)	(cg0155 or cg0220 or cg0627 or cg0659 or cg1175 or cg3035)		accoa[c] + spmd[c] -> coa[c] + h[c] + n8aspmd[c]	Arginine and Proline Metabolism	0	0	0	0	0	0	0	0
P5CD	1-pyrroline-5-carboxylate dehydrogenase	cg0129	putA	nad[c] + 2 h2o[c] + 1pyr5c[c] -> nadh[c] + h[c] + glu-L[c]	Arginine and Proline Metabolism	0	9.42992e-05	0	5.27838e-06	0	4.87533	0	4.15337e-06
PROD2	Proline dehydrogenase	cg0129	putA	fad[c] + pro-L[c] -> 1pyr5c[c] + fadh2[c] + h[c]	Arginine and Proline Metabolism	0	0	0	0	0	0	0	0
SERAT	serine O-acetyltransferase	cg2834	cysE	accoa[c] + ser-L[c] <=> coa[c] + acser[c]	Cysteine Metabolism	0.0573946	0.0574013	0.0114789	0.0114794	0.0114789	0.0254173	0.0114789	0.0114793
PAPSR	phosphoadenylyl-sulfate reductase (thioredoxin)	cg3116	cysH	trdrd[c] + paps[c] -> 2 h[c] + trdox[c] + pap[c] + so3[c]	Cysteine Metabolism	0	0.000117874	0	1.05567e-05	0	0.683147	0	8.30673e-06
PAPSR2	phosphoadenylyl-sulfate reductase (glutaredoxin)	cg3116	cysH	grxrd[c] + paps[c] -> grxox[c] + 2 h[c] + pap[c] + so3[c]	Cysteine Metabolism	0	0	0	0	0	0	0	0
SULRi	sulfite reductase (NADPH2)	(cg3118 and cg3119)	cysI cysJ	5 h[c] + 3 nadph[c] + so3[c] -> 3 h2o[c] + 3 nadp[c] + h2s[c]	Cysteine Metabolism	0.0573946	0.0574059	0.0114789	0.0114797	0.0114789	0.73375	0.0114789	0.0114796
CYSS	cysteine synthase	cg2833	cysK	h2s[c] + acser[c] -> h[c] + cys-L[c] + ac[c]	Cysteine Metabolism	0.0573946	0.0574013	0.0114789	0.0114794	0.0114789	0.0254173	0.0114789	0.0114793
BPNT	3,5-bisphosphate nucleotidase	cg0967	cysQ	h2o[c] + pap[c] -> amp[c] + pi[c]	Cysteine Metabolism	0	0.000117874	0	1.05567e-05	0	0.683147	0	8.30673e-06
MCPST	3-mercaptopyruvate sulfurtransferase	(cg0803 or cg1613 or cg3074)	thtR sseA2 sseA2	cyan[c] + mercppyr[c] -> h[c] + pyr[c] + tcynt[c]	Cysteine Metabolism	0	0	0	0	0	0	0	0
ADSK	adenylyl-sulfate kinase			atp[c] + aps[c] -> h[c] + adp[c] + paps[c]	Cysteine Metabolism	0	0.000117874	0	1.05567e-05	0	0.683147	0	8.30673e-06
AMPTASECG	alanyl aminopeptidase (cys-gly)	cg2662 or cg2419		h2o[c] + cgly[c] -> cys-L[c] + gly[c]	Cysteine Metabolism	0	0	0	0	0	0	0	0
SADT2	Sulfate adenyltransferase	(cg3114 and cg3115)		atp[c] + h2o[c] + gtp[c] + so4[c] -> ppi[c] + pi[c] + gdp[c] + aps[c]	Cysteine Metabolism	0.0573946	0.0574059	0.0114789	0.0114797	0.0114789	0.73375	0.0114789	0.0114796
MTHFC	methenyltetrahydrofolate cyclohydrolase	cg0750	folD	h2o[c] + methf[c] <=> h[c] + 10fthf[c]	Folate Metabolism	0.26603	0.266058	0.0532083	0.05321	0.0253378	0.0532132	0.0532085	0.0532099
MTHFD	methylenetetrahydrofolate dehydrogenase (NADP)	cg0750	folD	nadp[c] + mlthf[c] <=> nadph[c] + methf[c]	Folate Metabolism	0.26603	0.266058	0.0532083	0.05321	0.0253378	0.0532132	0.0532085	0.0532099
MTHFR2	5,10-methylenetetrahydrofolate reductase (NADH)	cg2383	metF	nadh[c] + 2 h[c] + mlthf[c] -> nad[c] + 5mthf[c]	Folate Metabolism	0.0361168	0.0361234	0.00722337	0.00722381	0.00722337	0.0211607	0.00722337	0.00722372
FTHFD	formyltetrahydrofolate deformylase	cg0457	purU	h2o[c] + 10fthf[c] -> h[c] + thf[c] + for[c]	Folate Metabolism	0	0.000117874	0	1.05567e-05	0	9.75066	0	8.30673e-06
TMDS2	thymidylate synthase2	cg2162	thyX	h[c] + nadph[c] + mlthf[c] + dump[c] -> thf[c] + nadp[c] + dtmp[c]	Folate Metabolism	0	0.00340003	0	0.000679321	0	0.000680766	0	0.000679253
5FTHFC	5-formyltetrahydrofolate cyclo-ligase	cg1003		5fthf[c] + atp[c] -> adp[c] + pi[c] + mlthf[c]	Folate Metabolism	0	0	0	0	0	0	0	0
FOMETRi	Aminomethyltransferase	cg1003		5fthf[c] + h[c] -> methf[c] + h2o[c]	Folate Metabolism	0	0	0	0	0	0	0	0
GLYCL	Glycine Cleavage System			nad[c] + gly[c] + thf[c] -> nadh[c] + co2[c] + nh4[c] + mlthf[c]	Folate Metabolism	0	3.04191e-06	0	1.99185e-07	0	9.7964e-07	0	1.56732e-07
GLUDy	glutamate dehydrogenase (NADP)	cg2280	gdh	h[c] + akg[c] + nadph[c] + nh4[c] -> glu-L[c] + h2o[c] + nadp[c]	Glutamate Metabolism	2.97764	2.97823	8.04185	8.04187	0	13.0046	4.37511	4.37513
GLNS	glutamine synthetase	(cg2429 and cg2447)	glnA glnA2	glu-L[c] + atp[c] + nh4[c] -> h[c] + adp[c] + pi[c] + gln-L[c]	Glutamate metabolism	0.551846	0.55198	0.110372	0.110383	0.0825017	9.86104	0.110372	0.110381
GLUN	glutaminase	cg2728	glsK	h2o[c] + gln-L[c] -> glu-L[c] + nh4[c]	Glutamate Metabolism	0	0.000117874	0	1.05567e-05	0	9.75066	0	8.30673e-06
GLUSy	glutamate synthase (NADPH)	(cg0229 and cg0230)	gltB gltD	h[c] + akg[c] + nadph[c] + gln-L[c] -> 2 glu-L[c] + nadp[c]	Glutamate metabolism	0	0.000117874	0	1.05568e-05	0	6.5023	0	8.30674e-06
GLUDC	Glutamate Decarboxylase			h[c] + glu-L[c] -> co2[c] + 4abut[c]	Glutamate Metabolism	0	0.000157165	0	2.81514e-06	0	2.93892e-06	0	2.21513e-06
PRMICI	1-(5-phosphoribosyl)-5-[(5-phosphoribosylamino)methylideneamino)imidazole-4-carboxamide isomerase	cg2299	hisA	prfp[c] <=> prlp[c]	Histidine Metabolism	0.0319479	0.0319642	0.0063896	0.00639056	0.0063896	0.006394	0.0063896	0.00639035
IGPDH	imidazoleglycerol-phosphate dehydratase	cg2303	hisB	eig3p[c] -> h2o[c] + imacp[c]	Histidine Metabolism	0.0319479	0.0319642	0.0063896	0.00639056	0.0063896	0.006394	0.0063896	0.00639035
HISTD	histidinol dehydrogenase	cg2305	hisD	2 nad[c] + h2o[c] + histd[c] -> 2 nadh[c] + 3 h[c] + his-L[c]	Histidine Metabolism	0.0319479	0.0319642	0.0063896	0.00639056	0.0063896	0.006394	0.0063896	0.00639035
PRATPP	phosphoribosyl-ATP pyrophosphatase	cg1699	hisE	h2o[c] + prbatp[c] -> h[c] + ppi[c] + prbamp[c]	Histidine Metabolism	0.0319479	0.0319642	0.0063896	0.00639056	0.0063896	0.006394	0.0063896	0.00639035
IG3PS	Imidazole-glycerol-3-phosphate synthase	(cg2297 and cg2300)	hisF hisH	gln-L[c] + prlp[c] -> h[c] + glu-L[c] + eig3p[c] + aicar[c]	Histidine Metabolism	0.0319479	0.0319642	0.0063896	0.00639056	0.0063896	0.006394	0.0063896	0.00639035
ATPPRT	ATP phosphoribosyltransferase	cg1698	hisG	atp[c] + prpp[c] -> ppi[c] + prbatp[c]	Histidine Metabolism	0.0319479	0.0319642	0.0063896	0.00639056	0.0063896	0.006394	0.0063896	0.00639035
PRAMPC	phosphoribosyl-AMP cyclohydrolase	cg2296	hisI	h2o[c] + prbamp[c] -> prfp[c]	Histidine Metabolism	0.0319479	0.0319642	0.0063896	0.00639056	0.0063896	0.006394	0.0063896	0.00639035
HISTP	histidinol-phosphatase	cg0910	hisN	h2o[c] + hisp[c] -> pi[c] + histd[c]	Histidine Metabolism	0.0319479	0.0319642	0.0063896	0.00639056	0.0063896	0.006394	0.0063896	0.00639035
HSTPT	histidinol-phosphate transaminase	(cg0267 or cg2304)	pat hisC	glu-L[c] + imacp[c] -> akg[c] + hisp[c]	Histidine Metabolism	0.0319479	0.0319642	0.0063896	0.00639056	0.0063896	0.006394	0.0063896	0.00639035
PRPPS	phosphoribosylpyrophosphate synthetase	cg1075	prsA	atp[c] + r5p[c] -> h[c] + amp[c] + prpp[c]	Histidine Metabolism	0.224268	0.224392	0.0448544	0.0448655	0.0309195	9.79552	0.0448545	0.0448632
CYSTL	cystathionine b-lyase	cg2536	aecD	h2o[c] + cyst-L[c] -> pyr[c] + hcys-L[c] + nh4[c]	Methionine Metabolism	0.0361168	0.0361234	0.00722337	0.00722381	0.00722337	0.0211607	0.00722337	0.00722372
SHSL1	cystathionine gamma-synthase	(cg2687 and cg3086)	metB	cys-L[c] + suchms[c] -> h[c] + succ[c] + cyst-L[c]	Methionine Metabolism	0	0.0361234	0	2.81514e-06	0	2.93892e-06	0	2.21513e-06
METS	methionine synthase	(cg1701 and cg1290)	metH metE	5mthf[c] + hcys-L[c] -> h[c] + met-L[c] + thf[c]	Methionine Metabolism	0.0361168	0.0361234	0.00722337	0.00722381	0.00722337	0.0211607	0.00722337	0.00722372
METAT	methionine adenosyltransferase	cg1806	metK	atp[c] + h2o[c] + met-L[c] -> ppi[c] + pi[c] + amet[c]	Methionine Metabolism	0.000115256	0.000115256	2.30512e-05	2.30512e-05	2.30512e-05	2.30513e-05	2.30512e-05	2.30512e-05
HSST	homoserine O-acetyltransferase	(cg0754 and cg0961)	metX	accoa[c] + hom-L[c] -> coa[c] + achms[c]	Methionine Metabolism	0	0.0361234	0.00722055	0.00722381	0.00722043	0.0211607	0.00722115	0.00722372
ACHACB	O-acetylhomoserine aminocarboxypropyltransferase	cg0755	metY	achms[c] + ch4s[c] -> hcys-L[c] + ac[c]	Methionine Metabolism	0	0	0	0	0	0	0	0
AHCYSNS	S-adenosylhomocysteine nucleosidase	cg3102		ahcys[c] + h2o[c] -> ade[c] + rhcys[c]	Methionine Metabolism	0	0	0	0	0	0	0	0
METSOXR1	L-methionine-S-oxide reductase	(cg3423 or cg3236)		trdrd[c] + metsox-S-L[c] -> met-L[c] + h2o[c] + trdox[c]	Methionine Metabolism	0	0	0	0	0	0	0	0
GMPS2	GMP synthase	cg0703	guaA	atp[c] + h2o[c] + gln-L[c] + xmp[c] -> 2 h[c] + glu-L[c] + amp[c] + ppi[c] + gmp[c]	Purine and Pyrimidine Biosynthesis	0.0268725	0.0269249	0.00537452	0.00537921	0.00537452	3.25908	0.00537452	0.00537821
IMPD	IMP dehydrogenase	(cg0699 and cg0700 and cg2964)	guaB2 guaB3 guaB1	nad[c] + h2o[c] + imp[c] -> nadh[c] + h[c] + xmp[c]	Purine and Pyrimidine Biosynthesis	0.096482	0.0965555	0.0193039	0.0193103	0.00537452	0.0193119	0.0193052	0.0193102
ADSS	adenylosuccinate synthase	cg3063	purA	asp-L[c] + gtp[c] + imp[c] -> 2 h[c] + pi[c] + dcamp[c] + gdp[c]	Purine and Pyrimidine Biosynthesis	0.0524475	0.0525065	0.0104895	0.0104934	0.0104895	3.26187	0.0104895	0.0104925
ADSL1r	adenylsuccinate lyase	cg2876	purB	dcamp[c] <=> amp[c] + fum[c]	Purine and Pyrimidine Biosynthesis	0.0524475	0.0525065	0.0104895	0.0104934	0.0104895	3.26187	0.0104895	0.0104925
ADSL2r	adenylosuccinate lyase	cg2876	purB	25aics[c] <=> fum[c] + aicar[c]	Purine and Pyrimidine Biosynthesis	0.117033	0.117055	0.0234089	0.0234102	0.00947444	0.0234118	0.0234091	0.0234101
PRASCSi	phosphoribosylaminoimidazolesuccinocarboxamide synthase	cg2874	purC	atp[c] + asp-L[c] + 5aizc[c] -> h[c] + adp[c] + pi[c] + 25aics[c]	Purine and Pyrimidine Biosynthesis	0.117033	0.117055	0.0234089	0.0234102	0.00947444	0.0234118	0.0234091	0.0234101
PRAGSr	phosphoribosylglycinamide synthase	cg2878	purD	atp[c] + gly[c] + pram[c] <=> h[c] + adp[c] + pi[c] + gar[c]	Purine and Pyrimidine Biosynthesis	0.117033	0.117055	0.0234089	0.0234102	0.00947444	0.0234118	0.0234091	0.0234101
AIRC3	phosphoribosylaminoimidazole carboxylase (mutase rxn)	cg0820	purE	5aizc[c] <=> 5caiz[c]	Purine and Pyrimidine Biosynthesis	-0.117055	-0.117033	-0.0234102	-0.0234089	-0.0234118	-0.00947444	-0.0234101	-0.0234091
GLUPRT	glutamine phosphoribosyldiphosphate amidotransferase	cg2857	purF	h2o[c] + gln-L[c] + prpp[c] -> glu-L[c] + ppi[c] + pram[c]	Purine and Pyrimidine Biosynthesis	0.117033	0.117055	0.0234089	0.0234102	0.00947444	0.0234118	0.0234091	0.0234101
AICART	phosphoribosylaminoimidazolecarboxamide formyltransferase	cg0984	purH	10fthf[c] + aicar[c] <=> thf[c] + fprica[c]	Purine and Pyrimidine Biosynthesis	0.14899	0.149003	0.029799	0.0297998	0.015864	0.0298014	0.0297991	0.0297997
AIRC2	phosphoribosylaminoimidazole carboxylase	cg0816	purK	atp[c] + hco3[c] + air[c] -> h[c] + adp[c] + pi[c] + 5caiz[c]	Purine and Pyrimidine Biosynthesis	0.117033	0.117055	0.0234089	0.0234102	0.00947444	0.0234118	0.0234091	0.0234101
PRFGS	phosphoribosylformylglycinamidine synthase	(cg2862 and cg2863 and cg2865)	purL purQ purS	atp[c] + h2o[c] + gln-L[c] + fgam[c] -> h[c] + glu-L[c] + adp[c] + pi[c] + fpram[c]	Purine and Pyrimidine Biosynthesis	0.117033	0.117055	0.0234089	0.0234102	0.00947444	0.0234118	0.0234091	0.0234101
PRAIS	phosphoribosylaminoimidazole synthase	cg2856	purM	atp[c] + fpram[c] -> 2 h[c] + adp[c] + pi[c] + air[c]	Purine and Pyrimidine Biosynthesis	0.117033	0.117055	0.0234089	0.0234102	0.00947444	0.0234118	0.0234091	0.0234101
GARFT	phosphoribosylglycinamide formyltransferase	(cg0983 and cg3054)	purN purT	10fthf[c] + gar[c] <=> h[c] + thf[c] + fgam[c]	Purine and Pyrimidine Biosynthesis	0.116931	0.117055	0.0233993	0.0234102	-9.72725	0.0234118	0.0234015	0.0234101
ASPCT	aspartate carbamoyltransferase	cg1816	pyrB	asp-L[c] + cbp[c] -> h[c] + pi[c] + cbasp[c]	Purine and Pyrimidine Biosynthesis	0.0609887	0.0609937	0.0121977	0.0121981	0.0121977	0.0121995	0.0121977	0.012198
DHORTS	dihydroorotase	cg1816	pyrB	h2o[c] + dhor-S[c] <=> h[c] + cbasp[c]	Purine and Pyrimidine Biosynthesis	-0.0609937	-0.0609887	-0.0121981	-0.0121977	-0.0121995	-0.0121977	-0.012198	-0.0121977
DHORD2	dihydoorotic acid dehydrogenase (quinone8)	cg1713	pyrD	dhor-S[c] + q8[c] -> q8h2[c] + orot[c]	Purine and Pyrimidine Biosynthesis	0	0.0609937	0	0.0121981	0	0.0121995	0	0.012198
DHORD5	dihydroorotic acid (menaquinone-8)	cg1713	pyrD	dhor-S[c] + mqn8[c] -> mql8[c] + orot[c]	Purine and Pyrimidine Biosynthesis	0	0.0609937	0	0.0121981	0	0.0121995	0	0.012198
ORPT	orotate phosphoribosyltransferase	cg3071	pyrE	ppi[c] + orot5p[c] <=> prpp[c] + orot[c]	Purine and Pyrimidine Biosynthesis	-0.0609937	-0.0609887	-0.0121981	-0.0121977	-0.0121995	-0.0121977	-0.012198	-0.0121977
OMPDC	orotidine-5-phosphate decarboxylase	cg1812	pyrF	h[c] + orot5p[c] -> co2[c] + ump[c]	Purine and Pyrimidine Biosynthesis	0.0609887	0.0609937	0.0121977	0.0121981	0.0121977	0.0121995	0.0121977	0.012198
CTPS2	CTP synthase (glutamine)	cg1606	pyrG	atp[c] + h2o[c] + gln-L[c] + utp[c] -> 2 h[c] + glu-L[c] + adp[c] + pi[c] + ctp[c]	Purine and Pyrimidine Biosynthesis	0.0209421	0.021001	0.00418842	0.0041937	0.00418842	0.00486919	0.00418842	0.00419257
GART	GAR transformylase-T			atp[c] + for[c] + gar[c] -> h[c] + adp[c] + pi[c] + fgam[c]	Purine and Pyrimidine Biosynthesis	0	0.000117874	0	1.05567e-05	0	9.75066	0	8.30673e-06
IMPC	IMP cyclohydrolase			h2o[c] + imp[c] <=> fprica[c]	Purine and Pyrimidine Biosynthesis	-0.149003	-0.14899	-0.0297998	-0.029799	-0.0298014	-0.015864	-0.0297997	-0.0297991
ASAD	aspartate-semialdehyde dehydrogenase	cg0307	asd	pi[c] + nadp[c] + aspsa[c] <=> h[c] + nadph[c] + 4pasp[c]	Threonine and Lysine Metabolism	-0.365595	-0.365589	-0.0731183	-0.0731178	-0.0870561	-0.0731178	-0.0731182	-0.0731178
DHDPS	dihydrodipicolinate synthase	cg2161	dapA	pyr[c] + aspsa[c] -> h[c] + 2 h2o[c] + 23dhdp[c]	Threonine and Lysine Metabolism	0.109653	0.109657	0.0219306	0.0219309	0.0219306	0.0219321	0.0219306	0.0219308
DHDPRy	dihydrodipicolinate reductase (NADPH)	cg2163	dapB	h[c] + nadph[c] + 23dhdp[c] -> nadp[c] + thdp[c]	Threonine and Lysine Metabolism	0.109653	0.109657	0.0219306	0.0219309	0.0219306	0.0219321	0.0219306	0.0219308
SDPTA	succinyldiaminopimelate transaminase	cg0931	dapC	akg[c] + sl26da[c] <=> glu-L[c] + sl2a6o[c]	Threonine and Lysine Metabolism	-0.000117874	0	-2.22248e-06	-6.47908e-34	-2.93892e-06	-6.47908e-34	-1.74879e-06	-6.47908e-34
THDPS	tetrahydrodipicolinate succinylase	(cg1256 and cg1259)	dapD dapD2	succoa[c] + h2o[c] + thdp[c] -> coa[c] + sl2a6o[c]	Threonine and Lysine Metabolism	0	0.000117874	0	2.22248e-06	0	2.93892e-06	0	1.74879e-06
SDPDS	succinyl-diaminopimelate desuccinylase	cg1260	dapE	sl26da[c] + h2o[c] -> 26dap-LL[c] + succ[c]	Threonine and Lysine Metabolism	0	0.000117874	6.25443e-34	2.22248e-06	6.25443e-34	2.93892e-06	6.25443e-34	1.74879e-06
DAPE	diaminopimelate epimerase	cg2129	dapF	26dap-LL[c] <=> 26dap-M[c]	Threonine and Lysine Metabolism	0	0.000117874	1.22176e-33	2.22248e-06	6.1088e-34	2.93892e-06	1.22176e-33	1.74879e-06
DAPDH	diaminopimelate dehydrogenase	cg2900	ddh	2 h[c] + nadph[c] + nh4[c] + thdp[c] -> 26dap-M[c] + nadp[c]	Threonine and Lysine Metabolism	0.109535	0.109657	0.0219284	0.0219309	0.0219277	0.0219321	0.0219289	0.0219308
HSDy	homoserine dehydrogenase (NADPH)	cg1337	hom	nadp[c] + hom-L[c] <=> h[c] + nadph[c] + aspsa[c]	Threonine and Lysine Metabolism	-0.255942	-0.255936	-0.0511876	-0.0511872	-0.0651255	-0.0511872	-0.0511876	-0.0511872
DAPDC	diaminopimelate decarboxylase	(cg1334 and cg2343)	lysA	h[c] + 26dap-M[c] -> co2[c] + lys-L[c]	Threonine and Lysine Metabolism	0.0889283	0.0889324	0.0177857	0.0177859	0.0177857	0.0177871	0.0177857	0.0177859
ASPK	aspartokinase	cg0306	lysC	atp[c] + asp-L[c] <=> adp[c] + 4pasp[c]	Threonine and Lysine Metabolism	0.365589	0.365595	0.0731178	0.0731183	0.0731178	0.0870561	0.0731178	0.0731182
HSK	homoserine kinase	(cg1337 and cg1338)	thrB	atp[c] + hom-L[c] -> h[c] + adp[c] + phom[c]	Threonine and Lysine Metabolism	0.219819	0.219825	0.0439638	0.0439642	0.0439638	0.0439668	0.0439638	0.0439642
THRS	threonine synthase	cg2437	thrC	h2o[c] + phom[c] -> pi[c] + thr-L[c]	Threonine and Lysine Metabolism	0.219819	0.219825	0.0439638	0.0439642	0.0439638	0.0439668	0.0439638	0.0439642
PSCVT	3-phosphoshikimate 1-carboxyvinyltransferase	cg0873	aroA	pep[c] + skm5p[c] <=> pi[c] + 3psme[c]	Tyrosine, Tryptophan, and Phenylalanine Metabolism	0.111216	0.111219	0.0222433	0.0222434	0.0222433	0.0222442	0.0222433	0.0222434
DHQS	3-dehydroquinate synthase	cg1827	aroB	2dda7p[c] -> pi[c] + 3dhq[c]	Tyrosine, Tryptophan, and Phenylalanine Metabolism	0.111216	0.111219	0.0222433	0.0222434	0.0222433	0.0222442	0.0222433	0.0222434
CHORS	chorismate synthase	cg1829	aroC	3psme[c] -> chor[c] + pi[c]	Tyrosine, Tryptophan, and Phenylalanine Metabolism	0.111216	0.111219	0.0222433	0.0222434	0.0222433	0.0222442	0.0222433	0.0222434
DHQTi	3-dehydroquinate dehydratase, irreversible	cg0503	aroD	3dhq[c] -> h2o[c] + 3dhsk[c]	Tyrosine, Tryptophan, and Phenylalanine Metabolism	0.111216	0.111219	0.0222433	0.0222434	0.0222433	0.0222442	0.0222433	0.0222434
SHK3Dr	shikimate dehydrogenase	(cg0504 and cg1283 and cg1835)	aroE aroE2 aroE3	h[c] + nadph[c] + 3dhsk[c] <=> nadp[c] + skm[c]	Tyrosine, Tryptophan, and Phenylalanine Metabolism	0.111216	0.111219	0.0222433	0.0222434	0.0222433	0.0222442	0.0222433	0.0222434
DDPA	3-deoxy-D-arabino-heptulosonate 7-phosphate synthetase	(cg1129 and cg2391)	aroF aroG	e4p[c] + h2o[c] + pep[c] -> pi[c] + 2dda7p[c]	Tyrosine, Tryptophan, and Phenylalanine Metabolism	0.111216	0.111219	0.0222433	0.0222434	0.0222433	0.0222442	0.0222433	0.0222434
SHKK	shikimate kinase	cg1828	aroK	atp[c] + skm[c] -> h[c] + adp[c] + skm5p[c]	Tyrosine, Tryptophan, and Phenylalanine Metabolism	0.111216	0.111219	0.0222433	0.0222434	0.0222433	0.0222442	0.0222433	0.0222434
CHORM	chorismate mutase	cg0975	csm	chor[c] -> pphn[c]	Tyrosine, Tryptophan, and Phenylalanine Metabolism	0.0979879	0.0979908	0.0195976	0.0195978	0.0195976	0.0195985	0.0195976	0.0195978
PHETA1	phenylalanine transaminase	(cg0267 or cg2304)	pat hisC	glu-L[c] + phpyr[c] <=> akg[c] + phe-L[c]	Tyrosine, Tryptophan, and Phenylalanine Metabolism	0.061034	0.0610367	0.0122068	0.012207	0.0122068	0.0122077	0.0122068	0.0122069
TYRTA	tyrosine transaminase	(cg0267 or cg2304)	pat hisC	glu-L[c] + 34hpp[c] <=> akg[c] + tyr-L[c]	Tyrosine, Tryptophan, and Phenylalanine Metabolism	0.036954	0.0369569	0.0073908	0.00739098	0.0073908	0.00739168	0.0073908	0.00739094
PPNDH	prephenate dehydratase	cg3207	pheA	h[c] + pphn[c] -> phpyr[c] + h2o[c] + co2[c]	Tyrosine, Tryptophan, and Phenylalanine Metabolism	0.061034	0.0610367	0.0122068	0.012207	0.0122068	0.0122077	0.0122068	0.0122069
TRPS1	tryptophan synthase (indoleglycerol phosphate)	(cg3363 and cg3364)	trpB trpA	3ig3p[c] + ser-L[c] -> g3p[c] + h2o[c] + trp-L[c]	Tyrosine, Tryptophan, and Phenylalanine Metabolism	0	0.0131153	0	0.00262275	0	0.00262334	0	0.00262272
TRPS2	tryptophan synthase (indole)	(cg3363 and cg3364)	trpB trpA	ser-L[c] + indole[c] -> h2o[c] + trp-L[c]	Tyrosine, Tryptophan, and Phenylalanine Metabolism	0	0.0131153	0	0.00262275	0	0.00262334	0	0.00262272
TRPS3	tryptophan synthase (indoleglycerol phosphate)	(cg3363 and cg3364)	trpB trpA	3ig3p[c] -> g3p[c] + indole[c]	Tyrosine, Tryptophan, and Phenylalanine Metabolism	-1.03078e-33	0.0131158	-1.28847e-34	0.00262279	1.28847e-34	0.00262358	-1.28847e-34	0.00262275
IGPS	indole-3-glycerol-phosphate synthase	cg3362	trpCF	h[c] + 2cpr5p[c] -> h2o[c] + co2[c] + 3ig3p[c]	Tyrosine, Tryptophan, and Phenylalanine Metabolism	0.0126415	0.0131158	0.00258037	0.00262279	0	0.00262358	0.00258937	0.00262275
PRAIi	phosphoribosylanthranilate isomerase (irreversible)	cg3362	trpCF	pran[c] -> 2cpr5p[c]	Tyrosine, Tryptophan, and Phenylalanine Metabolism	0.013113	0.0131158	0.0026226	0.00262279	0.0026226	0.00262358	0.0026226	0.00262275
INPSHE	indoleglycerol phosphate synthetase	cg3362	trpCF	2cpr5p[c] -> 3ig3p[c] + co2[c] + h2o[c]	Tyrosine, Tryptophan, and Phenylalanine Metabolism	0	0.000471496	0	4.2227e-05	0	0.00262358	0	3.32269e-05
ANPRT	anthranilate phosphoribosyltransferase	cg3361	trpD	prpp[c] + anth[c] -> ppi[c] + pran[c]	Tyrosine, Tryptophan, and Phenylalanine Metabolism	0.013113	0.0131158	0.0026226	0.00262279	0.0026226	0.00262358	0.0026226	0.00262275
ANS	anthranilate synthase	(cg3359 and cg3360)	trpE trpG	chor[c] + gln-L[c] -> h[c] + glu-L[c] + pyr[c] + anth[c]	Tyrosine, Tryptophan, and Phenylalanine Metabolism	0.013113	0.0131158	0.0026226	0.00262279	0.0026226	0.00262358	0.0026226	0.00262275
PPND	prephenate dehydrogenase	cg0279	tyrA	nad[c] + pphn[c] -> nadh[c] + 34hpp[c] + co2[c]	Tyrosine, Tryptophan, and Phenylalanine Metabolism	0.036954	0.0369569	0.0073908	0.00739098	0.0073908	0.00739168	0.0073908	0.00739094
TYRRRpp	phospho-L-tyrosine phosphatase			atp[c] + h2o[c] + tyr-L[e] -> h[c] + adp[c] + tyr-L[c] + pi[c]	Tyrosine, Tryptophan, and Phenylalanine Metabolism	0	0.000157165	0	1.40756e-05	0	13.0009	0	1.10757e-05

## Sheet: geometricFBA
Table S2 Constraint-based FBA, gFBA and FVA analyses.
Reaction name	Enzyme	Genes	Proteins	Reaction	Subsystems	Biomass	Ala	Leu	Val
ALAR	alanine racemase	cg0681	alr	ala-L[c] <=> ala-D[c]	Alanine and Aspartate Metabolism	0.0769029	0.0153806	0.0153806	0.0153806
ASNN	L-asparaginase	cg2352	ansA	h2o[c] + asn-L[c] -> asp-L[c] + nh4[c]	Alanine and Aspartate Metabolism	0	0	4.87531	0
ASPT	L-aspartase	cg1697	aspA	asp-L[c] -> nh4[c] + fum[c]	Alanine and Aspartate Metabolism	0	0	4.87531	0
ASPTA	aspartate transaminase	cg0294	aspB	akg[c] + asp-L[c] <=> glu-L[c] + oaa[c]	Alanine and Aspartate Metabolism	-0.872201	-0.17444	-5.04975	-0.17444
DAAD	D-Amino acid dehydrogenase	cg3340	dadA	ala-D[c] + fad[c] + h2o[c] -> fadh2[c] + nh4[c] + pyr[c]	Alanine and Aspartate Metabolism	0	0	0	0
ASNS1	asparagine synthase (glutamine-hydrolysing)	cg2410	ltsA	atp[c] + h2o[c] + asp-L[c] + gln-L[c] -> h[c] + glu-L[c] + amp[c] + ppi[c] + asn-L[c]	Alanine and Aspartate Metabolism	0	0	2.44226	0
ALATA_L	L-alanine transaminase	cg3149	alaT	glu-L[c] + pyr[c] <=> ala-L[c] + akg[c]	Alanine and Aspartate Metabolism	0.393849	7.52508	0.0917874	0.0787699
ASNS2	asparagine synthetase	cg2410		atp[c] + asp-L[c] + nh4[c] -> h[c] + amp[c] + ppi[c] + asn-L[c]	Alanine and Aspartate Metabolism	0.0921469	0.0184294	4.88453	0.0184294
VPAMT	Valine-pyruvate aminotransferase	cg3149	avtA	ala-L[c] + 3mob[c] -> pyr[c] + val-L[c]	Alanine and Aspartate Metabolism	0	0	0.0130175	0
ICL	Isocitrate lyase	cg2560	aceA	icit[c] -> succ[c] + glx[c]	Anaplerotic Reactions	0	0	0	0
MALS	malate synthase	cg2559	aceB	accoa[c] + h2o[c] + glx[c] -> coa[c] + h[c] + mal-L[c]	Anaplerotic Reactions	0	0	0	0
ME2	malic enzyme (NADP)	cg3335	mez	nadp[c] + mal-L[c] -> pyr[c] + co2[c] + nadph[c]	Anaplerotic Reactions	0	5.37525	11.2941	6.16501
PPCK	phosphoenolpyruvate carboxykinase	cg3170	pck	atp[c] + oaa[c] -> adp[c] + co2[c] + pep[c]	Anaplerotic Reactions	0	0	4.87531	0
PPA	inorganic diphosphatase	cg2988	ppa	ppi[c] + h2o[c] -> h[c] + 2 pi[c]	Anaplerotic Reactions	0	0	4.87531	0
PPA2	inorganic triphosphatase	cg2988	ppa	h2o[c] + pppi[c] -> h[c] + ppi[c] + pi[c]	Anaplerotic Reactions	0	0	2.43766	0
PPC	phosphoenolpyruvate carboxylase	cg1787	ppc	h2o[c] + co2[c] + pep[c] -> h[c] + pi[c] + oaa[c]	Anaplerotic Reactions	1.70221	3.76317	7.02132	3.87599
ME1	malic enzyme (NAD)	(cg0287 or cg3335)		nad[c] + mal-L[c] -> nadh[c] + pyr[c] + co2[c]	Anaplerotic Reactions	0	0	4.87531	0
CG_biomass cgl ATCC13032	cgl biomass objective function (ATCC13032)			47.7 atp[c] + 47.7 h2o[c] + 0.098705 arabino[c] + 0.01039 dna[c] + 0.05195 rna[c] + 0.098705 peptid[c] + 0.10598 mycoli[c] + 0.029092 phosph[c] + 0.54028 protein[c] + 0.002679 soluble-pool[c] + 0.062224 ions[c] -> 47.7 h[c] + 47.7 adp[c] + 47.7 pi[c] + biomass[c]	Biomass	0.434189	0.0868379	0.0868379	0.0868379
ACONTa	aconitase (half-reaction A, Citrate hydro-lyase)	cg1737	acn	cit[c] <=> h2o[c] + acon-C[c]	Citric Acid Cycle	2.52777	0.12217	0.12217	0.12217
ACONTb	aconitase (half-reaction B, Isocitrate hydro-lyase)	cg1737	acn	h2o[c] + acon-C[c] <=> icit[c]	Citric Acid Cycle	2.52777	0.12217	0.12217	0.12217
CITL	Citrate lyase	cg0985	citE	cit[c] -> ac[c] + oaa[c]	Citric Acid Cycle	0	0	4.87531	0
FUM	fumarase	cg1145	fumC	h2o[c] + fum[c] <=> mal-L[c]	Citric Acid Cycle	2.17677	0.0519712	4.92031	0.0519712
ICDHyr	isocitrate dehydrogenase (NADP)	cg0766	icd	icit[c] + nadp[c] -> akg[c] + co2[c] + nadph[c]	Citric Acid Cycle	2.52777	0.12217	0.12217	0.12217
MDH	malate dehydrogenase	cg2613	mdh	nad[c] + mal-L[c] <=> nadh[c] + h[c] + oaa[c]	Citric Acid Cycle	2.17677	-5.32328	-12.2988	-6.11304
MDH3	Malate dehydrogenase (menaquinone 8 as acceptor)	cg2613	mdh	mal-L[c] + mqn8[c] -> oaa[c] + mql8[c]	Citric Acid Cycle	0	0	4.22688	0
MDH2	Malate dehydrogenase (ubiquinone 8 as acceptor)	cg2192	mqo	mal-L[c] + q8[c] -> oaa[c] + q8h2[c]	Citric Acid Cycle	0	0	4.22688	0
AKGDH	2-Oxoglutarate dehydrogenase	cg1280	odhA	nad[c] + coa[c] + akg[c] -> nadh[c] + succoa[c] + co2[c]	Citric Acid Cycle	1.91697	1.01426e-05	1.01426e-05	1.01426e-05
CS	citrate synthase	cg0798 or cg0949	prpC1 gltA	accoa[c] + h2o[c] + oaa[c] -> coa[c] + h[c] + cit[c]	Citric Acid Cycle	2.52777	0.12217	4.99748	0.12217
PYRC	pyruvate carboxylase	cg0791	pyc	pyr[c] + atp[c] + hco3[c] <=> h[c] + adp[c] + pi[c] + oaa[c]	Citric Acid Cycle	-0.479009	1.85672	4.51738	2.53366
FRD2	fumarate reductase	(cg0446 and cg0445)	sdhA sdhCD	fum[c] + mql8[c] -> succ[c] + mqn8[c]	Citric Acid Cycle	0	0	4.23298	0
FRD3	fumarate reductase	(cg0446 and cg0445)	sdhA sdhCD	fum[c] + 2dmmql8[c] -> succ[c] + 2dmmq8[c]	Citric Acid Cycle	0	0	4.22688	0
SUCOAS	succinyl-CoA synthetase (ADP-forming)	(cg2836 or cg2837)	sucD sucC	adp[c] + pi[c] + succoa[c] -> coa[c] + atp[c] + succ[c]	Citric Acid Cycle	1.8808	0	0	0
EX_ala_L(e)	L-Alanine exchange			ala-L[e] ->	Exchange	0	7.44631	0	0
EX_co2(e)	CO2 exchange			co2[e] <=>	Exchange	10.0349	2.08406	8.47269	5.52516
EX_h2o(e)	H2O exchange			h2o[e] <=>	Exchange	19.5406	11.4315	12.9893	11.2059
EX_lac_D(e)	D-lactate exchange			lac-D[e] ->	Exchange	0	0	0	0
EX_lac_L(e)	L-Lactate exchange			lac-L[e] ->	Exchange	0	0	0	0
EX_leu_L(e)	L-Leucine exchange			leu-L[e] ->	Exchange	0	0	2.65838	0
EX_o2(e)	O2 exchange			o2[e] <=>	Exchange	-8.78033	-1.83314	-3.49765	-1.49467
EX_val_L(e)	L-Valine exchange			val-L[e] ->	Exchange	0	0	0	3.77957
ACBCP	Acetyl-CoA carboxylase			accoa[c] + cbccp[c] <=> malcoa[c] + bccp[c]	Fatty acid biosynthesis	0	0	0	0
BTNC	Biotin carboxylase			h2o[c] + atp[c] + co2[c] + bccp[c] -> 2 h[c] + pi[c] + adp[c] + cbccp[c]	Fatty acid biosynthesis	0	0	0	0
SERD_L	L-serine deaminase	cg1852	sdaA	ser-L[c] -> pyr[c] + nh4[c]	Glycine and Serine Metabolism	0	0	2.34044	0
PGCD	phosphoglycerate dehydrogenase	cg1451	serA	nad[c] + 3pg[c] -> nadh[c] + h[c] + 3php[c]	Glycine and Serine Metabolism	0.493186	0.0986372	2.43908	0.0986372
PSP_L	phosphoserine phosphatase (L-serine)	cg2779	serB	h2o[c] + pser-L[c] -> pi[c] + ser-L[c]	Glycine and Serine Metabolism	0.493186	0.0986372	2.43908	0.0986372
PSERT	phosphoserine transaminase	cg0948	serC	glu-L[c] + 3php[c] -> akg[c] + pser-L[c]	Glycine and Serine Metabolism	0.493186	0.0986372	2.43908	0.0986372
SARCOX	sarcosine oxidase	cg1783	soxA	h2o[c] + o2[c] + sarcs[c] -> fald[c] + gly[c] + h2o2[c]	Glycine and Serine Metabolism	0	0	0	0
GHMT2r	glycine hydroxymethyltransferase, reversible	cg1133		thf[c] + ser-L[c] <=> h2o[c] + gly[c] + mlthf[c]	Glycine and Serine Metabolism	0.305855	0.0611711	0.0542034	0.0611711
PDH	pyruvate dehydrogenase	cg2466	aceE	nad[c] + coa[c] + pyr[c] -> nadh[c] + accoa[c] + co2[c]	Glycolysis/Gluconeogenesis	4.46714	0.510045	1.58421	0.510045
ENO	enolase	cg1111	eno	2pg[c] <=> h2o[c] + pep[c]	Glycolysis/Gluconeogenesis	7.09437	8.4818	6.6702	8.59462
FBA	fructose-bisphosphate aldolase	cg3068	fda	fdp[c] <=> g3p[c] + dhap[c]	Glycolysis/Gluconeogenesis	3.61313	4.04955	4.57839	4.16238
GAPD	glyceraldehyde-3-phosphate dehydrogenase	(cg1069 or cg1791)	gapX gap	nad[c] + g3p[c] + pi[c] <=> nadh[c] + h[c] + 13dpg[c]	Glycolysis/Gluconeogenesis	7.58756	8.58044	9.10928	8.69326
GLCS1	glycogen synthase (ADPGlc)	cg1268	glgA	adpglc[c] -> h[c] + adp[c] + glycogen[c]	Glycolysis/Gluconeogenesis	0	0	500	0
GLBRAN2	1,4-alpha-glucan branching enzyme (glycogen -> bglycogen)	cg1381	glgB	glycogen[c] -> bglycogen[c]	Glycolysis/Gluconeogenesis	0	0	500	0
GLGC	glucose-1-phosphate adenylyltransferase	cg1269	glgC	h[c] + atp[c] + g1p[c] -> ppi[c] + adpglc[c]	Glycolysis/Gluconeogenesis	0	0	500	0
GLCP	glycogen phosphorylase	(cg1479 or cg2289)	glgP1 glgP2	pi[c] + glycogen[c] -> g1p[c]	Glycolysis/Gluconeogenesis	0	0	500	0
GLCP2	glycogen phosphorylase	(cg1479 or cg2289)	glgP1 glgP2	pi[c] + bglycogen[c] -> g1p[c]	Glycolysis/Gluconeogenesis	0	0	500	0
HEX1	hexokinase (D-glucose:ATP)	cg2399	glk	atp[c] + glc-D[c] -> h[c] + adp[c] + g6p[c]	Glycolysis/Gluconeogenesis	0	0	4.87531	0
FBP	fructose-bisphosphatase	cg1157	glpX	h2o[c] + fdp[c] -> f6p[c] + pi[c]	Glycolysis/Gluconeogenesis	0	0	4.87531	0
PFK	phosphofructokinase	cg1409	pfkA	atp[c] + f6p[c] -> h[c] + adp[c] + fdp[c]	Glycolysis/Gluconeogenesis	3.61313	4.04955	9.4537	4.16238
PGI	glucose-6-phosphate isomerase	cg0973	pgi	g6p[c] <=> f6p[c]	Glycolysis/Gluconeogenesis	2.80758	3.0703	9.5342	3.40876
PGK	phosphoglycerate kinase	cg1790	pgk	adp[c] + 13dpg[c] <=> atp[c] + 3pg[c]	Glycolysis/Gluconeogenesis	7.58756	8.58044	9.10928	8.69326
PYK	pyruvate kinase	(cg2291 or cg3218)	pyk	h[c] + adp[c] + pep[c] -> pyr[c] + atp[c]	Glycolysis/Gluconeogenesis	0.479009	0	7.02132	0
TPI	triose-phosphate isomerase	cg1789	tpiA	dhap[c] <=> g3p[c]	Glycolysis/Gluconeogenesis	3.58348	4.04362	4.57246	4.15645
PGM	phosphoglycerate mutase	(cg1204 or cg2455 or cg2581 or cg3506 or cg0482)		3pg[c] <=> 2pg[c]	Glycolysis/Gluconeogenesis	7.09437	8.4818	6.6702	8.59462
PPS	phosphoenolpyruvate synthase	(cg0642 and cg0645)		pyr[c] + atp[c] + h2o[c] -> 2 h[c] + amp[c] + pi[c] + pep[c]	Glycolysis/Gluconeogenesis	0	0	4.87531	0
GLYCK	glycerate kinase	cg2283	glxK	atp[c] + glyc-R[c] -> h[c] + adp[c] + 3pg[c]	Glyoxylate Metabolism	0	0	0	0
PGL	6-phosphogluconolactonase	cg1780	devB	h2o[c] + 6pgl[c] -> h[c] + 6pgc[c]	Pentose Phosphate Pathway	1.79649	1.58652	0	1.24805
GND	phosphogluconate dehydrogenase	cg1643	gnd	6pgc[c] + nadp[c] -> ru5p-D[c] + co2[c] + nadph[c]	Pentose Phosphate Pathway	1.79649	1.58652	0	1.24805
RPE	ribulose 5-phosphate 3-epimerase	cg1801	rpe	ru5p-D[c] <=> xu5p-D[c]	Pentose Phosphate Pathway	0.867728	0.991692	-0.0659864	0.766046
RPI	ribose-5-phosphate isomerase	cg2658	rpi	r5p[c] <=> ru5p-D[c]	Pentose Phosphate Pathway	-0.928762	-0.594826	-0.0659864	-0.482003
TALA	transaldolase	cg1776	tal	g3p[c] + s7p[c] <=> f6p[c] + e4p[c]	Pentose Phosphate Pathway	0.489472	0.506968	-0.0218716	0.394145
TKT2	transketolase	cg1776	tal	e4p[c] + xu5p-D[c] <=> f6p[c] + g3p[c]	Pentose Phosphate Pathway	0.378256	0.484724	-0.0441148	0.371902
TKT1	transketolase	cg1774	tkt	xu5p-D[c] + r5p[c] <=> g3p[c] + s7p[c]	Pentose Phosphate Pathway	0.489472	0.506968	-0.0218716	0.394145
G6PDH2r	glucose 6-phosphate dehydrogenase	cg1778	zwf	nadp[c] + g6p[c] <=> h[c] + nadph[c] + 6pgl[c]	Pentose Phosphate Pathway	1.79649	1.58652	0	1.24805
ACKr	acetate kinase	cg3047	ackA	atp[c] + ac[c] <=> adp[c] + actp[c]	Pyruvate Metabolism	0.0573947	0.0187023	4.89401	0.0187023
ALCD2x	alcohol dehydrogenase (ethanol)	(cg3107 or cg0273)	adhA	nad[c] + etoh[c] <=> acald[c] + nadh[c] + h[c]	Pyruvate Metabolism	0	0	0	0
ACALD	acetaldehyde dehydrogenase (acetylating)	cg0387	adhE	nad[c] + acald[c] + coa[c] <=> nadh[c] + accoa[c] + h[c]	Pyruvate Metabolism	0	0	-4.87531	0
LDH	L-lactate dehydrogenase	cg3219	ldh	nadh[c] + h[c] + pyr[c] -> nad[c] + lac-L[c]	Pyruvate Metabolism	0	0	0	0
PTAr	phosphotransacetylase	cg3048	pta	accoa[c] + pi[c] <=> coa[c] + actp[c]	Pyruvate Metabolism	-0.0573947	-0.0187023	-4.89401	-0.0187023
FHL	Formate-hydrogen lyase	(cg1707 and cg2841 and cg2587)		for[c] + h[c] -> h2[c] + co2[c]	Pyruvate Metabolism	0	0	0	0
LDH_D	D-lactate dehydrogenase	cg1027		nad[c] + lac-D[c] <=> nadh[c] + h[c] + pyr[c]	Pyruvate Metabolism	0	0	-4.22688	0
OAADC	oxaloacetate decarboxylase			h[c] + oaa[c] -> pyr[c] + co2[c]	Pyruvate Metabolism	0	0	4.87531	0
ACHBS	2-aceto-2-hydroxybutanoate synthase	(cg1435 and cg1436)	ilvB ilvN	h[c] + pyr[c] + 2obut[c] -> co2[c] + 2ahbut[c]	Valine, Leucine, and Isoleucine Metabolism	0.0898832	0.0179766	0.0179766	0.0179766
ACLS	acetolactate synthase	(cg1435 and cg1436)	ilvB ilvN	h[c] + 2 pyr[c] -> co2[c] + alac-S[c]	Valine, Leucine, and Isoleucine Metabolism	0.297841	0.0595682	2.71795	3.83913
KARA1	ketol-acid reductoisomerase (2,3-dihydroxy-3-methylbutanoate)	cg1437	ilvC	nadp[c] + 23dhmb[c] <=> h[c] + nadph[c] + alac-S[c]	Valine, Leucine, and Isoleucine Metabolism	-0.297841	-0.0595682	-2.71795	-3.83913
KARA2	ketol-acid reductoisomerase (2-Acetolactate)	cg1437	ilvC	h[c] + nadph[c] + 2ahbut[c] <=> nadp[c] + 23dhmp[c]	Valine, Leucine, and Isoleucine Metabolism	0.0898832	0.0179766	0.0179766	0.0179766
DHAD1	dihydroxy-acid dehydratase (2,3-dihydroxy-3-methylbutanoate)	cg1432	ilvD	23dhmb[c] -> h2o[c] + 3mob[c]	Valine, Leucine, and Isoleucine Metabolism	0.297841	0.0595682	2.71795	3.83913
DHAD2	Dihydroxy-acid dehydratase (2,3-dihydroxy-3-methylpentanoate)	cg1432	ilvD	23dhmp[c] -> h2o[c] + 3mop[c]	Valine, Leucine, and Isoleucine Metabolism	0.0898832	0.0179766	0.0179766	0.0179766
ILETA	isoleucine transaminase	cg2418	ilvE	glu-L[c] + 3mop[c] <=> akg[c] + ile-L[c]	Valine, Leucine, and Isoleucine Metabolism	0.0898832	0.0179766	0.0179766	0.0179766
VALTA	valine transaminase	cg2418	ilvE	glu-L[c] + 3mob[c] -> akg[c] + val-L[c]	Valine, Leucine, and Isoleucine Metabolism	0.130175	0.0260351	0.0130175	3.8056
LEUTAi	leucine transaminase (irreversible)	cg2418	ilvE	glu-L[c] + 4mop[c] <=> akg[c] + leu-L[c]	Valine, Leucine, and Isoleucine Metabolism	0.167369	0.0334737	2.69186	0.0334737
IPPS	2-isopropylmalate synthase	cg0303	leuA	accoa[c] + h2o[c] + 3mob[c] -> coa[c] + h[c] + 3c3hmp[c]	Valine, Leucine, and Isoleucine Metabolism	0.167369	0.0334737	2.69186	0.0334737
IPMD	3-isopropylmalate dehydrogenase	cg1453	leuB	nad[c] + 3c2hmp[c] -> nadh[c] + h[c] + 3c4mop[c]	Valine, Leucine, and Isoleucine Metabolism	0.167369	0.0334737	2.69186	0.0334737
IPPMIa	3-isopropylmalate dehydratase	(cg1487 and cg1488)	leuC leuD	3c2hmp[c] <=> h2o[c] + 2ippm[c]	Valine, Leucine, and Isoleucine Metabolism	-0.167369	-0.0334737	-2.69186	-0.0334737
IPPMIb	2-isopropylmalate hydratase	(cg1487 and cg1488)	leuC leuD	h2o[c] + 2ippm[c] <=> 3c3hmp[c]	Valine, Leucine, and Isoleucine Metabolism	-0.167369	-0.0334737	-2.69186	-0.0334737
THRD_L	L-threonine deaminase	(cg1116 or cg2334)	tdcB ilvA	thr-L[c] -> nh4[c] + 2obut[c]	Valine, Leucine, and Isoleucine Metabolism	0.0898832	0.0179766	0.0179766	0.0179766
OMCDC	2-Oxo-4-methyl-3-carboxypentanoate decarboxylation			h[c] + 3c4mop[c] -> co2[c] + 4mop[c]	Valine, Leucine, and Isoleucine Metabolism	0.167369	0.0334737	2.69186	0.0334737
ALCD19	alcohol dehydrogenase (glycerol)	(cg0400 or cg1423 or cg2714)	adhC	nadh[c] + h[c] + glyald[c] <=> nad[c] + glyc[c]	Alternate Carbon Metabolism	0	0	0	0
BETALDHx	betaine-aldehyde dehydrogenase	cg0637	betB	nad[c] + betald[c] + h2o[c] -> nadh[c] + glyb[c] + 2 h[c]	Alternate Carbon Metabolism	0	0	0	0
BETALDHy	betaine-aldehyde dehydrogenase	cg0637	betB	betald[c] + nadp[c] + h2o[c] -> nadph[c] + glyb[c] + 2 h[c]	Alternate Carbon Metabolism	0	0	0	0
GLYCDx	(S,S)-2,3-butanediol dehydrogenase	cg2958	buta	nadh[c] + dha[c] + h[c] -> nad[c] + glyc[c]	Alternate Carbon Metabolism	0	0	0	0
HDPA2	dihydroxyacetone phosphate phosphatase2		cg1474	atp[c] + dha[c] -> dhap[c] + adp[c]	Alternate Carbon Metabolism	0	0	0	0
HCO3E	HCO3 equilibration reaction	cg2954	cynT	h2o[c] + co2[c] <=> h[c] + hco3[c]	Alternate Carbon Metabolism	1.14695	2.18191	4.84257	2.85885
DRPA	deoxyribose-phosphate aldolase	cg0458	deoC	2dr5p[c] -> g3p[c] + acald[c]	Alternate Carbon Metabolism	0	0	0	0
MM-COA_ADD5	Propanoyl-CoA:carbon-dioxide ligase (ADP-forming)	cg0811	dtsR2	ppcoa[c] + atp[c] + hco3[c] <=> adp[c] + h[c] + mmcoa-S[c] + pi[c]	Alternate Carbon Metabolism	0	0	0	0
UDPG4E	UDPglucose 4-epimerase	cg2104	galE	udpg[c] <=> udpgal[c]	Alternate Carbon Metabolism	0.0304775	0.0060955	0.0060955	0.0060955
HPYRI	hydroxypyruvate isomerase	(cg2312 and cg2716)	gip hyi	hpyr[c] <=> 2h3oppan[c]	Alternate Carbon Metabolism	0	0	0	0
GLYK	glycerol kinase	cg3198	glpK	atp[c] + glyc[c] -> h[c] + adp[c] + glyc3p[c]	Alternate Carbon Metabolism	8.26e-05	1.65209e-05	4.87533	1.65209e-05
GNK	gluconokinase	(cg2732 or cg3336)	gntV gntK	atp[c] + glcn[c] -> h[c] + adp[c] + 6pgc[c]	Alternate Carbon Metabolism	0	0	0	0
G3PT	glycerol-3-phosphatase	cg1700	gpp	glyc3p[c] + h2o[c] -> pi[c] + glyc[c]	Alternate Carbon Metabolism	0	0	4.87531	0
G3PD2	glycerol-3-phosphate dehydrogenase (NADP)	cg1492	gpsA	nadp[c] + glyc3p[c] <=> h[c] + nadph[c] + dhap[c]	Alternate Carbon Metabolism	-0.0284755	-0.00569509	-2.79159	-0.00569509
HDPA1	dihydroxyacetone phosphate phosphatase		hdpA	pi[c] + dha[c] -> dhap[c] + h2o[c]	Alternate Carbon Metabolism	0	0	0	0
GLCATr	D-glucose O-acetyltransferase	cg0180	maa	glc-D[c] + accoa[c] <=> acglc-D[c] + coa[c]	Alternate Carbon Metabolism	0	0	0	0
MALTATr	maltose O-acetyltransferase	cg0180	maa	accoa[c] + malt[c] <=> acmalt[c] + coa[c]	Alternate Carbon Metabolism	0	0	0	0
AMALT1	Amylomaltase (maltotriose)	cg2523	malQ	malt[c] + malttr[c] -> glc-D[c] + maltttr[c]	Alternate Carbon Metabolism	0	0	0	0
AMALT2	Amylomaltase (maltotetraose)	cg2523	malQ	malt[c] + maltttr[c] -> glc-D[c] + maltpt[c]	Alternate Carbon Metabolism	0	0	0	0
AMALT3	Amylomaltase (maltopentaose)	cg2523	malQ	malt[c] + maltpt[c] -> glc-D[c] + malthx[c]	Alternate Carbon Metabolism	0	0	0	0
AMALT4	Amylomaltase (maltohexaose)	cg2523	malQ	malt[c] + malthx[c] -> glc-D[c] + malthp[c]	Alternate Carbon Metabolism	0	0	0	0
MAN6PI	mannose-6-phosphate isomerase	cg0856	manA	man6p[c] <=> f6p[c]	Alternate Carbon Metabolism	0	0	0	0
MMM2	Methylmalonyl-CoA mutase	(cg1725 and cg1726)	mcmB mcmA	succoa[c] <=> mmcoa-R[c]	Alternate Carbon Metabolism	0	0	0	0
MSDH	methylmalonate-semialdehyde dehydrogenase	(cg0199 or cg0355)	msmA	2mop[c] + coa[c] + h2o[c] + nad[c] -> hco3[c] + nadh[c] + ppcoa[c]	Alternate Carbon Metabolism	0	0	0	0
M1PD	mannitol-1-phosphate 5-dehydrogenase	cg0143	mtlB	nadh[c] + h[c] + f6p[c] -> nad[c] + mnl1p[c]	Alternate Carbon Metabolism	0	0	0	0
MAN2D	mannitol 2-dehydrogenase	cg0143	mtlB	nadh[c] + h[c] + fru[c] -> mnl[c] + nad[c]	Alternate Carbon Metabolism	0	0	0	0
AGDC	N-acetylglucosamine-6-phosphate deacetylase	cg2929	nagA1	h2o[c] + acgam6p[c] -> ac[c] + gam6p[c]	Alternate Carbon Metabolism	0	0	0	0
G6PDA	glucosamine-6-phosphate deaminase	cg2928	nagB	h2o[c] + gam6p[c] -> f6p[c] + nh4[c]	Alternate Carbon Metabolism	0	0	4.87531	0
ACNML	N-Acetylneuraminate lyase	cg2931	nanA	acnam[c] -> pyr[c] + acmana[c]	Alternate Carbon Metabolism	0	0	0	0
AMANAPEr	N-acetylmannosamine 6-phosphate epimerase	cg2933	nanE	acmanap[c] <=> acgam6p[c]	Alternate Carbon Metabolism	0	0	0	0
TRE6PS	alpha,alpha-trehalose-phosphate synthase (UDP-forming)	cg2907	otsA	udpg[c] + g6p[c] -> h[c] + udp[c] + tre6p[c]	Alternate Carbon Metabolism	0.00736389	0.00147278	4.87886	0.00147278
TRE6PP	trehalose-phosphatase	cg2909	otsB	h2o[c] + tre6p[c] -> pi[c] + tre[c]	Alternate Carbon Metabolism	0.00736389	0.00147278	3.51213	0.00147278
PFK_2	Phosphofructokinase	cg1409	pfkA	atp[c] + tag6p-D[c] -> adp[c] + h[c] + tagdp-D[c]	Alternate Carbon Metabolism	0	0	0	0
FRUK	fructose-1-phosphate kinase	cg2119	pfkB	atp[c] + f1p[c] -> h[c] + adp[c] + fdp[c]	Alternate Carbon Metabolism	0	0	0	0
PGMT	phosphoglucomutase	cg2800	pgm	g1p[c] <=> g6p[c]	Alternate Carbon Metabolism	-0.0378414	-0.00756828	-4.88495	-0.00756828
PMANM	phosphomannomutase	(cg0788 or cg0854)	pmmB pmmA	man1p[c] <=> man6p[c]	Alternate Carbon Metabolism	0	0	0	0
MCITL2	methylisocitrate lyase	(cg0760 and cg0797)	prpB2 prpB1	micit[c] <=> pyr[c] + succ[c]	Alternate Carbon Metabolism	0	0	0	0
2METS	2-methylcitrate synthase	cg0762	prpC2	ppcoa[c] + oaa[c] + h2o[c] -> hcat[c] + coa[c]	Alternate Carbon Metabolism	0	0	0	0
MCITD	2-methylcitrate dehydratase	(cg0759 or cg0796 or cg2796)	prpD2 prpD1	2mcit[c] <=> 2mcacn[c] + h2o[c]	Alternate Carbon Metabolism	0	0	0	0
RBK	ribokinase	(cg1546 and cg2554)	rbsK1 rbsK2	atp[c] + rib-D[c] -> h[c] + adp[c] + r5p[c]	Alternate Carbon Metabolism	0.0696769	0.0139354	2.44462	0.0139354
MAN1PG	mannose-1-phosphate guanylyltransferase	cg0849	rmlA2	man1p[c] + gtp <=> ppi[c] + gdpmann[c]	Alternate Carbon Metabolism	0	0	0	0
SUCptsp	PTS system, sucrose-specific IIA component	cg3365	rmpC	h2o[c] + sucr[e] -> g6p[c] + f6p[c]	Alternate Carbon Metabolism	0	0	0	0
FFSD	beta-fructofuranosidase	(cg2927 or cg1267)	scrB	h2o[c] + suc6p[c] -> fru[c] + g6p[c]	Alternate Carbon Metabolism	0	0	0	0
MALGT	maltose alpha-D-glucosyltransferase	cg2529	treS	malt[c] <=> tre[c]	Alternate Carbon Metabolism	0	0	0	0
GUI1	glucuronate isomerase (D-glucuronate)	cg2731	uxaC	glcur[c] <=> fruur[c]	Alternate Carbon Metabolism	0	0	0	0
XYLK	xylulokinase	cg0147	xylB	xylu-D[c] + atp[c] -> h[c] + adp[c] + xu5p-D[c]	Alternate Carbon Metabolism	0	0	0	0
ALDD2x	aldehyde dehydrogenase (acetaldehyde, NAD)	cg2953	xylC	nad[c] + acald[c] + h2o[c] -> nadh[c] + 2 h[c] + ac[c]	Alternate Carbon Metabolism	0	0	4.87531	0
ACHMSC	ACHMSC			cys-L[c] + achms[c] -> h[c] + ac[c] + cyst-L[c]	Alternate Carbon Metabolism	0	0.00722337	0.0141911	0.00722337
ADNUC	adenosine hydrolase	(cg0134 or cg0870 or cg1048)		h2o[c] + adn[c] -> ade[c] + rib-D[c]	Alternate Carbon Metabolism	0	0	2.43766	0
ALDD19x	aldehyde dehydrogenase (phenylacetaldehyde, NAD)	cg3096		h2o[c] + nad[c] + pacald[c] -> 2 h[c] + nadh[c] + pac[c]	Alternate Carbon Metabolism	0	0	0	0
APG	APG			glyc3p[c] + cdpdag[c] <=> cmp[c] + apg[c]	Alternate Carbon Metabolism	0.013453	0.0026906	0.0026906	0.0026906
ARAI	L-arabinose isomerase	(cg1160 or cg3334)		arab-L[c] <=> rbl-L[c]	Alternate Carbon Metabolism	0	0	0	0
CBMKr	Carbamate kinase			atp[c] + co2[c] + nh4[c] <=> 2 h[c] + adp[c] + cbp[c]	Alternate Carbon Metabolism	0.151348	0.0302696	-2.40739	0.0302696
DHACOAH	2,3-dehydroadipyl-CoA hydratase	cg1049		23dhacoa[c] + h2o[c] <=> 3hadpcoa[c]	Alternate Carbon Metabolism	0	0	0	0
DHAPT	Dihydroxyacetone phosphotransferase	cg1724		pep[c] + dha[c] -> pyr[c] + dhap[c]	Alternate Carbon Metabolism	0	0	0	0
DHPTDNRN	dihydropteridine reductase (NADH)	cg3141		dhptdn[c] + nadh[c] + 3 h[c] <=> nad[c] + thptdn[c]	Alternate Carbon Metabolism	0	0	0	0
F6PP	D-fructose 6-phosphate phosphatase	(cg0045 or cg0046 or cg2120)		f6p[c] + h2o[c] -> pi[c] + fru[c]	Alternate Carbon Metabolism	0	0	4.87738	0
GLCRD	glucarate dehydratase	cg0502		glcr[c] -> 5dh4dglc[c] + h2o[c]	Alternate Carbon Metabolism	0	0	0	0
HEX7	hexokinase (D-fructose:ATP)			atp[c] + fru[c] -> h[c] + adp[c] + f6p[c]	Alternate Carbon Metabolism	0	0	4.87531	0
HSST_2	HSST_2			succoa[c] + hom-L[c] -> coa[c] + suchms[c]	Alternate Carbon Metabolism	0.0361168	0	0	0
HXCT	Acetyl-CoA:hexanoate-CoA transferase	(cg2840 and cg2592)		accoa[c] + hxa[c] -> ac[c] + hxcoa[c]	Alternate Carbon Metabolism	0	0	0	0
LYXI	Lyxose isomerase	cg2704		lyx-L[c] -> xylu-L[c]	Alternate Carbon Metabolism	0	0	0	0
PGLYCP	Phosphoglycolate phosphatase	(cg2458 or cg1653)		2pglyc[c] + h2o[c] -> pi[c] + glyclt[c]	Alternate Carbon Metabolism	0	0	0	0
PPASUCC	PPASUCC			oaa[c] + ppa[c] -> pyr[c] + succ[c]	Alternate Carbon Metabolism	0	0	0	0
TRE6p	trehalose-6-phosphate hydrolase			h2o[c] + tre6p[c] -> glc-D[c] + g6p[c]	Alternate Carbon Metabolism	0	0	4.87738	0
UACGAMPpp	UDP-N-acetyl-D-glucosamine pyrophosphohydrolase			h2o[c] + uacgam[c] -> 2 h[c] + ump[c] + acgam1p[c]	Alternate Carbon Metabolism	0	0	4.87531	0
UDPARA	UDPARA			h[c] + r5p[c] + utp[c] -> ppi[c] + udpara[c]	Alternate Carbon Metabolism	0.284577	0.0569154	0.0569154	0.0569154
UDPGALPpp	UDPgalactose pyrophosphohydrolase			h2o[c] + udpgal[c] -> 2 h[c] + ump[c] + gal1p[c]	Alternate Carbon Metabolism	0	0	0	0
UDPGPpp	UDPglucose pyrophosphohydrolase	(cg0334 or cg3232)		h2o[c] + udpg[c] -> 2 h[c] + ump[c] + g1p[c]	Alternate Carbon Metabolism	0	0	4.87531	0
UGLCURPpp	UDP-D-glucuronate pyrophosphohydrolase			h2o[c] + udpglcur[c] -> 2 h[c] + ump[c] + glcur1p[c]	Alternate Carbon Metabolism	0	0	0	0
XYLI1	xylose isomerase	cg0212		xyl-D[c] <=> xylu-D[c]	Alternate Carbon Metabolism	0	0	0	0
XYLI2	xylose isomerase	cg0212		fru[c] <=> glc-D[c]	Alternate Carbon Metabolism	0	0	4.87738	0
GALKr	galactokinase	cg2452		atp[c] + gal[c] -> adp[c] + gal1p[c] + h[c]	Alternate Carbon Metabolism	0	0	0	0
ACGK	acetylglutamate kinase	cg1582	argB	atp[c] + acglu[c] -> adp[c] + acg5p[c]	Arginine and Proline Metabolism	0.0903594	0.0180719	0.0180719	0.0180719
AGPR	N-acetyl-g-glutamyl-phosphate reductase	cg1580	argC	pi[c] + nadp[c] + acg5sa[c] <=> h[c] + nadph[c] + acg5p[c]	Arginine and Proline Metabolism	-0.0903594	-0.0180719	-0.0180719	-0.0180719
ACOTA	acetylornithine transaminase	cg1583	argD	akg[c] + acorn[c] <=> glu-L[c] + acg5sa[c]	Arginine and Proline Metabolism	-0.0903594	-0.0180719	-0.0180719	-0.0180719
OCBT	ornithine carbamoyltransferase	cg1584	argF	orn[c] + cbp[c] <=> h[c] + pi[c] + citr-L[c]	Arginine and Proline Metabolism	0.0903594	0.0180719	0.0180719	0.0180719
ARGSS	argininosuccinate synthase	cg1586	argG	atp[c] + asp-L[c] + citr-L[c] -> h[c] + amp[c] + ppi[c] + argsuc[c]	Arginine and Proline Metabolism	0.0903594	0.0180719	0.0180719	0.0180719
ARGSL	argininosuccinate lyase	cg1588	argH	argsuc[c] <=> fum[c] + arg-L[c]	Arginine and Proline Metabolism	0.0903594	0.0180719	0.0180719	0.0180719
ACGS	N-acetylglutamate synthase	cg1581	argJ	accoa[c] + glu-L[c] -> coa[c] + h[c] + acglu[c]	Arginine and Proline Metabolism	0	0	4.87531	0
GLUNATF	glutamate N-acetyltransferase	cg1581	argJ	glu-L[c] + acorn[c] <=> orn[c] + acglu[c]	Arginine and Proline Metabolism	0.0903594	0.0180719	-4.85724	0.0180719
CBPS	carbamoyl-phosphate synthase (glutamine-hydrolysing)	(cg1813 and cg1814)	carB carA	2 atp[c] + h2o[c] + gln-L[c] + hco3[c] -> 2 h[c] + glu-L[c] + 2 adp[c] + pi[c] + cbp[c]	Arginine and Proline Metabolism	0	0	2.43766	0
CSND	Creatinine deaminase	cg0104	codA	crtn[c] + h2o[c] -> nmeth[c] + nh3[c]	Arginine and Proline Metabolism	0	0	0	0
SSALy	succinate-semialdehyde dehydrogenase (NADP)	(cg0067 or cg0567 or cg3004)	gabD3 gabD2 gabD1	h2o[c] + nadp[c] + sucsal[c] -> 2 h[c] + succ[c] + nadph[c]	Arginine and Proline Metabolism	0	0	0	0
ABTA	4-aminobutyrate transaminase	cg0566	gabT	akg[c] + 4abut[c] -> glu-L[c] + sucsal[c]	Arginine and Proline Metabolism	0	0	0	0
ORNC	ornithine cyclase	cg1784	ocd	orn[c] -> pro-L[c] + nh3[c]	Arginine and Proline Metabolism	0	0	0	0
G5SD	glutamate-5-semialdehyde dehydrogenase	cg2586	proA	h[c] + nadph[c] + glu5p[c] -> pi[c] + nadp[c] + glu5sa[c]	Arginine and Proline Metabolism	0.0758152	0.015163	2.45282	0.015163
GLU5K	glutamate 5-kinase	cg2588	proB	glu-L[c] + atp[c] -> adp[c] + glu5p[c]	Arginine and Proline Metabolism	0.0758152	0.015163	2.45282	0.015163
P5CR	pyrroline-5-carboxylate reductase	cg0490	proC	2 h[c] + nadph[c] + 1pyr5c[c] -> nadp[c] + pro-L[c]	Arginine and Proline Metabolism	0.0758152	0.015163	0.015163	0.015163
SPMS	spermidine synthase	cg2990	speE	ametam[c] + ptrc[c] -> 5mta[c] + h[c] + spmd[c]	Arginine and Proline Metabolism	0	0	0	0
UREAAH	urea amidohydrolase	(cg0113 and cg0114 and cg0115)	ureA ureB ureC	urea[c] + h2o[c] -> co2[c] + 2 nh4[c]	Arginine and Proline Metabolism	0	0	0	0
ACODA	acetylornithine deacetylase	cg3131		h2o[c] + acorn[c] -> ac[c] + orn[c]	Arginine and Proline Metabolism	0	0	4.87531	0
AMPTASEPG	aminopeptidase (pro-gly)	cg2662 or cg2419		h2o[c] + progly[c] -> gly[c] + pro-L[c]	Arginine and Proline Metabolism	0	0	0	0
G5SADs	L-glutamate 5-semialdehyde dehydratase (spontaneous)			glu5sa[c] -> h[c] + h2o[c] + 1pyr5c[c]	Arginine and Proline Metabolism	0.0758152	0.015163	2.45282	0.015163
SPMDAT1	Spermidine acetyltransferase	cg1394		accoa[c] + spmd[c] -> N1aspmd[c] + coa[c] + h[c]	Arginine and Proline Metabolism	0	0	0	0
SPMDAT2	Spermidine acetyltransferase (N8)	(cg0155 or cg0220 or cg0627 or cg0659 or cg1175 or cg3035)		accoa[c] + spmd[c] -> coa[c] + h[c] + n8aspmd[c]	Arginine and Proline Metabolism	0	0	0	0
P5CD	1-pyrroline-5-carboxylate dehydrogenase	cg0129	putA	nad[c] + 2 h2o[c] + 1pyr5c[c] -> nadh[c] + h[c] + glu-L[c]	Arginine and Proline Metabolism	0	0	2.43766	0
PROD2	Proline dehydrogenase	cg0129	putA	fad[c] + pro-L[c] -> 1pyr5c[c] + fadh2[c] + h[c]	Arginine and Proline Metabolism	0	0	0	0
SERAT	serine O-acetyltransferase	cg2834	cysE	accoa[c] + ser-L[c] <=> coa[c] + acser[c]	Cysteine Metabolism	0.0573947	0.0114789	0.0184466	0.0114789
PAPSR	phosphoadenylyl-sulfate reductase (thioredoxin)	cg3116	cysH	trdrd[c] + paps[c] -> 2 h[c] + trdox[c] + pap[c] + so3[c]	Cysteine Metabolism	0	0	0.341572	0
PAPSR2	phosphoadenylyl-sulfate reductase (glutaredoxin)	cg3116	cysH	grxrd[c] + paps[c] -> grxox[c] + 2 h[c] + pap[c] + so3[c]	Cysteine Metabolism	0	0	0	0
SULRi	sulfite reductase (NADPH2)	(cg3118 and cg3119)	cysI cysJ	5 h[c] + 3 nadph[c] + so3[c] -> 3 h2o[c] + 3 nadp[c] + h2s[c]	Cysteine Metabolism	0.0573947	0.0114789	0.372613	0.0114789
CYSS	cysteine synthase	cg2833	cysK	h2s[c] + acser[c] -> h[c] + cys-L[c] + ac[c]	Cysteine Metabolism	0.0573947	0.0114789	0.0184466	0.0114789
BPNT	3,5-bisphosphate nucleotidase	cg0967	cysQ	h2o[c] + pap[c] -> amp[c] + pi[c]	Cysteine Metabolism	0	0	0.341572	0
MCPST	3-mercaptopyruvate sulfurtransferase	(cg0803 or cg1613 or cg3074)	thtR sseA2 sseA2	cyan[c] + mercppyr[c] -> h[c] + pyr[c] + tcynt[c]	Cysteine Metabolism	0	0	0	0
ADSK	adenylyl-sulfate kinase			atp[c] + aps[c] -> h[c] + adp[c] + paps[c]	Cysteine Metabolism	0	0	0.341572	0
AMPTASECG	alanyl aminopeptidase (cys-gly)	cg2662 or cg2419		h2o[c] + cgly[c] -> cys-L[c] + gly[c]	Cysteine Metabolism	0	0	0	0
SADT2	Sulfate adenyltransferase	(cg3114 and cg3115)		atp[c] + h2o[c] + gtp[c] + so4[c] -> ppi[c] + pi[c] + gdp[c] + aps[c]	Cysteine Metabolism	0.0573947	0.0114789	0.372613	0.0114789
MTHFC	methenyltetrahydrofolate cyclohydrolase	cg0750	folD	h2o[c] + methf[c] <=> h[c] + 10fthf[c]	Folate Metabolism	0.266046	0.0532092	0.0392739	0.0532092
MTHFD	methylenetetrahydrofolate dehydrogenase (NADP)	cg0750	folD	nadp[c] + mlthf[c] <=> nadph[c] + methf[c]	Folate Metabolism	0.266046	0.0532092	0.0392739	0.0532092
MTHFR2	5,10-methylenetetrahydrofolate reductase (NADH)	cg2383	metF	nadh[c] + 2 h[c] + mlthf[c] -> nad[c] + 5mthf[c]	Folate Metabolism	0.0361168	0.00722337	0.0141911	0.00722337
FTHFD	formyltetrahydrofolate deformylase	cg0457	purU	h2o[c] + 10fthf[c] -> h[c] + thf[c] + for[c]	Folate Metabolism	0	0	4.87531	0
TMDS2	thymidylate synthase2	cg2162	thyX	h[c] + nadph[c] + mlthf[c] + dump[c] -> thf[c] + nadp[c] + dtmp[c]	Folate Metabolism	0.00339501	0.000679003	0.000339502	0.000679003
5FTHFC	5-formyltetrahydrofolate cyclo-ligase	cg1003		5fthf[c] + atp[c] -> adp[c] + pi[c] + mlthf[c]	Folate Metabolism	0	0	0	0
FOMETRi	Aminomethyltransferase	cg1003		5fthf[c] + h[c] -> methf[c] + h2o[c]	Folate Metabolism	0	0	0	0
GLYCL	Glycine Cleavage System			nad[c] + gly[c] + thf[c] -> nadh[c] + co2[c] + nh4[c] + mlthf[c]	Folate Metabolism	0	0	0	0
GLUDy	glutamate dehydrogenase (NADP)	cg2280	gdh	h[c] + akg[c] + nadph[c] + nh4[c] -> glu-L[c] + h2o[c] + nadp[c]	Glutamate Metabolism	2.97776	8.04186	6.50228	4.37512
GLNS	glutamine synthetase	(cg2429 and cg2447)	glnA glnA2	glu-L[c] + atp[c] + nh4[c] -> h[c] + adp[c] + pi[c] + gln-L[c]	Glutamate metabolism	0.551863	0.110373	4.97175	0.110373
GLUN	glutaminase	cg2728	glsK	h2o[c] + gln-L[c] -> glu-L[c] + nh4[c]	Glutamate Metabolism	0	0	4.87531	0
GLUSy	glutamate synthase (NADPH)	(cg0229 and cg0230)	gltB gltD	h[c] + akg[c] + nadph[c] + gln-L[c] -> 2 glu-L[c] + nadp[c]	Glutamate metabolism	0	0	3.25114	0
GLUDC	Glutamate Decarboxylase			h[c] + glu-L[c] -> co2[c] + 4abut[c]	Glutamate Metabolism	0	0	0	0
PRMICI	1-(5-phosphoribosyl)-5-[(5-phosphoribosylamino)methylideneamino)imidazole-4-carboxamide isomerase	cg2299	hisA	prfp[c] <=> prlp[c]	Histidine Metabolism	0.031948	0.0063896	0.0063896	0.0063896
IGPDH	imidazoleglycerol-phosphate dehydratase	cg2303	hisB	eig3p[c] -> h2o[c] + imacp[c]	Histidine Metabolism	0.031948	0.0063896	0.0063896	0.0063896
HISTD	histidinol dehydrogenase	cg2305	hisD	2 nad[c] + h2o[c] + histd[c] -> 2 nadh[c] + 3 h[c] + his-L[c]	Histidine Metabolism	0.031948	0.0063896	0.0063896	0.0063896
PRATPP	phosphoribosyl-ATP pyrophosphatase	cg1699	hisE	h2o[c] + prbatp[c] -> h[c] + ppi[c] + prbamp[c]	Histidine Metabolism	0.031948	0.0063896	0.0063896	0.0063896
IG3PS	Imidazole-glycerol-3-phosphate synthase	(cg2297 and cg2300)	hisF hisH	gln-L[c] + prlp[c] -> h[c] + glu-L[c] + eig3p[c] + aicar[c]	Histidine Metabolism	0.031948	0.0063896	0.0063896	0.0063896
ATPPRT	ATP phosphoribosyltransferase	cg1698	hisG	atp[c] + prpp[c] -> ppi[c] + prbatp[c]	Histidine Metabolism	0.031948	0.0063896	0.0063896	0.0063896
PRAMPC	phosphoribosyl-AMP cyclohydrolase	cg2296	hisI	h2o[c] + prbamp[c] -> prfp[c]	Histidine Metabolism	0.031948	0.0063896	0.0063896	0.0063896
HISTP	histidinol-phosphatase	cg0910	hisN	h2o[c] + hisp[c] -> pi[c] + histd[c]	Histidine Metabolism	0.031948	0.0063896	0.0063896	0.0063896
HSTPT	histidinol-phosphate transaminase	(cg0267 or cg2304)	pat hisC	glu-L[c] + imacp[c] -> akg[c] + hisp[c]	Histidine Metabolism	0.031948	0.0063896	0.0063896	0.0063896
PRPPS	phosphoribosylpyrophosphate synthetase	cg1075	prsA	atp[c] + r5p[c] -> h[c] + amp[c] + prpp[c]	Histidine Metabolism	0.224274	0.0448549	4.9132	0.0448549
CYSTL	cystathionine b-lyase	cg2536	aecD	h2o[c] + cyst-L[c] -> pyr[c] + hcys-L[c] + nh4[c]	Methionine Metabolism	0.0361168	0.00722337	0.0141911	0.00722337
SHSL1	cystathionine gamma-synthase	(cg2687 and cg3086)	metB	cys-L[c] + suchms[c] -> h[c] + succ[c] + cyst-L[c]	Methionine Metabolism	0.0361168	0	0	0
METS	methionine synthase	(cg1701 and cg1290)	metH metE	5mthf[c] + hcys-L[c] -> h[c] + met-L[c] + thf[c]	Methionine Metabolism	0.0361168	0.00722337	0.0141911	0.00722337
METAT	methionine adenosyltransferase	cg1806	metK	atp[c] + h2o[c] + met-L[c] -> ppi[c] + pi[c] + amet[c]	Methionine Metabolism	0.000115256	2.30512e-05	2.30512e-05	2.30512e-05
HSST	homoserine O-acetyltransferase	(cg0754 and cg0961)	metX	accoa[c] + hom-L[c] -> coa[c] + achms[c]	Methionine Metabolism	0	0.00722337	0.0141911	0.00722337
ACHACB	O-acetylhomoserine aminocarboxypropyltransferase	cg0755	metY	achms[c] + ch4s[c] -> hcys-L[c] + ac[c]	Methionine Metabolism	0	0	0	0
AHCYSNS	S-adenosylhomocysteine nucleosidase	cg3102		ahcys[c] + h2o[c] -> ade[c] + rhcys[c]	Methionine Metabolism	0	0	0	0
METSOXR1	L-methionine-S-oxide reductase	(cg3423 or cg3236)		trdrd[c] + metsox-S-L[c] -> met-L[c] + h2o[c] + trdox[c]	Methionine Metabolism	0	0	0	0
GMPS2	GMP synthase	cg0703	guaA	atp[c] + h2o[c] + gln-L[c] + xmp[c] -> 2 h[c] + glu-L[c] + amp[c] + ppi[c] + gmp[c]	Purine and Pyrimidine Biosynthesis	0.0268726	0.00537452	1.63222	0.00537452
IMPD	IMP dehydrogenase	(cg0699 and cg0700 and cg2964)	guaB2 guaB3 guaB1	nad[c] + h2o[c] + imp[c] -> nadh[c] + h[c] + xmp[c]	Purine and Pyrimidine Biosynthesis	0.0965495	0.0193099	0.0123422	0.0193099
ADSS	adenylosuccinate synthase	cg3063	purA	asp-L[c] + gtp[c] + imp[c] -> 2 h[c] + pi[c] + dcamp[c] + gdp[c]	Purine and Pyrimidine Biosynthesis	0.0524476	0.0104895	1.63617	0.0104895
ADSL1r	adenylsuccinate lyase	cg2876	purB	dcamp[c] <=> amp[c] + fum[c]	Purine and Pyrimidine Biosynthesis	0.0524476	0.0104895	1.63617	0.0104895
ADSL2r	adenylosuccinate lyase	cg2876	purB	25aics[c] <=> fum[c] + aicar[c]	Purine and Pyrimidine Biosynthesis	0.117049	0.0234098	0.0164421	0.0234098
PRASCSi	phosphoribosylaminoimidazolesuccinocarboxamide synthase	cg2874	purC	atp[c] + asp-L[c] + 5aizc[c] -> h[c] + adp[c] + pi[c] + 25aics[c]	Purine and Pyrimidine Biosynthesis	0.117049	0.0234098	0.0164421	0.0234098
PRAGSr	phosphoribosylglycinamide synthase	cg2878	purD	atp[c] + gly[c] + pram[c] <=> h[c] + adp[c] + pi[c] + gar[c]	Purine and Pyrimidine Biosynthesis	0.117049	0.0234098	0.0164421	0.0234098
AIRC3	phosphoribosylaminoimidazole carboxylase (mutase rxn)	cg0820	purE	5aizc[c] <=> 5caiz[c]	Purine and Pyrimidine Biosynthesis	-0.117049	-0.0234098	-0.0164421	-0.0234098
GLUPRT	glutamine phosphoribosyldiphosphate amidotransferase	cg2857	purF	h2o[c] + gln-L[c] + prpp[c] -> glu-L[c] + ppi[c] + pram[c]	Purine and Pyrimidine Biosynthesis	0.117049	0.0234098	0.0164421	0.0234098
AICART	phosphoribosylaminoimidazolecarboxamide formyltransferase	cg0984	purH	10fthf[c] + aicar[c] <=> thf[c] + fprica[c]	Purine and Pyrimidine Biosynthesis	0.148997	0.0297994	0.0228317	0.0297994
AIRC2	phosphoribosylaminoimidazole carboxylase	cg0816	purK	atp[c] + hco3[c] + air[c] -> h[c] + adp[c] + pi[c] + 5caiz[c]	Purine and Pyrimidine Biosynthesis	0.117049	0.0234098	0.0164421	0.0234098
PRFGS	phosphoribosylformylglycinamidine synthase	(cg2862 and cg2863 and cg2865)	purL purQ purS	atp[c] + h2o[c] + gln-L[c] + fgam[c] -> h[c] + glu-L[c] + adp[c] + pi[c] + fpram[c]	Purine and Pyrimidine Biosynthesis	0.117049	0.0234098	0.0164421	0.0234098
PRAIS	phosphoribosylaminoimidazole synthase	cg2856	purM	atp[c] + fpram[c] -> 2 h[c] + adp[c] + pi[c] + air[c]	Purine and Pyrimidine Biosynthesis	0.117049	0.0234098	0.0164421	0.0234098
GARFT	phosphoribosylglycinamide formyltransferase	(cg0983 and cg3054)	purN purT	10fthf[c] + gar[c] <=> h[c] + thf[c] + fgam[c]	Purine and Pyrimidine Biosynthesis	0.117049	0.0234098	-4.8519	0.0234098
ASPCT	aspartate carbamoyltransferase	cg1816	pyrB	asp-L[c] + cbp[c] -> h[c] + pi[c] + cbasp[c]	Purine and Pyrimidine Biosynthesis	0.0609887	0.0121977	0.0121977	0.0121977
DHORTS	dihydroorotase	cg1816	pyrB	h2o[c] + dhor-S[c] <=> h[c] + cbasp[c]	Purine and Pyrimidine Biosynthesis	-0.0609887	-0.0121977	-0.0121977	-0.0121977
DHORD2	dihydoorotic acid dehydrogenase (quinone8)	cg1713	pyrD	dhor-S[c] + q8[c] -> q8h2[c] + orot[c]	Purine and Pyrimidine Biosynthesis	0.0609887	0.0121977	0.00609887	0.0121977
DHORD5	dihydroorotic acid (menaquinone-8)	cg1713	pyrD	dhor-S[c] + mqn8[c] -> mql8[c] + orot[c]	Purine and Pyrimidine Biosynthesis	0	0	0.00609887	0
ORPT	orotate phosphoribosyltransferase	cg3071	pyrE	ppi[c] + orot5p[c] <=> prpp[c] + orot[c]	Purine and Pyrimidine Biosynthesis	-0.0609887	-0.0121977	-0.0121977	-0.0121977
OMPDC	orotidine-5-phosphate decarboxylase	cg1812	pyrF	h[c] + orot5p[c] -> co2[c] + ump[c]	Purine and Pyrimidine Biosynthesis	0.0609887	0.0121977	0.0121977	0.0121977
CTPS2	CTP synthase (glutamine)	cg1606	pyrG	atp[c] + h2o[c] + gln-L[c] + utp[c] -> 2 h[c] + glu-L[c] + adp[c] + pi[c] + ctp[c]	Purine and Pyrimidine Biosynthesis	0.0209421	0.00418842	0.00452792	0.00418842
GART	GAR transformylase-T			atp[c] + for[c] + gar[c] -> h[c] + adp[c] + pi[c] + fgam[c]	Purine and Pyrimidine Biosynthesis	0	0	4.87531	0
IMPC	IMP cyclohydrolase			h2o[c] + imp[c] <=> fprica[c]	Purine and Pyrimidine Biosynthesis	-0.148997	-0.0297994	-0.0228317	-0.0297994
ASAD	aspartate-semialdehyde dehydrogenase	cg0307	asd	pi[c] + nadp[c] + aspsa[c] <=> h[c] + nadph[c] + 4pasp[c]	Threonine and Lysine Metabolism	-0.365589	-0.0731178	-0.0800855	-0.0731178
DHDPS	dihydrodipicolinate synthase	cg2161	dapA	pyr[c] + aspsa[c] -> h[c] + 2 h2o[c] + 23dhdp[c]	Threonine and Lysine Metabolism	0.109653	0.0219306	0.0219306	0.0219306
DHDPRy	dihydrodipicolinate reductase (NADPH)	cg2163	dapB	h[c] + nadph[c] + 23dhdp[c] -> nadp[c] + thdp[c]	Threonine and Lysine Metabolism	0.109653	0.0219306	0.0219306	0.0219306
SDPTA	succinyldiaminopimelate transaminase	cg0931	dapC	akg[c] + sl26da[c] <=> glu-L[c] + sl2a6o[c]	Threonine and Lysine Metabolism	0	0	0	0
THDPS	tetrahydrodipicolinate succinylase	(cg1256 and cg1259)	dapD dapD2	succoa[c] + h2o[c] + thdp[c] -> coa[c] + sl2a6o[c]	Threonine and Lysine Metabolism	0	0	0	0
SDPDS	succinyl-diaminopimelate desuccinylase	cg1260	dapE	sl26da[c] + h2o[c] -> 26dap-LL[c] + succ[c]	Threonine and Lysine Metabolism	0	0	0	0
DAPE	diaminopimelate epimerase	cg2129	dapF	26dap-LL[c] <=> 26dap-M[c]	Threonine and Lysine Metabolism	0	0	0	0
DAPDH	diaminopimelate dehydrogenase	cg2900	ddh	2 h[c] + nadph[c] + nh4[c] + thdp[c] -> 26dap-M[c] + nadp[c]	Threonine and Lysine Metabolism	0.109653	0.0219306	0.0219306	0.0219306
HSDy	homoserine dehydrogenase (NADPH)	cg1337	hom	nadp[c] + hom-L[c] <=> h[c] + nadph[c] + aspsa[c]	Threonine and Lysine Metabolism	-0.255936	-0.0511872	-0.0581549	-0.0511872
DAPDC	diaminopimelate decarboxylase	(cg1334 and cg2343)	lysA	h[c] + 26dap-M[c] -> co2[c] + lys-L[c]	Threonine and Lysine Metabolism	0.0889284	0.0177857	0.0177857	0.0177857
ASPK	aspartokinase	cg0306	lysC	atp[c] + asp-L[c] <=> adp[c] + 4pasp[c]	Threonine and Lysine Metabolism	0.365589	0.0731178	0.0800855	0.0731178
HSK	homoserine kinase	(cg1337 and cg1338)	thrB	atp[c] + hom-L[c] -> h[c] + adp[c] + phom[c]	Threonine and Lysine Metabolism	0.219819	0.0439638	0.0439638	0.0439638
THRS	threonine synthase	cg2437	thrC	h2o[c] + phom[c] -> pi[c] + thr-L[c]	Threonine and Lysine Metabolism	0.219819	0.0439638	0.0439638	0.0439638
PSCVT	3-phosphoshikimate 1-carboxyvinyltransferase	cg0873	aroA	pep[c] + skm5p[c] <=> pi[c] + 3psme[c]	Tyrosine, Tryptophan, and Phenylalanine Metabolism	0.111216	0.0222433	0.0222433	0.0222433
DHQS	3-dehydroquinate synthase	cg1827	aroB	2dda7p[c] -> pi[c] + 3dhq[c]	Tyrosine, Tryptophan, and Phenylalanine Metabolism	0.111216	0.0222433	0.0222433	0.0222433
CHORS	chorismate synthase	cg1829	aroC	3psme[c] -> chor[c] + pi[c]	Tyrosine, Tryptophan, and Phenylalanine Metabolism	0.111216	0.0222433	0.0222433	0.0222433
DHQTi	3-dehydroquinate dehydratase, irreversible	cg0503	aroD	3dhq[c] -> h2o[c] + 3dhsk[c]	Tyrosine, Tryptophan, and Phenylalanine Metabolism	0.111216	0.0222433	0.0222433	0.0222433
SHK3Dr	shikimate dehydrogenase	(cg0504 and cg1283 and cg1835)	aroE aroE2 aroE3	h[c] + nadph[c] + 3dhsk[c] <=> nadp[c] + skm[c]	Tyrosine, Tryptophan, and Phenylalanine Metabolism	0.111216	0.0222433	0.0222433	0.0222433
DDPA	3-deoxy-D-arabino-heptulosonate 7-phosphate synthetase	(cg1129 and cg2391)	aroF aroG	e4p[c] + h2o[c] + pep[c] -> pi[c] + 2dda7p[c]	Tyrosine, Tryptophan, and Phenylalanine Metabolism	0.111216	0.0222433	0.0222433	0.0222433
SHKK	shikimate kinase	cg1828	aroK	atp[c] + skm[c] -> h[c] + adp[c] + skm5p[c]	Tyrosine, Tryptophan, and Phenylalanine Metabolism	0.111216	0.0222433	0.0222433	0.0222433
CHORM	chorismate mutase	cg0975	csm	chor[c] -> pphn[c]	Tyrosine, Tryptophan, and Phenylalanine Metabolism	0.097988	0.0195976	0.0195976	0.0195976
PHETA1	phenylalanine transaminase	(cg0267 or cg2304)	pat hisC	glu-L[c] + phpyr[c] <=> akg[c] + phe-L[c]	Tyrosine, Tryptophan, and Phenylalanine Metabolism	0.061034	0.0122068	0.0122068	0.0122068
TYRTA	tyrosine transaminase	(cg0267 or cg2304)	pat hisC	glu-L[c] + 34hpp[c] <=> akg[c] + tyr-L[c]	Tyrosine, Tryptophan, and Phenylalanine Metabolism	0.036954	0.0073908	0.0073908	0.0073908
PPNDH	prephenate dehydratase	cg3207	pheA	h[c] + pphn[c] -> phpyr[c] + h2o[c] + co2[c]	Tyrosine, Tryptophan, and Phenylalanine Metabolism	0.061034	0.0122068	0.0122068	0.0122068
TRPS1	tryptophan synthase (indoleglycerol phosphate)	(cg3363 and cg3364)	trpB trpA	3ig3p[c] + ser-L[c] -> g3p[c] + h2o[c] + trp-L[c]	Tyrosine, Tryptophan, and Phenylalanine Metabolism	0.013113	0.0026226	0.0013113	0.0026226
TRPS2	tryptophan synthase (indole)	(cg3363 and cg3364)	trpB trpA	ser-L[c] + indole[c] -> h2o[c] + trp-L[c]	Tyrosine, Tryptophan, and Phenylalanine Metabolism	0	0	0.0013113	0
TRPS3	tryptophan synthase (indoleglycerol phosphate)	(cg3363 and cg3364)	trpB trpA	3ig3p[c] -> g3p[c] + indole[c]	Tyrosine, Tryptophan, and Phenylalanine Metabolism	0	0	0.0013113	0
IGPS	indole-3-glycerol-phosphate synthase	cg3362	trpCF	h[c] + 2cpr5p[c] -> h2o[c] + co2[c] + 3ig3p[c]	Tyrosine, Tryptophan, and Phenylalanine Metabolism	0.013113	0.0026226	0.0013113	0.0026226
PRAIi	phosphoribosylanthranilate isomerase (irreversible)	cg3362	trpCF	pran[c] -> 2cpr5p[c]	Tyrosine, Tryptophan, and Phenylalanine Metabolism	0.013113	0.0026226	0.0026226	0.0026226
INPSHE	indoleglycerol phosphate synthetase	cg3362	trpCF	2cpr5p[c] -> 3ig3p[c] + co2[c] + h2o[c]	Tyrosine, Tryptophan, and Phenylalanine Metabolism	0	0	0.0013113	0
ANPRT	anthranilate phosphoribosyltransferase	cg3361	trpD	prpp[c] + anth[c] -> ppi[c] + pran[c]	Tyrosine, Tryptophan, and Phenylalanine Metabolism	0.013113	0.0026226	0.0026226	0.0026226
ANS	anthranilate synthase	(cg3359 and cg3360)	trpE trpG	chor[c] + gln-L[c] -> h[c] + glu-L[c] + pyr[c] + anth[c]	Tyrosine, Tryptophan, and Phenylalanine Metabolism	0.013113	0.0026226	0.0026226	0.0026226
PPND	prephenate dehydrogenase	cg0279	tyrA	nad[c] + pphn[c] -> nadh[c] + 34hpp[c] + co2[c]	Tyrosine, Tryptophan, and Phenylalanine Metabolism	0.036954	0.0073908	0.0073908	0.0073908
TYRRRpp	phospho-L-tyrosine phosphatase			atp[c] + h2o[c] + tyr-L[e] -> h[c] + adp[c] + tyr-L[c] + pi[c]	Tyrosine, Tryptophan, and Phenylalanine Metabolism	0	0	6.50041	0
