# Supplementary material for: Model-guided metabolic rewiring to bypass pyruvate oxidation for pyruvate derivative synthesis by minimizing carbon loss
Source: mSystems. 2024 Feb 5;9(3):e00839-23. doi: 10.1128/msystems.00839-23 (PMC10949502; doi:10.1128/msystems.00839-23)
Supplement: Table S3 — Flux distribution in response to pyc deletion. [file msystems.00839-23-s0004.xlsx]

## Sheet: pyc deletion
Table S3 Flux distribution in response to pyc deletion.
Reaction name	Enzyme	Genes	Proteins	Reaction	Subsystems	Biomass	Ala	Leu	Val
ALAR	alanine racemase	cg0681	alr	ala-L[c] <=> ala-D[c]	Alanine and Aspartate Metabolism	0.0769029	0.0153806	0.0153806	0.0153806
ASNN	L-asparaginase	cg2352	ansA	h2o[c] + asn-L[c] -> asp-L[c] + nh4[c]	Alanine and Aspartate Metabolism	0	0	0	0
ASPT	L-aspartase	cg1697	aspA	asp-L[c] -> nh4[c] + fum[c]	Alanine and Aspartate Metabolism	0	0	0	0
ASPTA	aspartate transaminase	cg0294	aspB	akg[c] + asp-L[c] <=> glu-L[c] + oaa[c]	Alanine and Aspartate Metabolism	-0.872201	-0.17444	-0.17444	-0.17444
DAAD	D-Amino acid dehydrogenase	cg3340	dadA	ala-D[c] + fad[c] + h2o[c] -> fadh2[c] + nh4[c] + pyr[c]	Alanine and Aspartate Metabolism	0	0	0	0
ASNS1	asparagine synthase (glutamine-hydrolysing)	cg2410	ltsA	atp[c] + h2o[c] + asp-L[c] + gln-L[c] -> h[c] + glu-L[c] + amp[c] + ppi[c] + asn-L[c]	Alanine and Aspartate Metabolism	0	0	0	0
ALATA_L	L-alanine transaminase	cg3149		glu-L[c] + pyr[c] <=> ala-L[c] + akg[c]	Alanine and Aspartate Metabolism	0.524025	7.4695	0.104805	3.82807
ASNS2	asparagine synthetase	cg2410		atp[c] + asp-L[c] + nh4[c] -> h[c] + amp[c] + ppi[c] + asn-L[c]	Alanine and Aspartate Metabolism	0.0921469	0.0184294	0.0184294	0.0184294
VPAMT	Valine-pyruvate aminotransferase	cg3149	avtA	ala-L[c] + 3mob[c] -> pyr[c] + val-L[c]	Alanine and Aspartate Metabolism	0.130175	0.0260351	0.0260351	3.7493
ICL	Isocitrate lyase	cg2560	aceA	icit[c] -> succ[c] + glx[c]	Anaplerotic Reactions	0	0	0	0
MALS	malate synthase	cg2559	aceB	accoa[c] + h2o[c] + glx[c] -> coa[c] + h[c] + mal-L[c]	Anaplerotic Reactions	0	0	0	0
ME2	malic enzyme (NADP)	cg3335	mez	nadp[c] + mal-L[c] -> pyr[c] + co2[c] + nadph[c]	Anaplerotic Reactions	0	4.80395	6.41874	5.37676
PPCK	phosphoenolpyruvate carboxykinase	cg3170	pck	atp[c] + oaa[c] -> adp[c] + co2[c] + pep[c]	Anaplerotic Reactions	0	0	0	0
PPA	inorganic diphosphatase	cg2988	ppa	ppi[c] + h2o[c] -> h[c] + 2 pi[c]	Anaplerotic Reactions	0	0	0	0
PPA2	inorganic triphosphatase	cg2988	ppa	h2o[c] + pppi[c] -> h[c] + ppi[c] + pi[c]	Anaplerotic Reactions	0	0	0	0
PPC	phosphoenolpyruvate carboxylase	cg1787	ppc	h2o[c] + co2[c] + pep[c] -> h[c] + pi[c] + oaa[c]	Anaplerotic Reactions	1.2232	5.04859	6.66338	5.6214
ME1	malic enzyme (NAD)	(cg0287 or cg3335)		nad[c] + mal-L[c] -> nadh[c] + pyr[c] + co2[c]	Anaplerotic Reactions	0	0	0	0
CG_biomass cgl ATCC13032	cgl biomass objective function (ATCC13032)			47.7 atp[c] + 47.7 h2o[c] + 0.098705 arabino[c] + 0.01039 dna[c] + 0.05195 rna[c] + 0.098705 peptid[c] + 0.10598 mycoli[c] + 0.029092 phosph[c] + 0.54028 protein[c] + 0.002679 soluble-pool[c] + 0.062224 ions[c] -> 47.7 h[c] + 47.7 adp[c] + 47.7 pi[c] + biomass[c]	Biomass	0.434189	0.0868379	0.0868379	0.0868379
ACONTa	aconitase (half-reaction A, Citrate hydro-lyase)	cg1737	acn	cit[c] <=> h2o[c] + acon-C[c]	Citric Acid Cycle	2.52777	0.12217	0.12217	0.12217
ACONTb	aconitase (half-reaction B, Isocitrate hydro-lyase)	cg1737	acn	h2o[c] + acon-C[c] <=> icit[c]	Citric Acid Cycle	2.52777	0.12217	0.12217	0.12217
CITL	Citrate lyase	cg0985	citE	cit[c] -> ac[c] + oaa[c]	Citric Acid Cycle	0	0	0	0
FUM	fumarase	cg1145	fumC	h2o[c] + fum[c] <=> mal-L[c]	Citric Acid Cycle	2.17677	0.0519712	0.0519712	0.0519712
ICDHyr	isocitrate dehydrogenase (NADP)	cg0766	icd	icit[c] + nadp[c] -> akg[c] + co2[c] + nadph[c]	Citric Acid Cycle	2.52777	0.12217	0.12217	0.12217
MDH	malate dehydrogenase	cg2613	mdh	nad[c] + mal-L[c] <=> nadh[c] + h[c] + oaa[c]	Citric Acid Cycle	2.17677	-4.75198	-6.36677	-5.32479
MDH3	Malate dehydrogenase (menaquinone 8 as acceptor)	cg2613	mdh	mal-L[c] + mqn8[c] -> oaa[c] + mql8[c]	Citric Acid Cycle	0	0	0	0
MDH2	Malate dehydrogenase (ubiquinone 8 as acceptor)	cg2192	mqo	mal-L[c] + q8[c] -> oaa[c] + q8h2[c]	Citric Acid Cycle	0	0	0	0
AKGDH	2-Oxoglutarate dehydrogenase	cg1280	odhA	nad[c] + coa[c] + akg[c] -> nadh[c] + succoa[c] + co2[c]	Citric Acid Cycle	1.91697	1.01426e-05	1.01426e-05	1.01426e-05
CS	citrate synthase	cg0798 or cg0949	prpC1 gltA	accoa[c] + h2o[c] + oaa[c] -> coa[c] + h[c] + cit[c]	Citric Acid Cycle	2.52777	0.12217	0.12217	0.12217
PYRC	pyruvate carboxylase	cg0791	pyc	pyr[c] + atp[c] + hco3[c] <=> h[c] + adp[c] + pi[c] + oaa[c]	Citric Acid Cycle	0	0	0	0
FRD2	fumarate reductase	(cg0446 and cg0445)	sdhA sdhCD	fum[c] + mql8[c] -> succ[c] + mqn8[c]	Citric Acid Cycle	0.0609887	0.0121977	0.0121977	0.0121977
FRD3	fumarate reductase	(cg0446 and cg0445)	sdhA sdhCD	fum[c] + 2dmmql8[c] -> succ[c] + 2dmmq8[c]	Citric Acid Cycle	0	0	0	0
SUCOAS	succinyl-CoA synthetase (ADP-forming)	(cg2836 or cg2837)	sucD sucC	adp[c] + pi[c] + succoa[c] -> coa[c] + atp[c] + succ[c]	Citric Acid Cycle	1.91691	0	0	0
EX_ala_L(e)	L-Alanine exchange			ala-L[e] ->	Exchange	0	7.3647	0	0
EX_co2(e)	CO2 exchange			co2[e] <=>	Exchange	10.0349	2.3289	8.47269	5.80668
EX_h2o(e)	H2O exchange			h2o[e] <=>	Exchange	19.5406	11.5947	13.0322	11.4311
EX_lac_D(e)	D-lactate exchange			lac-D[e] ->	Exchange	0	0	0	0
EX_lac_L(e)	L-Lactate exchange			lac-L[e] ->	Exchange	0	0	0	0
EX_leu_L(e)	L-Leucine exchange			leu-L[e] ->	Exchange	0	0	2.65838	0
EX_o2(e)	O2 exchange			o2[e] <=>	Exchange	-8.78033	-2.07798	-4.23419	-1.83249
EX_val_L(e)	L-Valine exchange			val-L[e] ->	Exchange	0	0	0	3.72326
ACBCP	Acetyl-CoA carboxylase			accoa[c] + cbccp[c] <=> malcoa[c] + bccp[c]	Fatty acid biosynthesis	0	0	0	0
BTNC	Biotin carboxylase			h2o[c] + atp[c] + co2[c] + bccp[c] -> 2 h[c] + pi[c] + adp[c] + cbccp[c]	Fatty acid biosynthesis	0	0	0	0
SERD_L	L-serine deaminase	cg1852	sdaA	ser-L[c] -> pyr[c] + nh4[c]	Glycine and Serine Metabolism	0	0	0	0
PGCD	phosphoglycerate dehydrogenase	cg1451	serA	nad[c] + 3pg[c] -> nadh[c] + h[c] + 3php[c]	Glycine and Serine Metabolism	0.493186	0.0986372	0.0986372	0.0986372
PSP_L	phosphoserine phosphatase (L-serine)	cg2779	serB	h2o[c] + pser-L[c] -> pi[c] + ser-L[c]	Glycine and Serine Metabolism	0.493186	0.0986372	0.0986372	0.0986372
PSERT	phosphoserine transaminase	cg0948	serC	glu-L[c] + 3php[c] -> akg[c] + pser-L[c]	Glycine and Serine Metabolism	0.493186	0.0986372	0.0986372	0.0986372
SARCOX	sarcosine oxidase	cg1783	soxA	h2o[c] + o2[c] + sarcs[c] -> fald[c] + gly[c] + h2o2[c]	Glycine and Serine Metabolism	0	0	0	0
GHMT2r	glycine hydroxymethyltransferase, reversible	cg1133		thf[c] + ser-L[c] <=> h2o[c] + gly[c] + mlthf[c]	Glycine and Serine Metabolism	0.305855	0.0611711	0.0611711	0.0611711
PDH	pyruvate dehydrogenase	cg2466	aceE	nad[c] + coa[c] + pyr[c] -> nadh[c] + accoa[c] + co2[c]	Glycolysis/Gluconeogenesis	4.46714	0.510045	3.16843	0.510045
ENO	enolase	cg1111	eno	2pg[c] <=> h2o[c] + pep[c]	Glycolysis/Gluconeogenesis	7.09437	8.40019	9.01064	8.48202
FBA	fructose-bisphosphate aldolase	cg3068	fda	fdp[c] <=> g3p[c] + dhap[c]	Glycolysis/Gluconeogenesis	3.61313	3.96794	4.57839	4.04977
GAPD	glyceraldehyde-3-phosphate dehydrogenase	(cg1069 or cg1791)	gapX gap	nad[c] + g3p[c] + pi[c] <=> nadh[c] + h[c] + 13dpg[c]	Glycolysis/Gluconeogenesis	7.58756	8.49882	9.10928	8.58065
GLCS1	glycogen synthase (ADPGlc)	cg1268	glgA	adpglc[c] -> h[c] + adp[c] + glycogen[c]	Glycolysis/Gluconeogenesis	0	0	0	0
GLBRAN2	1,4-alpha-glucan branching enzyme (glycogen -> bglycogen)	cg1381	glgB	glycogen[c] -> bglycogen[c]	Glycolysis/Gluconeogenesis	0	0	0	0
GLGC	glucose-1-phosphate adenylyltransferase	cg1269	glgC	h[c] + atp[c] + g1p[c] -> ppi[c] + adpglc[c]	Glycolysis/Gluconeogenesis	0	0	0	0
GLCP	glycogen phosphorylase	(cg1479 or cg2289)	glgP1 glgP2	pi[c] + glycogen[c] -> g1p[c]	Glycolysis/Gluconeogenesis	0	0	0	0
GLCP2	glycogen phosphorylase	(cg1479 or cg2289)	glgP1 glgP2	pi[c] + bglycogen[c] -> g1p[c]	Glycolysis/Gluconeogenesis	0	0	0	0
HEX1	hexokinase (D-glucose:ATP)	cg2399	glk	atp[c] + glc-D[c] -> h[c] + adp[c] + g6p[c]	Glycolysis/Gluconeogenesis	0	0	0	0
FBP	fructose-bisphosphatase	cg1157	glpX	h2o[c] + fdp[c] -> f6p[c] + pi[c]	Glycolysis/Gluconeogenesis	0	0	0	0
PFK	phosphofructokinase	cg1409	pfkA	atp[c] + f6p[c] -> h[c] + adp[c] + fdp[c]	Glycolysis/Gluconeogenesis	3.61313	3.96794	4.57839	4.04977
PGI	glucose-6-phosphate isomerase	cg0973	pgi	g6p[c] <=> f6p[c]	Glycolysis/Gluconeogenesis	2.80758	2.82545	4.65681	3.07094
PGK	phosphoglycerate kinase	cg1790	pgk	adp[c] + 13dpg[c] <=> atp[c] + 3pg[c]	Glycolysis/Gluconeogenesis	7.58756	8.49882	9.10928	8.58065
PYK	pyruvate kinase	(cg2291 or cg3218)	pyk	h[c] + adp[c] + pep[c] -> pyr[c] + atp[c]	Glycolysis/Gluconeogenesis	0.958017	0	0	0
TPI	triose-phosphate isomerase	cg1789	tpiA	dhap[c] <=> g3p[c]	Glycolysis/Gluconeogenesis	3.58348	3.96201	4.57246	4.04384
PGM	phosphoglycerate mutase	(cg1204 or cg2455 or cg2581 or cg3506 or cg0482)		3pg[c] <=> 2pg[c]	Glycolysis/Gluconeogenesis	7.09437	8.40019	9.01064	8.48202
PPS	phosphoenolpyruvate synthase	(cg0642 and cg0645)		pyr[c] + atp[c] + h2o[c] -> 2 h[c] + amp[c] + pi[c] + pep[c]	Glycolysis/Gluconeogenesis	0	1.36704	2.37138	1.85802
GLYCK	glycerate kinase	cg2283	glxK	atp[c] + glyc-R[c] -> h[c] + adp[c] + 3pg[c]	Glyoxylate Metabolism	0	0	0	0
PGL	6-phosphogluconolactonase	cg1780	devB	h2o[c] + 6pgl[c] -> h[c] + 6pgc[c]	Pentose Phosphate Pathway	1.79649	1.83136	0	1.58587
GND	phosphogluconate dehydrogenase	cg1643	gnd	6pgc[c] + nadp[c] -> ru5p-D[c] + co2[c] + nadph[c]	Pentose Phosphate Pathway	1.79649	1.83136	0	1.58587
RPE	ribulose 5-phosphate 3-epimerase	cg1801	rpe	ru5p-D[c] <=> xu5p-D[c]	Pentose Phosphate Pathway	0.867728	1.15492	-0.0659864	0.991261
RPI	ribose-5-phosphate isomerase	cg2658	rpi	r5p[c] <=> ru5p-D[c]	Pentose Phosphate Pathway	-0.928762	-0.67644	-0.0659864	-0.59461
TALA	transaldolase	cg1776	tal	g3p[c] + s7p[c] <=> f6p[c] + e4p[c]	Pentose Phosphate Pathway	0.489472	0.588582	-0.0218716	0.506752
TKT2	transketolase	cg1776	tal	e4p[c] + xu5p-D[c] <=> f6p[c] + g3p[c]	Pentose Phosphate Pathway	0.378256	0.566339	-0.0441148	0.484509
TKT1	transketolase	cg1774	tkt	xu5p-D[c] + r5p[c] <=> g3p[c] + s7p[c]	Pentose Phosphate Pathway	0.489472	0.588582	-0.0218716	0.506752
G6PDH2r	glucose 6-phosphate dehydrogenase	cg1778	zwf	nadp[c] + g6p[c] <=> h[c] + nadph[c] + 6pgl[c]	Pentose Phosphate Pathway	1.79649	1.83136	0	1.58587
ACKr	acetate kinase	cg3047	ackA	atp[c] + ac[c] <=> adp[c] + actp[c]	Pyruvate Metabolism	0.0935115	0.0187023	0.0187023	0.0187023
ALCD2x	alcohol dehydrogenase (ethanol)	(cg3107 or cg0273)	adhA	nad[c] + etoh[c] <=> acald[c] + nadh[c] + h[c]	Pyruvate Metabolism	0	0	0	0
ACALD	acetaldehyde dehydrogenase (acetylating)	cg0387	adhE	nad[c] + acald[c] + coa[c] <=> nadh[c] + accoa[c] + h[c]	Pyruvate Metabolism	0	-5.57591e-26	-3.12251e-26	-6.60188e-26
LDH	L-lactate dehydrogenase	cg3219	ldh	nadh[c] + h[c] + pyr[c] -> nad[c] + lac-L[c]	Pyruvate Metabolism	0	0	0	0
PTAr	phosphotransacetylase	cg3048	pta	accoa[c] + pi[c] <=> coa[c] + actp[c]	Pyruvate Metabolism	-0.0935115	-0.0187023	-0.0187023	-0.0187023
FHL	Formate-hydrogen lyase	(cg1707 and cg2841 and cg2587)		for[c] + h[c] -> h2[c] + co2[c]	Pyruvate Metabolism	0	0	0	0
LDH_D	D-lactate dehydrogenase	cg1027		nad[c] + lac-D[c] <=> nadh[c] + h[c] + pyr[c]	Pyruvate Metabolism	0	0	0	0
OAADC	oxaloacetate decarboxylase			h[c] + oaa[c] -> pyr[c] + co2[c]	Pyruvate Metabolism	0	0	0	0
ACHBS	2-aceto-2-hydroxybutanoate synthase	(cg1435 and cg1436)	ilvB ilvN	h[c] + pyr[c] + 2obut[c] -> co2[c] + 2ahbut[c]	Valine, Leucine, and Isoleucine Metabolism	0.0898832	0.0179766	0.0179766	0.0179766
ACLS	acetolactate synthase	(cg1435 and cg1436)	ilvB ilvN	h[c] + 2 pyr[c] -> co2[c] + alac-S[c]	Valine, Leucine, and Isoleucine Metabolism	0.297841	0.0595682	2.71795	3.78283
KARA1	ketol-acid reductoisomerase (2,3-dihydroxy-3-methylbutanoate)	cg1437	ilvC	nadp[c] + 23dhmb[c] <=> h[c] + nadph[c] + alac-S[c]	Valine, Leucine, and Isoleucine Metabolism	-0.297841	-0.0595682	-2.71795	-3.78283
KARA2	ketol-acid reductoisomerase (2-Acetolactate)	cg1437	ilvC	h[c] + nadph[c] + 2ahbut[c] <=> nadp[c] + 23dhmp[c]	Valine, Leucine, and Isoleucine Metabolism	0.0898832	0.0179766	0.0179766	0.0179766
DHAD1	dihydroxy-acid dehydratase (2,3-dihydroxy-3-methylbutanoate)	cg1432	ilvD	23dhmb[c] -> h2o[c] + 3mob[c]	Valine, Leucine, and Isoleucine Metabolism	0.297841	0.0595682	2.71795	3.78283
DHAD2	Dihydroxy-acid dehydratase (2,3-dihydroxy-3-methylpentanoate)	cg1432	ilvD	23dhmp[c] -> h2o[c] + 3mop[c]	Valine, Leucine, and Isoleucine Metabolism	0.0898832	0.0179766	0.0179766	0.0179766
ILETA	isoleucine transaminase	cg2418	ilvE	glu-L[c] + 3mop[c] <=> akg[c] + ile-L[c]	Valine, Leucine, and Isoleucine Metabolism	0.0898832	0.0179766	0.0179766	0.0179766
VALTA	valine transaminase	cg2418	ilvE	glu-L[c] + 3mob[c] -> akg[c] + val-L[c]	Valine, Leucine, and Isoleucine Metabolism	0	0	0	0
LEUTAi	leucine transaminase (irreversible)	cg2418	ilvE	glu-L[c] + 4mop[c] <=> akg[c] + leu-L[c]	Valine, Leucine, and Isoleucine Metabolism	0.167369	0.0334737	2.69186	0.0334737
IPPS	2-isopropylmalate synthase	cg0303	leuA	accoa[c] + h2o[c] + 3mob[c] -> coa[c] + h[c] + 3c3hmp[c]	Valine, Leucine, and Isoleucine Metabolism	0.167369	0.0334737	2.69186	0.0334737
IPMD	3-isopropylmalate dehydrogenase	cg1453	leuB	nad[c] + 3c2hmp[c] -> nadh[c] + h[c] + 3c4mop[c]	Valine, Leucine, and Isoleucine Metabolism	0.167369	0.0334737	2.69186	0.0334737
IPPMIa	3-isopropylmalate dehydratase	(cg1487 and cg1488)	leuC leuD	3c2hmp[c] <=> h2o[c] + 2ippm[c]	Valine, Leucine, and Isoleucine Metabolism	-0.167369	-0.0334737	-2.69186	-0.0334737
IPPMIb	2-isopropylmalate hydratase	(cg1487 and cg1488)	leuC leuD	h2o[c] + 2ippm[c] <=> 3c3hmp[c]	Valine, Leucine, and Isoleucine Metabolism	-0.167369	-0.0334737	-2.69186	-0.0334737
THRD_L	L-threonine deaminase	(cg1116 or cg2334)	tdcB ilvA	thr-L[c] -> nh4[c] + 2obut[c]	Valine, Leucine, and Isoleucine Metabolism	0.0898832	0.0179766	0.0179766	0.0179766
OMCDC	2-Oxo-4-methyl-3-carboxypentanoate decarboxylation			h[c] + 3c4mop[c] -> co2[c] + 4mop[c]	Valine, Leucine, and Isoleucine Metabolism	0.167369	0.0334737	2.69186	0.0334737
ALCD19	alcohol dehydrogenase (glycerol)	(cg0400 or cg1423 or cg2714)	adhC	nadh[c] + h[c] + glyald[c] <=> nad[c] + glyc[c]	Alternate Carbon Metabolism	0	0	0	0
BETALDHx	betaine-aldehyde dehydrogenase	cg0637	betB	nad[c] + betald[c] + h2o[c] -> nadh[c] + glyb[c] + 2 h[c]	Alternate Carbon Metabolism	0	0	0	0
BETALDHy	betaine-aldehyde dehydrogenase	cg0637	betB	betald[c] + nadp[c] + h2o[c] -> nadph[c] + glyb[c] + 2 h[c]	Alternate Carbon Metabolism	0	0	0	0
GLYCDx	(S,S)-2,3-butanediol dehydrogenase	cg2958	buta	nadh[c] + dha[c] + h[c] -> nad[c] + glyc[c]	Alternate Carbon Metabolism	0	0	0	0
HDPA2	dihydroxyacetone phosphate phosphatase2		cg1474	atp[c] + dha[c] -> dhap[c] + adp[c]	Alternate Carbon Metabolism	0	0	0	0
HCO3E	HCO3 equilibration reaction	cg2954	cynT	h2o[c] + co2[c] <=> h[c] + hco3[c]	Alternate Carbon Metabolism	1.62596	0.325191	0.325191	0.325191
DRPA	deoxyribose-phosphate aldolase	cg0458	deoC	2dr5p[c] -> g3p[c] + acald[c]	Alternate Carbon Metabolism	0	0	0	0
MM-COA_ADD5	Propanoyl-CoA:carbon-dioxide ligase (ADP-forming)	cg0811	dtsR2	ppcoa[c] + atp[c] + hco3[c] <=> adp[c] + h[c] + mmcoa-S[c] + pi[c]	Alternate Carbon Metabolism	0	0	0	0
UDPG4E	UDPglucose 4-epimerase	cg2104	galE	udpg[c] <=> udpgal[c]	Alternate Carbon Metabolism	0.0304775	0.0060955	0.0060955	0.0060955
HPYRI	hydroxypyruvate isomerase	(cg2312 and cg2716)	gip hyi	hpyr[c] <=> 2h3oppan[c]	Alternate Carbon Metabolism	0	0	0	0
GLYK	glycerol kinase	cg3198	glpK	atp[c] + glyc[c] -> h[c] + adp[c] + glyc3p[c]	Alternate Carbon Metabolism	8.26046e-05	1.65209e-05	1.65209e-05	1.65209e-05
GNK	gluconokinase	(cg2732 or cg3336)	gntV gntK	atp[c] + glcn[c] -> h[c] + adp[c] + 6pgc[c]	Alternate Carbon Metabolism	0	0	0	0
G3PT	glycerol-3-phosphatase	cg1700	gpp	glyc3p[c] + h2o[c] -> pi[c] + glyc[c]	Alternate Carbon Metabolism	0	0	0	0
G3PD2	glycerol-3-phosphate dehydrogenase (NADP)	cg1492	gpsA	nadp[c] + glyc3p[c] <=> h[c] + nadph[c] + dhap[c]	Alternate Carbon Metabolism	-0.0284755	-0.00569509	-0.00569509	-0.00569509
HDPA1	dihydroxyacetone phosphate phosphatase		hdpA	pi[c] + dha[c] -> dhap[c] + h2o[c]	Alternate Carbon Metabolism	0	0	0	0
GLCATr	D-glucose O-acetyltransferase	cg0180	maa	glc-D[c] + accoa[c] <=> acglc-D[c] + coa[c]	Alternate Carbon Metabolism	0	0	0	0
MALTATr	maltose O-acetyltransferase	cg0180	maa	accoa[c] + malt[c] <=> acmalt[c] + coa[c]	Alternate Carbon Metabolism	0	0	0	0
AMALT1	Amylomaltase (maltotriose)	cg2523	malQ	malt[c] + malttr[c] -> glc-D[c] + maltttr[c]	Alternate Carbon Metabolism	0	0	0	0
AMALT2	Amylomaltase (maltotetraose)	cg2523	malQ	malt[c] + maltttr[c] -> glc-D[c] + maltpt[c]	Alternate Carbon Metabolism	0	0	0	0
AMALT3	Amylomaltase (maltopentaose)	cg2523	malQ	malt[c] + maltpt[c] -> glc-D[c] + malthx[c]	Alternate Carbon Metabolism	0	0	0	0
AMALT4	Amylomaltase (maltohexaose)	cg2523	malQ	malt[c] + malthx[c] -> glc-D[c] + malthp[c]	Alternate Carbon Metabolism	0	0	0	0
MAN6PI	mannose-6-phosphate isomerase	cg0856	manA	man6p[c] <=> f6p[c]	Alternate Carbon Metabolism	0	0	0	0
MMM2	Methylmalonyl-CoA mutase	(cg1725 and cg1726)	mcmB mcmA	succoa[c] <=> mmcoa-R[c]	Alternate Carbon Metabolism	0	0	0	0
MSDH	methylmalonate-semialdehyde dehydrogenase	(cg0199 or cg0355)	msmA	2mop[c] + coa[c] + h2o[c] + nad[c] -> hco3[c] + nadh[c] + ppcoa[c]	Alternate Carbon Metabolism	0	0	0	0
M1PD	mannitol-1-phosphate 5-dehydrogenase	cg0143	mtlB	nadh[c] + h[c] + f6p[c] -> nad[c] + mnl1p[c]	Alternate Carbon Metabolism	0	0	0	0
MAN2D	mannitol 2-dehydrogenase	cg0143	mtlB	nadh[c] + h[c] + fru[c] -> mnl[c] + nad[c]	Alternate Carbon Metabolism	0	0	0	0
AGDC	N-acetylglucosamine-6-phosphate deacetylase	cg2929	nagA1	h2o[c] + acgam6p[c] -> ac[c] + gam6p[c]	Alternate Carbon Metabolism	0	0	0	0
G6PDA	glucosamine-6-phosphate deaminase	cg2928	nagB	h2o[c] + gam6p[c] -> f6p[c] + nh4[c]	Alternate Carbon Metabolism	0	0	0	0
ACNML	N-Acetylneuraminate lyase	cg2931	nanA	acnam[c] -> pyr[c] + acmana[c]	Alternate Carbon Metabolism	0	0	0	0
AMANAPEr	N-acetylmannosamine 6-phosphate epimerase	cg2933	nanE	acmanap[c] <=> acgam6p[c]	Alternate Carbon Metabolism	0	0	0	0
TRE6PS	alpha,alpha-trehalose-phosphate synthase (UDP-forming)	cg2907	otsA	udpg[c] + g6p[c] -> h[c] + udp[c] + tre6p[c]	Alternate Carbon Metabolism	0.00736389	0.00147278	0.00147278	0.00147278
TRE6PP	trehalose-phosphatase	cg2909	otsB	h2o[c] + tre6p[c] -> pi[c] + tre[c]	Alternate Carbon Metabolism	0.00736389	0.00147278	0.00147278	0.00147278
PFK_2	Phosphofructokinase	cg1409	pfkA	atp[c] + tag6p-D[c] -> adp[c] + h[c] + tagdp-D[c]	Alternate Carbon Metabolism	0	0	0	0
FRUK	fructose-1-phosphate kinase	cg2119	pfkB	atp[c] + f1p[c] -> h[c] + adp[c] + fdp[c]	Alternate Carbon Metabolism	0	0	0	0
PGMT	phosphoglucomutase	cg2800	pgm	g1p[c] <=> g6p[c]	Alternate Carbon Metabolism	-0.0378414	-0.00756828	-0.00756828	-0.00756828
PMANM	phosphomannomutase	(cg0788 or cg0854)	pmmB pmmA	man1p[c] <=> man6p[c]	Alternate Carbon Metabolism	0	0	0	0
MCITL2	methylisocitrate lyase	(cg0760 and cg0797)	prpB2 prpB1	micit[c] <=> pyr[c] + succ[c]	Alternate Carbon Metabolism	0	0	0	0
2METS	2-methylcitrate synthase	cg0762	prpC2	ppcoa[c] + oaa[c] + h2o[c] -> hcat[c] + coa[c]	Alternate Carbon Metabolism	0	0	0	0
MCITD	2-methylcitrate dehydratase	(cg0759 or cg0796 or cg2796)	prpD2 prpD1	2mcit[c] <=> 2mcacn[c] + h2o[c]	Alternate Carbon Metabolism	0	0	0	0
RBK	ribokinase	(cg1546 and cg2554)	rbsK1 rbsK2	atp[c] + rib-D[c] -> h[c] + adp[c] + r5p[c]	Alternate Carbon Metabolism	0.0696769	0.0139354	0.0139354	0.0139354
MAN1PG	mannose-1-phosphate guanylyltransferase	cg0849	rmlA2	man1p[c] + gtp <=> ppi[c] + gdpmann[c]	Alternate Carbon Metabolism	0	0	0	0
SUCptsp	PTS system, sucrose-specific IIA component	cg3365	rmpC	h2o[c] + sucr[e] -> g6p[c] + f6p[c]	Alternate Carbon Metabolism	0	0	0	0
FFSD	beta-fructofuranosidase	(cg2927 or cg1267)	scrB	h2o[c] + suc6p[c] -> fru[c] + g6p[c]	Alternate Carbon Metabolism	0	0	0	0
MALGT	maltose alpha-D-glucosyltransferase	cg2529	treS	malt[c] <=> tre[c]	Alternate Carbon Metabolism	0	0	0	0
GUI1	glucuronate isomerase (D-glucuronate)	cg2731	uxaC	glcur[c] <=> fruur[c]	Alternate Carbon Metabolism	0	0	0	0
XYLK	xylulokinase	cg0147	xylB	xylu-D[c] + atp[c] -> h[c] + adp[c] + xu5p-D[c]	Alternate Carbon Metabolism	0	0	0	0
ALDD2x	aldehyde dehydrogenase (acetaldehyde, NAD)	cg2953	xylC	nad[c] + acald[c] + h2o[c] -> nadh[c] + 2 h[c] + ac[c]	Alternate Carbon Metabolism	0	0	0	0
ACHMSC	ACHMSC			cys-L[c] + achms[c] -> h[c] + ac[c] + cyst-L[c]	Alternate Carbon Metabolism	0.0361168	0.00722337	0.00722337	0.00722337
ADNUC	adenosine hydrolase	(cg0134 or cg0870 or cg1048)		h2o[c] + adn[c] -> ade[c] + rib-D[c]	Alternate Carbon Metabolism	0	0	0	0
ALDD19x	aldehyde dehydrogenase (phenylacetaldehyde, NAD)	cg3096		h2o[c] + nad[c] + pacald[c] -> 2 h[c] + nadh[c] + pac[c]	Alternate Carbon Metabolism	0	0	0	0
APG	APG			glyc3p[c] + cdpdag[c] <=> cmp[c] + apg[c]	Alternate Carbon Metabolism	0.013453	0.0026906	0.0026906	0.0026906
ARAI	L-arabinose isomerase	(cg1160 or cg3334)		arab-L[c] <=> rbl-L[c]	Alternate Carbon Metabolism	0	0	0	0
CBMKr	Carbamate kinase			atp[c] + co2[c] + nh4[c] <=> 2 h[c] + adp[c] + cbp[c]	Alternate Carbon Metabolism	0.151348	0.0302696	0.0302696	0.0302696
DHACOAH	2,3-dehydroadipyl-CoA hydratase	cg1049		23dhacoa[c] + h2o[c] <=> 3hadpcoa[c]	Alternate Carbon Metabolism	0	0	0	0
DHAPT	Dihydroxyacetone phosphotransferase	cg1724		pep[c] + dha[c] -> pyr[c] + dhap[c]	Alternate Carbon Metabolism	0	0	0	0
DHPTDNRN	dihydropteridine reductase (NADH)	cg3141		dhptdn[c] + nadh[c] + 3 h[c] <=> nad[c] + thptdn[c]	Alternate Carbon Metabolism	0	0	0	0
F6PP	D-fructose 6-phosphate phosphatase	(cg0045 or cg0046 or cg2120)		f6p[c] + h2o[c] -> pi[c] + fru[c]	Alternate Carbon Metabolism	0	0	0	0
GLCRD	glucarate dehydratase	cg0502		glcr[c] -> 5dh4dglc[c] + h2o[c]	Alternate Carbon Metabolism	0	0	0	0
HEX7	hexokinase (D-fructose:ATP)			atp[c] + fru[c] -> h[c] + adp[c] + f6p[c]	Alternate Carbon Metabolism	0	0	0	0
HSST_2	HSST_2			succoa[c] + hom-L[c] -> coa[c] + suchms[c]	Alternate Carbon Metabolism	0	0	0	0
HXCT	Acetyl-CoA:hexanoate-CoA transferase	(cg2840 and cg2592)		accoa[c] + hxa[c] -> ac[c] + hxcoa[c]	Alternate Carbon Metabolism	0	0	0	0
LYXI	Lyxose isomerase	cg2704		lyx-L[c] -> xylu-L[c]	Alternate Carbon Metabolism	0	0	0	0
PGLYCP	Phosphoglycolate phosphatase	(cg2458 or cg1653)		2pglyc[c] + h2o[c] -> pi[c] + glyclt[c]	Alternate Carbon Metabolism	0	0	0	0
PPASUCC	PPASUCC			oaa[c] + ppa[c] -> pyr[c] + succ[c]	Alternate Carbon Metabolism	0	0	0	0
TRE6p	trehalose-6-phosphate hydrolase			h2o[c] + tre6p[c] -> glc-D[c] + g6p[c]	Alternate Carbon Metabolism	0	0	0	0
UACGAMPpp	UDP-N-acetyl-D-glucosamine pyrophosphohydrolase			h2o[c] + uacgam[c] -> 2 h[c] + ump[c] + acgam1p[c]	Alternate Carbon Metabolism	0	0	0	0
UDPARA	UDPARA			h[c] + r5p[c] + utp[c] -> ppi[c] + udpara[c]	Alternate Carbon Metabolism	0.284577	0.0569154	0.0569154	0.0569154
UDPGALPpp	UDPgalactose pyrophosphohydrolase			h2o[c] + udpgal[c] -> 2 h[c] + ump[c] + gal1p[c]	Alternate Carbon Metabolism	0	0	0	0
UDPGPpp	UDPglucose pyrophosphohydrolase	(cg0334 or cg3232)		h2o[c] + udpg[c] -> 2 h[c] + ump[c] + g1p[c]	Alternate Carbon Metabolism	0	0	0	0
UGLCURPpp	UDP-D-glucuronate pyrophosphohydrolase			h2o[c] + udpglcur[c] -> 2 h[c] + ump[c] + glcur1p[c]	Alternate Carbon Metabolism	0	0	0	0
XYLI1	xylose isomerase	cg0212		xyl-D[c] <=> xylu-D[c]	Alternate Carbon Metabolism	0	0	0	0
XYLI2	xylose isomerase	cg0212		fru[c] <=> glc-D[c]	Alternate Carbon Metabolism	0	-9.38885e-29	3.72677e-30	-5.58362e-29
GALKr	galactokinase	cg2452		atp[c] + gal[c] -> adp[c] + gal1p[c] + h[c]	Alternate Carbon Metabolism	0	0	0	0
ACGK	acetylglutamate kinase	cg1582	argB	atp[c] + acglu[c] -> adp[c] + acg5p[c]	Arginine and Proline Metabolism	0.0903594	0.0180719	0.0180719	0.0180719
AGPR	N-acetyl-g-glutamyl-phosphate reductase	cg1580	argC	pi[c] + nadp[c] + acg5sa[c] <=> h[c] + nadph[c] + acg5p[c]	Arginine and Proline Metabolism	-0.0903594	-0.0180719	-0.0180719	-0.0180719
ACOTA	acetylornithine transaminase	cg1583	argD	akg[c] + acorn[c] <=> glu-L[c] + acg5sa[c]	Arginine and Proline Metabolism	-0.0903594	-0.0180719	-0.0180719	-0.0180719
OCBT	ornithine carbamoyltransferase	cg1584	argF	orn[c] + cbp[c] <=> h[c] + pi[c] + citr-L[c]	Arginine and Proline Metabolism	0.0903594	0.0180719	0.0180719	0.0180719
ARGSS	argininosuccinate synthase	cg1586	argG	atp[c] + asp-L[c] + citr-L[c] -> h[c] + amp[c] + ppi[c] + argsuc[c]	Arginine and Proline Metabolism	0.0903594	0.0180719	0.0180719	0.0180719
ARGSL	argininosuccinate lyase	cg1588	argH	argsuc[c] <=> fum[c] + arg-L[c]	Arginine and Proline Metabolism	0.0903594	0.0180719	0.0180719	0.0180719
ACGS	N-acetylglutamate synthase	cg1581	argJ	accoa[c] + glu-L[c] -> coa[c] + h[c] + acglu[c]	Arginine and Proline Metabolism	0	0	0	0
GLUNATF	glutamate N-acetyltransferase	cg1581	argJ	glu-L[c] + acorn[c] <=> orn[c] + acglu[c]	Arginine and Proline Metabolism	0.0903594	0.0180719	0.0180719	0.0180719
CBPS	carbamoyl-phosphate synthase (glutamine-hydrolysing)	(cg1813 and cg1814)	carB carA	2 atp[c] + h2o[c] + gln-L[c] + hco3[c] -> 2 h[c] + glu-L[c] + 2 adp[c] + pi[c] + cbp[c]	Arginine and Proline Metabolism	0	0	0	0
CSND	Creatinine deaminase	cg0104	codA	crtn[c] + h2o[c] -> nmeth[c] + nh3[c]	Arginine and Proline Metabolism	0	0	0	0
SSALy	succinate-semialdehyde dehydrogenase (NADP)	(cg0067 or cg0567 or cg3004)	gabD3 gabD2 gabD1	h2o[c] + nadp[c] + sucsal[c] -> 2 h[c] + succ[c] + nadph[c]	Arginine and Proline Metabolism	0	0	0	0
ABTA	4-aminobutyrate transaminase	cg0566	gabT	akg[c] + 4abut[c] -> glu-L[c] + sucsal[c]	Arginine and Proline Metabolism	0	0	0	0
ORNC	ornithine cyclase	cg1784	ocd	orn[c] -> pro-L[c] + nh3[c]	Arginine and Proline Metabolism	0	0	0	0
G5SD	glutamate-5-semialdehyde dehydrogenase	cg2586	proA	h[c] + nadph[c] + glu5p[c] -> pi[c] + nadp[c] + glu5sa[c]	Arginine and Proline Metabolism	0.0758152	0.015163	0.015163	0.015163
GLU5K	glutamate 5-kinase	cg2588	proB	glu-L[c] + atp[c] -> adp[c] + glu5p[c]	Arginine and Proline Metabolism	0.0758152	0.015163	0.015163	0.015163
P5CR	pyrroline-5-carboxylate reductase	cg0490	proC	2 h[c] + nadph[c] + 1pyr5c[c] -> nadp[c] + pro-L[c]	Arginine and Proline Metabolism	0.0758152	0.015163	0.015163	0.015163
SPMS	spermidine synthase	cg2990	speE	ametam[c] + ptrc[c] -> 5mta[c] + h[c] + spmd[c]	Arginine and Proline Metabolism	0	0	0	0
UREAAH	urea amidohydrolase	(cg0113 and cg0114 and cg0115)	ureA ureB ureC	urea[c] + h2o[c] -> co2[c] + 2 nh4[c]	Arginine and Proline Metabolism	0	0	0	0
ACODA	acetylornithine deacetylase	cg3131		h2o[c] + acorn[c] -> ac[c] + orn[c]	Arginine and Proline Metabolism	2.30853e-17	2.88567e-18	2.88567e-18	2.88567e-18
AMPTASEPG	aminopeptidase (pro-gly)	cg2662 or cg2419		h2o[c] + progly[c] -> gly[c] + pro-L[c]	Arginine and Proline Metabolism	0	0	0	0
G5SADs	L-glutamate 5-semialdehyde dehydratase (spontaneous)			glu5sa[c] -> h[c] + h2o[c] + 1pyr5c[c]	Arginine and Proline Metabolism	0.0758152	0.015163	0.015163	0.015163
SPMDAT1	Spermidine acetyltransferase	cg1394		accoa[c] + spmd[c] -> N1aspmd[c] + coa[c] + h[c]	Arginine and Proline Metabolism	0	0	0	0
SPMDAT2	Spermidine acetyltransferase (N8)	(cg0155 or cg0220 or cg0627 or cg0659 or cg1175 or cg3035)		accoa[c] + spmd[c] -> coa[c] + h[c] + n8aspmd[c]	Arginine and Proline Metabolism	0	0	0	0
P5CD	1-pyrroline-5-carboxylate dehydrogenase	cg0129	putA	nad[c] + 2 h2o[c] + 1pyr5c[c] -> nadh[c] + h[c] + glu-L[c]	Arginine and Proline Metabolism	0	0	0	0
PROD2	Proline dehydrogenase	cg0129	putA	fad[c] + pro-L[c] -> 1pyr5c[c] + fadh2[c] + h[c]	Arginine and Proline Metabolism	0	0	0	0
SERAT	serine O-acetyltransferase	cg2834	cysE	accoa[c] + ser-L[c] <=> coa[c] + acser[c]	Cysteine Metabolism	0.0573947	0.0114789	0.0114789	0.0114789
PAPSR	phosphoadenylyl-sulfate reductase (thioredoxin)	cg3116	cysH	trdrd[c] + paps[c] -> 2 h[c] + trdox[c] + pap[c] + so3[c]	Cysteine Metabolism	0	0	0	0
PAPSR2	phosphoadenylyl-sulfate reductase (glutaredoxin)	cg3116	cysH	grxrd[c] + paps[c] -> grxox[c] + 2 h[c] + pap[c] + so3[c]	Cysteine Metabolism	0	0	0	0
SULRi	sulfite reductase (NADPH2)	(cg3118 and cg3119)	cysI cysJ	5 h[c] + 3 nadph[c] + so3[c] -> 3 h2o[c] + 3 nadp[c] + h2s[c]	Cysteine Metabolism	0.0573947	0.0114789	0.0114789	0.0114789
CYSS	cysteine synthase	cg2833	cysK	h2s[c] + acser[c] -> h[c] + cys-L[c] + ac[c]	Cysteine Metabolism	0.0573947	0.0114789	0.0114789	0.0114789
BPNT	3,5-bisphosphate nucleotidase	cg0967	cysQ	h2o[c] + pap[c] -> amp[c] + pi[c]	Cysteine Metabolism	0	0	0	0
MCPST	3-mercaptopyruvate sulfurtransferase	(cg0803 or cg1613 or cg3074)	thtR sseA2 sseA2	cyan[c] + mercppyr[c] -> h[c] + pyr[c] + tcynt[c]	Cysteine Metabolism	0	0	0	0
ADSK	adenylyl-sulfate kinase			atp[c] + aps[c] -> h[c] + adp[c] + paps[c]	Cysteine Metabolism	0	0	0	0
AMPTASECG	alanyl aminopeptidase (cys-gly)	cg2662 or cg2419		h2o[c] + cgly[c] -> cys-L[c] + gly[c]	Cysteine Metabolism	0	0	0	0
SADT2	Sulfate adenyltransferase	(cg3114 and cg3115)		atp[c] + h2o[c] + gtp[c] + so4[c] -> ppi[c] + pi[c] + gdp[c] + aps[c]	Cysteine Metabolism	0.0573947	0.0114789	0.0114789	0.0114789
MTHFC	methenyltetrahydrofolate cyclohydrolase	cg0750	folD	h2o[c] + methf[c] <=> h[c] + 10fthf[c]	Folate Metabolism	0.266046	0.0532092	0.0532092	0.0532092
MTHFD	methylenetetrahydrofolate dehydrogenase (NADP)	cg0750	folD	nadp[c] + mlthf[c] <=> nadph[c] + methf[c]	Folate Metabolism	0.266046	0.0532092	0.0532092	0.0532092
MTHFR2	5,10-methylenetetrahydrofolate reductase (NADH)	cg2383	metF	nadh[c] + 2 h[c] + mlthf[c] -> nad[c] + 5mthf[c]	Folate Metabolism	0.0361168	0.00722337	0.00722337	0.00722337
FTHFD	formyltetrahydrofolate deformylase	cg0457	purU	h2o[c] + 10fthf[c] -> h[c] + thf[c] + for[c]	Folate Metabolism	0	0	0	0
TMDS2	thymidylate synthase2	cg2162	thyX	h[c] + nadph[c] + mlthf[c] + dump[c] -> thf[c] + nadp[c] + dtmp[c]	Folate Metabolism	0.00339502	0.000679003	0.000679003	0.000679003
5FTHFC	5-formyltetrahydrofolate cyclo-ligase	cg1003		5fthf[c] + atp[c] -> adp[c] + pi[c] + mlthf[c]	Folate Metabolism	0	0	0	0
FOMETRi	Aminomethyltransferase	cg1003		5fthf[c] + h[c] -> methf[c] + h2o[c]	Folate Metabolism	0	0	0	0
GLYCL	Glycine Cleavage System			nad[c] + gly[c] + thf[c] -> nadh[c] + co2[c] + nh4[c] + mlthf[c]	Folate Metabolism	0	0	0	0
GLUDy	glutamate dehydrogenase (NADP)	cg2280	gdh	h[c] + akg[c] + nadph[c] + nh4[c] -> glu-L[c] + h2o[c] + nadp[c]	Glutamate Metabolism	2.97776	7.96025	3.25393	4.31881
GLNS	glutamine synthetase	(cg2429 and cg2447)	glnA glnA2	glu-L[c] + atp[c] + nh4[c] -> h[c] + adp[c] + pi[c] + gln-L[c]	Glutamate metabolism	0.551863	0.110373	0.110373	0.110373
GLUN	glutaminase	cg2728	glsK	h2o[c] + gln-L[c] -> glu-L[c] + nh4[c]	Glutamate Metabolism	0	0	0	0
GLUSy	glutamate synthase (NADPH)	(cg0229 and cg0230)	gltB gltD	h[c] + akg[c] + nadph[c] + gln-L[c] -> 2 glu-L[c] + nadp[c]	Glutamate metabolism	0	0	0	0
GLUDC	Glutamate Decarboxylase			h[c] + glu-L[c] -> co2[c] + 4abut[c]	Glutamate Metabolism	0	0	0	0
PRMICI	1-(5-phosphoribosyl)-5-[(5-phosphoribosylamino)methylideneamino)imidazole-4-carboxamide isomerase	cg2299	hisA	prfp[c] <=> prlp[c]	Histidine Metabolism	0.031948	0.0063896	0.0063896	0.0063896
IGPDH	imidazoleglycerol-phosphate dehydratase	cg2303	hisB	eig3p[c] -> h2o[c] + imacp[c]	Histidine Metabolism	0.031948	0.0063896	0.0063896	0.0063896
HISTD	histidinol dehydrogenase	cg2305	hisD	2 nad[c] + h2o[c] + histd[c] -> 2 nadh[c] + 3 h[c] + his-L[c]	Histidine Metabolism	0.031948	0.0063896	0.0063896	0.0063896
PRATPP	phosphoribosyl-ATP pyrophosphatase	cg1699	hisE	h2o[c] + prbatp[c] -> h[c] + ppi[c] + prbamp[c]	Histidine Metabolism	0.031948	0.0063896	0.0063896	0.0063896
IG3PS	Imidazole-glycerol-3-phosphate synthase	(cg2297 and cg2300)	hisF hisH	gln-L[c] + prlp[c] -> h[c] + glu-L[c] + eig3p[c] + aicar[c]	Histidine Metabolism	0.031948	0.0063896	0.0063896	0.0063896
ATPPRT	ATP phosphoribosyltransferase	cg1698	hisG	atp[c] + prpp[c] -> ppi[c] + prbatp[c]	Histidine Metabolism	0.031948	0.0063896	0.0063896	0.0063896
PRAMPC	phosphoribosyl-AMP cyclohydrolase	cg2296	hisI	h2o[c] + prbamp[c] -> prfp[c]	Histidine Metabolism	0.031948	0.0063896	0.0063896	0.0063896
HISTP	histidinol-phosphatase	cg0910	hisN	h2o[c] + hisp[c] -> pi[c] + histd[c]	Histidine Metabolism	0.031948	0.0063896	0.0063896	0.0063896
HSTPT	histidinol-phosphate transaminase	(cg0267 or cg2304)	pat hisC	glu-L[c] + imacp[c] -> akg[c] + hisp[c]	Histidine Metabolism	0.031948	0.0063896	0.0063896	0.0063896
PRPPS	phosphoribosylpyrophosphate synthetase	cg1075	prsA	atp[c] + r5p[c] -> h[c] + amp[c] + prpp[c]	Histidine Metabolism	0.224274	0.0448549	0.0448549	0.0448549
CYSTL	cystathionine b-lyase	cg2536	aecD	h2o[c] + cyst-L[c] -> pyr[c] + hcys-L[c] + nh4[c]	Methionine Metabolism	0.0361168	0.00722337	0.00722337	0.00722337
SHSL1	cystathionine gamma-synthase	(cg2687 and cg3086)	metB	cys-L[c] + suchms[c] -> h[c] + succ[c] + cyst-L[c]	Methionine Metabolism	0	0	0	0
METS	methionine synthase	(cg1701 and cg1290)	metH metE	5mthf[c] + hcys-L[c] -> h[c] + met-L[c] + thf[c]	Methionine Metabolism	0.0361168	0.00722337	0.00722337	0.00722337
METAT	methionine adenosyltransferase	cg1806	metK	atp[c] + h2o[c] + met-L[c] -> ppi[c] + pi[c] + amet[c]	Methionine Metabolism	0.000115256	2.30512e-05	2.30512e-05	2.30512e-05
HSST	homoserine O-acetyltransferase	(cg0754 and cg0961)	metX	accoa[c] + hom-L[c] -> coa[c] + achms[c]	Methionine Metabolism	0.0361168	0.00722337	0.00722337	0.00722337
ACHACB	O-acetylhomoserine aminocarboxypropyltransferase	cg0755	metY	achms[c] + ch4s[c] -> hcys-L[c] + ac[c]	Methionine Metabolism	0	0	0	0
AHCYSNS	S-adenosylhomocysteine nucleosidase	cg3102		ahcys[c] + h2o[c] -> ade[c] + rhcys[c]	Methionine Metabolism	0	0	0	0
METSOXR1	L-methionine-S-oxide reductase	(cg3423 or cg3236)		trdrd[c] + metsox-S-L[c] -> met-L[c] + h2o[c] + trdox[c]	Methionine Metabolism	0	0	0	0
GMPS2	GMP synthase	cg0703	guaA	atp[c] + h2o[c] + gln-L[c] + xmp[c] -> 2 h[c] + glu-L[c] + amp[c] + ppi[c] + gmp[c]	Purine and Pyrimidine Biosynthesis	0.0268726	0.00537452	0.00537452	0.00537452
IMPD	IMP dehydrogenase	(cg0699 and cg0700 and cg2964)	guaB2 guaB3 guaB1	nad[c] + h2o[c] + imp[c] -> nadh[c] + h[c] + xmp[c]	Purine and Pyrimidine Biosynthesis	0.0965495	0.0193099	0.0193099	0.0193099
ADSS	adenylosuccinate synthase	cg3063	purA	asp-L[c] + gtp[c] + imp[c] -> 2 h[c] + pi[c] + dcamp[c] + gdp[c]	Purine and Pyrimidine Biosynthesis	0.0524476	0.0104895	0.0104895	0.0104895
ADSL1r	adenylsuccinate lyase	cg2876	purB	dcamp[c] <=> amp[c] + fum[c]	Purine and Pyrimidine Biosynthesis	0.0524476	0.0104895	0.0104895	0.0104895
ADSL2r	adenylosuccinate lyase	cg2876	purB	25aics[c] <=> fum[c] + aicar[c]	Purine and Pyrimidine Biosynthesis	0.117049	0.0234098	0.0234098	0.0234098
PRASCSi	phosphoribosylaminoimidazolesuccinocarboxamide synthase	cg2874	purC	atp[c] + asp-L[c] + 5aizc[c] -> h[c] + adp[c] + pi[c] + 25aics[c]	Purine and Pyrimidine Biosynthesis	0.117049	0.0234098	0.0234098	0.0234098
PRAGSr	phosphoribosylglycinamide synthase	cg2878	purD	atp[c] + gly[c] + pram[c] <=> h[c] + adp[c] + pi[c] + gar[c]	Purine and Pyrimidine Biosynthesis	0.117049	0.0234098	0.0234098	0.0234098
AIRC3	phosphoribosylaminoimidazole carboxylase (mutase rxn)	cg0820	purE	5aizc[c] <=> 5caiz[c]	Purine and Pyrimidine Biosynthesis	-0.117049	-0.0234098	-0.0234098	-0.0234098
GLUPRT	glutamine phosphoribosyldiphosphate amidotransferase	cg2857	purF	h2o[c] + gln-L[c] + prpp[c] -> glu-L[c] + ppi[c] + pram[c]	Purine and Pyrimidine Biosynthesis	0.117049	0.0234098	0.0234098	0.0234098
AICART	phosphoribosylaminoimidazolecarboxamide formyltransferase	cg0984	purH	10fthf[c] + aicar[c] <=> thf[c] + fprica[c]	Purine and Pyrimidine Biosynthesis	0.148997	0.0297994	0.0297994	0.0297994
AIRC2	phosphoribosylaminoimidazole carboxylase	cg0816	purK	atp[c] + hco3[c] + air[c] -> h[c] + adp[c] + pi[c] + 5caiz[c]	Purine and Pyrimidine Biosynthesis	0.117049	0.0234098	0.0234098	0.0234098
PRFGS	phosphoribosylformylglycinamidine synthase	(cg2862 and cg2863 and cg2865)	purL purQ purS	atp[c] + h2o[c] + gln-L[c] + fgam[c] -> h[c] + glu-L[c] + adp[c] + pi[c] + fpram[c]	Purine and Pyrimidine Biosynthesis	0.117049	0.0234098	0.0234098	0.0234098
PRAIS	phosphoribosylaminoimidazole synthase	cg2856	purM	atp[c] + fpram[c] -> 2 h[c] + adp[c] + pi[c] + air[c]	Purine and Pyrimidine Biosynthesis	0.117049	0.0234098	0.0234098	0.0234098
GARFT	phosphoribosylglycinamide formyltransferase	(cg0983 and cg3054)	purN purT	10fthf[c] + gar[c] <=> h[c] + thf[c] + fgam[c]	Purine and Pyrimidine Biosynthesis	0.117049	0.0234098	0.0234098	0.0234098
ASPCT	aspartate carbamoyltransferase	cg1816	pyrB	asp-L[c] + cbp[c] -> h[c] + pi[c] + cbasp[c]	Purine and Pyrimidine Biosynthesis	0.0609887	0.0121977	0.0121977	0.0121977
DHORTS	dihydroorotase	cg1816	pyrB	h2o[c] + dhor-S[c] <=> h[c] + cbasp[c]	Purine and Pyrimidine Biosynthesis	-0.0609887	-0.0121977	-0.0121977	-0.0121977
DHORD2	dihydoorotic acid dehydrogenase (quinone8)	cg1713	pyrD	dhor-S[c] + q8[c] -> q8h2[c] + orot[c]	Purine and Pyrimidine Biosynthesis	0	0	0	0
DHORD5	dihydroorotic acid (menaquinone-8)	cg1713	pyrD	dhor-S[c] + mqn8[c] -> mql8[c] + orot[c]	Purine and Pyrimidine Biosynthesis	0.0609887	0.0121977	0.0121977	0.0121977
ORPT	orotate phosphoribosyltransferase	cg3071	pyrE	ppi[c] + orot5p[c] <=> prpp[c] + orot[c]	Purine and Pyrimidine Biosynthesis	-0.0609887	-0.0121977	-0.0121977	-0.0121977
OMPDC	orotidine-5-phosphate decarboxylase	cg1812	pyrF	h[c] + orot5p[c] -> co2[c] + ump[c]	Purine and Pyrimidine Biosynthesis	0.0609887	0.0121977	0.0121977	0.0121977
CTPS2	CTP synthase (glutamine)	cg1606	pyrG	atp[c] + h2o[c] + gln-L[c] + utp[c] -> 2 h[c] + glu-L[c] + adp[c] + pi[c] + ctp[c]	Purine and Pyrimidine Biosynthesis	0.0209421	0.00418842	0.00418842	0.00418842
GART	GAR transformylase-T			atp[c] + for[c] + gar[c] -> h[c] + adp[c] + pi[c] + fgam[c]	Purine and Pyrimidine Biosynthesis	0	0	0	0
IMPC	IMP cyclohydrolase			h2o[c] + imp[c] <=> fprica[c]	Purine and Pyrimidine Biosynthesis	-0.148997	-0.0297994	-0.0297994	-0.0297994
ASAD	aspartate-semialdehyde dehydrogenase	cg0307	asd	pi[c] + nadp[c] + aspsa[c] <=> h[c] + nadph[c] + 4pasp[c]	Threonine and Lysine Metabolism	-0.365589	-0.0731178	-0.0731178	-0.0731178
DHDPS	dihydrodipicolinate synthase	cg2161	dapA	pyr[c] + aspsa[c] -> h[c] + 2 h2o[c] + 23dhdp[c]	Threonine and Lysine Metabolism	0.109653	0.0219306	0.0219306	0.0219306
DHDPRy	dihydrodipicolinate reductase (NADPH)	cg2163	dapB	h[c] + nadph[c] + 23dhdp[c] -> nadp[c] + thdp[c]	Threonine and Lysine Metabolism	0.109653	0.0219306	0.0219306	0.0219306
SDPTA	succinyldiaminopimelate transaminase	cg0931	dapC	akg[c] + sl26da[c] <=> glu-L[c] + sl2a6o[c]	Threonine and Lysine Metabolism	0	0	0	0
THDPS	tetrahydrodipicolinate succinylase	(cg1256 and cg1259)	dapD dapD2	succoa[c] + h2o[c] + thdp[c] -> coa[c] + sl2a6o[c]	Threonine and Lysine Metabolism	0	0	0	0
SDPDS	succinyl-diaminopimelate desuccinylase	cg1260	dapE	sl26da[c] + h2o[c] -> 26dap-LL[c] + succ[c]	Threonine and Lysine Metabolism	0	0	0	0
DAPE	diaminopimelate epimerase	cg2129	dapF	26dap-LL[c] <=> 26dap-M[c]	Threonine and Lysine Metabolism	0	0	0	0
DAPDH	diaminopimelate dehydrogenase	cg2900	ddh	2 h[c] + nadph[c] + nh4[c] + thdp[c] -> 26dap-M[c] + nadp[c]	Threonine and Lysine Metabolism	0.109653	0.0219306	0.0219306	0.0219306
HSDy	homoserine dehydrogenase (NADPH)	cg1337	hom	nadp[c] + hom-L[c] <=> h[c] + nadph[c] + aspsa[c]	Threonine and Lysine Metabolism	-0.255936	-0.0511872	-0.0511872	-0.0511872
DAPDC	diaminopimelate decarboxylase	(cg1334 and cg2343)	lysA	h[c] + 26dap-M[c] -> co2[c] + lys-L[c]	Threonine and Lysine Metabolism	0.0889284	0.0177857	0.0177857	0.0177857
ASPK	aspartokinase	cg0306	lysC	atp[c] + asp-L[c] <=> adp[c] + 4pasp[c]	Threonine and Lysine Metabolism	0.365589	0.0731178	0.0731178	0.0731178
HSK	homoserine kinase	(cg1337 and cg1338)	thrB	atp[c] + hom-L[c] -> h[c] + adp[c] + phom[c]	Threonine and Lysine Metabolism	0.219819	0.0439638	0.0439638	0.0439638
THRS	threonine synthase	cg2437	thrC	h2o[c] + phom[c] -> pi[c] + thr-L[c]	Threonine and Lysine Metabolism	0.219819	0.0439638	0.0439638	0.0439638
PSCVT	3-phosphoshikimate 1-carboxyvinyltransferase	cg0873	aroA	pep[c] + skm5p[c] <=> pi[c] + 3psme[c]	Tyrosine, Tryptophan, and Phenylalanine Metabolism	0.111216	0.0222433	0.0222433	0.0222433
DHQS	3-dehydroquinate synthase	cg1827	aroB	2dda7p[c] -> pi[c] + 3dhq[c]	Tyrosine, Tryptophan, and Phenylalanine Metabolism	0.111216	0.0222433	0.0222433	0.0222433
CHORS	chorismate synthase	cg1829	aroC	3psme[c] -> chor[c] + pi[c]	Tyrosine, Tryptophan, and Phenylalanine Metabolism	0.111216	0.0222433	0.0222433	0.0222433
DHQTi	3-dehydroquinate dehydratase, irreversible	cg0503	aroD	3dhq[c] -> h2o[c] + 3dhsk[c]	Tyrosine, Tryptophan, and Phenylalanine Metabolism	0.111216	0.0222433	0.0222433	0.0222433
SHK3Dr	shikimate dehydrogenase	(cg0504 and cg1283 and cg1835)	aroE aroE2 aroE3	h[c] + nadph[c] + 3dhsk[c] <=> nadp[c] + skm[c]	Tyrosine, Tryptophan, and Phenylalanine Metabolism	0.111216	0.0222433	0.0222433	0.0222433
DDPA	3-deoxy-D-arabino-heptulosonate 7-phosphate synthetase	(cg1129 and cg2391)	aroF aroG	e4p[c] + h2o[c] + pep[c] -> pi[c] + 2dda7p[c]	Tyrosine, Tryptophan, and Phenylalanine Metabolism	0.111216	0.0222433	0.0222433	0.0222433
SHKK	shikimate kinase	cg1828	aroK	atp[c] + skm[c] -> h[c] + adp[c] + skm5p[c]	Tyrosine, Tryptophan, and Phenylalanine Metabolism	0.111216	0.0222433	0.0222433	0.0222433
CHORM	chorismate mutase	cg0975	csm	chor[c] -> pphn[c]	Tyrosine, Tryptophan, and Phenylalanine Metabolism	0.097988	0.0195976	0.0195976	0.0195976
PHETA1	phenylalanine transaminase	(cg0267 or cg2304)	pat hisC	glu-L[c] + phpyr[c] <=> akg[c] + phe-L[c]	Tyrosine, Tryptophan, and Phenylalanine Metabolism	0.061034	0.0122068	0.0122068	0.0122068
TYRTA	tyrosine transaminase	(cg0267 or cg2304)	pat hisC	glu-L[c] + 34hpp[c] <=> akg[c] + tyr-L[c]	Tyrosine, Tryptophan, and Phenylalanine Metabolism	0.036954	0.0073908	0.0073908	0.0073908
PPNDH	prephenate dehydratase	cg3207	pheA	h[c] + pphn[c] -> phpyr[c] + h2o[c] + co2[c]	Tyrosine, Tryptophan, and Phenylalanine Metabolism	0.061034	0.0122068	0.0122068	0.0122068
TRPS1	tryptophan synthase (indoleglycerol phosphate)	(cg3363 and cg3364)	trpB trpA	3ig3p[c] + ser-L[c] -> g3p[c] + h2o[c] + trp-L[c]	Tyrosine, Tryptophan, and Phenylalanine Metabolism	0	0	0	0
TRPS2	tryptophan synthase (indole)	(cg3363 and cg3364)	trpB trpA	ser-L[c] + indole[c] -> h2o[c] + trp-L[c]	Tyrosine, Tryptophan, and Phenylalanine Metabolism	0.013113	0.0026226	0.0026226	0.0026226
TRPS3	tryptophan synthase (indoleglycerol phosphate)	(cg3363 and cg3364)	trpB trpA	3ig3p[c] -> g3p[c] + indole[c]	Tyrosine, Tryptophan, and Phenylalanine Metabolism	0.013113	0.0026226	0.0026226	0.0026226
IGPS	indole-3-glycerol-phosphate synthase	cg3362	trpCF	h[c] + 2cpr5p[c] -> h2o[c] + co2[c] + 3ig3p[c]	Tyrosine, Tryptophan, and Phenylalanine Metabolism	0.013113	0.0026226	0.0026226	0.0026226
PRAIi	phosphoribosylanthranilate isomerase (irreversible)	cg3362	trpCF	pran[c] -> 2cpr5p[c]	Tyrosine, Tryptophan, and Phenylalanine Metabolism	0.013113	0.0026226	0.0026226	0.0026226
INPSHE	indoleglycerol phosphate synthetase	cg3362	trpCF	2cpr5p[c] -> 3ig3p[c] + co2[c] + h2o[c]	Tyrosine, Tryptophan, and Phenylalanine Metabolism	0	0	0	0
ANPRT	anthranilate phosphoribosyltransferase	cg3361	trpD	prpp[c] + anth[c] -> ppi[c] + pran[c]	Tyrosine, Tryptophan, and Phenylalanine Metabolism	0.013113	0.0026226	0.0026226	0.0026226
ANS	anthranilate synthase	(cg3359 and cg3360)	trpE trpG	chor[c] + gln-L[c] -> h[c] + glu-L[c] + pyr[c] + anth[c]	Tyrosine, Tryptophan, and Phenylalanine Metabolism	0.013113	0.0026226	0.0026226	0.0026226
PPND	prephenate dehydrogenase	cg0279	tyrA	nad[c] + pphn[c] -> nadh[c] + 34hpp[c] + co2[c]	Tyrosine, Tryptophan, and Phenylalanine Metabolism	0.036954	0.0073908	0.0073908	0.0073908
TYRRRpp	phospho-L-tyrosine phosphatase			atp[c] + h2o[c] + tyr-L[e] -> h[c] + adp[c] + tyr-L[c] + pi[c]	Tyrosine, Tryptophan, and Phenylalanine Metabolism	0	0	0	0
