# Supplementary material for: Model-guided metabolic rewiring to bypass pyruvate oxidation for pyruvate derivative synthesis by minimizing carbon loss
Source: mSystems. 2024 Feb 5;9(3):e00839-23. doi: 10.1128/msystems.00839-23 (PMC10949502; doi:10.1128/msystems.00839-23)
Supplement: Table S4 — Fermentation parameters of LEU strains. [file msystems.00839-23-s0005.xlsx]

## Sheet: fermentation parameter
Table S4 Fermentation parameters of LEU strains.
Strains	Characteristics	µmax （1/h）	OD600	CDW (g/L)	L-leucine (g/L)	Yield (mol/mol)	Yield (mmol/gCDW)	Average qleu (mmol/gCDW/h)	Biomass Yield (mol/mol)	Total Yield (mol/mol)
WT/pXMJ-leuAr	WTpXMJ-leuAr	0.32 ± 0.01	59.96 ± 3.02	16.19 ± 0.82	0.68 ± 0.01	0.01 ± 0.01	0.32 ± 0.01	0.00 ± 0.00	0.17 ± 0.01	0.18 ± 0.02
LEU-1	WT-PleuCD::Ptuf harboring pXMJ-leuAr	0.30 ± 0.01	58.32 ± 5.86	15.75 ± 1.58	3.44 ± 0.25	0.05 ± 0.05	1.67 ± 0.16	0.02 ± 0.00	0.17 ± 0.02	0.22 ± 0.07
LEU-2	WT-PleuCD::Ptuf ΔilvA harboring pXMJ-leuAr	0.31 ± 0.01	59.53 ± 3.87	16.07 ± 4.14	5.86 ± 0.70	0.08 ± 0.08	2.78 ± 0.17	0.04 ± 0.00	0.17 ± 0.04	0.25 ± 0.12
LEU-3	WT-PleuCD::Ptuf ΔilvAΔalaT harboring pXMJ-leuAr	0.31 ± 0.01	65.91 ± 2.22	17.79 ± 0.60	6.37 ± 1.38	0.09 ± 0.09	2.73 ± 2.30	0.04 ± 0.00	0.19 ± 0.01	0.28 ± 0.10
LEU-4	WT-PleuCD::Ptuf ΔilvAΔldhA harboring pXMJ-leuAr	0.31 ± 0.02	67.12 ± 4.15	18.12 ± 1.12	6.95 ± 0.23	0.10 ± 0.10	2.92 ± 0.21	0.04 ± 0.00	0.19 ± 0.01	0.29 ± 0.11
LEU-5	WT-PleuCD::Ptuf ΔilvAΔpyc harboring pXMJ-leuAr	0.32 ± 0.01	62.81 ± 3.13	16.96 ± 0.85	6.34 ± 0.69	0.09 ± 0.09	2.85 ± 0.81	0.04 ± 0.00	0.18 ± 0.01	0.27 ± 0.10
LEU-6	WT-PleuCD::Ptuf ΔilvAΔldhAΔalaT harboring pXMJ-leuAr	0.31 ± 0.01	68.91 ± 3.05	18.60 ± 0.82	7.55 ± 0.55	0.10 ± 0.10	3.09 ± 0.67	0.04 ± 0.00	0.20 ± 0.01	0.30 ± 0.11
LEU-7	WT-PleuCD::Ptuf ΔilvAΔlalaTΔpyc harboring pXMJ-leuAr	0.31 ± 0.01	69.22 ± 2.05	18.68 ± 0.55	6.81 ± 0.87	0.09 ± 0.09	2.78 ± 1.58	0.04 ± 0.00	0.20 ± 0.01	0.29 ± 0.10
LEU-8	WT-PleuCD::Ptuf ΔilvAΔldhAΔpyc harboring pXMJ-leuAr	0.29 ± 0.02	69.81 ± 2.06	18.85 ± 0.56	8.46 ± 0.30	0.12 ± 0.12	3.42 ± 0.54	0.05 ± 0.00	0.20 ± 0.01	0.32 ± 0.13
LEU-9	WT-PleuCD::Ptuf ΔilvAΔldhAΔalaTΔpyc harboring pXMJ-leuAr	0.29 ± 0.03	65.12 ± 3.04	17.58 ± 0.82	7.66 ± 0.34	0.11 ± 0.11	3.32 ± 0.41	0.05 ± 0.00	0.19 ± 0.01	0.30 ± 0.12
LEU-10	WT-PleuCD::Ptuf ΔilvAΔldhAΔpycPdapA-acn harboring pXMJ-leuAr	0.22 ± 0.01	57.83 ± 1.27	15.61 ± 0.34	9.32 ± 0.93	0.13 ± 0.13	4.55 ± 2.74	0.06 ± 0.00	0.16 ± 0.00	0.29 ± 0.13
LEU-11	WT-PleuCD::Ptuf ΔilvAΔldhAΔpycPhom-acn harboring pXMJ-leuAr	0.23 ± 0.01	55.81 ± 1.99	15.07 ± 0.54	10.69 ± 0.50	0.15 ± 0.15	5.41 ± 0.93	0.08 ± 0.00	0.16 ± 0.01	0.31 ± 0.16
LEU-12	WT-PleuCD::Ptuf ΔilvAΔldhAΔpycPdapA-acn haboring pleuAr-fxpK	0.28 ± 0.01	69.13 ± 1.19	18.67 ± 0.32	10.38 ± 0.27	0.14 ± 0.14	4.24 ± 0.84	0.06 ± 0.00	0.20 ± 0.00	0.34 ± 0.14
LEU-13	WT-PleuCD::Ptuf ΔilvAΔldhAΔpycPhom-acn harboring pleuAr-fxpK	0.28 ± 0.02	68.86 ± 3.39	18.59 ± 0.62	11.73 ± 0.63	0.16 ± 0.16	4.92 ± 0.25	0.08 ± 0.00	0.20 ± 0.01	0.36 ± 0.17
LEU-14	WT-PleuCD::Ptuf ΔilvAΔldhAΔpycPhom-acn harboring pleuAr-tsf(D10)-RBS2-3-fxpK	0.27 ± 0.04	65.50 ± 1.05	17.69 ± 0.28	12.79 ± 0.94	0.18 ± 0.18	5.51 ± 0.44	0.09 ± 0.01	0.19 ± 0.00	0.37 ± 0.18
LEU-15	WT-PleuCD::Ptuf ΔilvAΔldhAΔpycPhom-acn haboring pleuAr-tsf(G6)-RBS2-3-fxpK	0.26 ± 0.01	68.43 ± 0.87	18.45 ± 0.24	13.32 ± 0.27	0.18 ± 0.00	5.50 ± 0.14	0.09 ± 0.00	0.19 ± 0.00	0.37 ± 0.00
LEU-16	WT-PleuCD::Ptuf ΔilvAΔldhAΔpycPhom-acn haboring pleuAr-tsf(G9)-RBS2-3-fxpK	0.27 ± 0.03	66.37 ± 1.76	17.92 ± 0.48	12.62 ± 1.01	0.17 ± 0.01	5.38 ± 0.54	0.09 ± 0.01	0.19 ± 0.01	0.36 ± 0.02
LEU-17	WT-PleuCD::Ptuf ΔilvAΔldhAΔpycPhom-acn harboring pleuAr-tsf(H4)-RBS2-3-fxpK	0.28 ± 0.03	67.97 ± 1.07	18.35 ± 0.29	13.81 ± 0.39	0.19 ± 0.01	5.74 ± 0.25	0.10 ± 0.00	0.19 ± 0.00	0.38 ± 0.01
LEU-18	WT-PleuCD::Ptuf ΔilvAΔldhAΔpycPhom-acn harboring pleuAr-tsf(H7)-RBS2-3-fxpK	0.27 ± 0.03	67.10 ± 1.47	18.00 ± 0.39	13.18 ± 0.42	0.18 ± 0.01	5.55 ± 0.15	0.09 ± 0.00	0.19 ± 0.00	0.37 ± 0.01
LEU-19	WT-PleuCD::Ptuf ΔilvAΔldhAΔpycPhom-acn harboring pleuAr-tsf(H4)-RBS2-3-fxpK and pT7RNAP*-PT7(C4)-anti-aceE sRNA	0.23 ± 0.04	56.53 ± 1.31	15.26 ± 0.35	14.82 ± 0.43	0.20 ± 0.01	7.40 ± 0.17	0.12 ± 0.00	0.16 ± 0.00	0.36 ± 0.01
LEU-20	WT-PleuCD::Ptuf ΔilvAΔldhAΔpycPhom-acn harboring pleuAr-tsf(H4)-RBS2-3-fxpK and pT7RNAP*- PT7(C4)-anti-aceE-PT7(H9)-anti-gltA sRNA	0.20 ± 0.05	57.23 ± 0.91	15.26 ± 0.35	16.04 ± 0.50	0.22 ± 0.01	7.92 ± 0.37	0.13 ± 0.01	0.16 ± 0.00	0.38 ± 0.01
LEU-21	WT-PleuCD::Ptuf ΔilvAΔldhAΔpycPhom-acn harboring pleuAr-tsf(H4)-RBS2-3-fxpK and pT7RNAP*- PT7(C4)-anti-aceE- PT7(3H5)-anti-gltA sRNA	0.20 ± 0.02	57.66 ± 4.45	15.57 ± 1.20	15.80 ± 0.34	0.22 ± 0.00	7.77 ± 0.78	0.13 ± 0.01	0.16 ± 0.01	0.38 ± 0.01
LEU-22	WT-PleuCD::Ptuf ΔilvAΔldhAΔpycPhom-acn harboring pleuA-tsf(H4)-RBS2-3-fxpK and pT7RNAP*-PT7(C4)-anti-aceE-PT7-anti-gltA sRNA	0.24 ± 0.01	53.60 ± 1.01	14.47 ± 0.27	15.48 ± 0.86	0.21 ± 0.01	8.16 ± 0.50	0.14 ± 0.01	0.15 ± 0.00	0.36 ± 0.01
LEU-23	WT-PleuCD::Ptuf ΔilvAΔldhAΔpycPhom-acn harboring pleuAr-tsf(H4)-RBS2-3-fxpK and pT7RNAP*- PT7(H9)-anti-gltA sRNA	0.26 ± 0.05	55.57 ± 0.71	15.04 ± 0.19	14.83 ± 0.69	0.20 ± 0.01	7.53 ± 0.26	0.13 ± 0.00	0.16 ± 0.00	0.36 ± 0.01
LEU-24	WT-PleuCD::Ptuf ΔilvAΔldhAΔpycPhom-acn harboring pleuAr-tsf(H4)-RBS2-3-fxpK and pT7RNAP*- PT7(H10)-anti-aceE-PT7(H9)-anti-gltA sRNA	0.24 ± 0.03	56.03 ± 1.59	15.13 ± 0.43	14.74 ± 0.48	0.20 ± 0.01	7.44 ± 0.44	0.12 ± 0.01	0.16 ± 0.00	0.36 ± 0.01
LEU-25	WT-PleuCD::Ptuf ΔilvAΔldhAΔpycPhom-acn harboring pleuAr-tsf(H4)-RBS2-3-fxpK and pT7RNAP*- PT7(4A6)-anti-aceE-PT7(H9)-anti-gltA sRNA	0.24 ± 0.01	54.03 ± 1.31	14.59 ± 0.35	15.04 ± 0.78	0.21 ± 0.01	7.86 ± 0.38	0.13 ± 0.01	0.15 ± 0.00	0.36 ± 0.01
LEU-26	WT-PleuCD::Ptuf ΔilvAΔldhAΔpycPhom-acn harboring pleuAr-tsf(H4)-RBS2-3-fxpK and pT7RNAP*-PT7(H10)-anti-aceE- PT7(3H5)-anti-gltA sRNA	0.24 ± 0.05	58.03 ± 1.16	15.67 ± 0.31	14.12 ± 0.19	0.19 ± 0.00	6.46 ± 0.74	0.11 ± 0.01	0.16 ± 0.00	0.35 ± 0.00
LEU-27	WT-PleuCD::Ptuf ΔilvAΔldhAΔpycPhom-acn harboring pleuAr-tsf(H4)-RBS2-3-fxpK and pT7RNAP*- PT7(4A6)-anti-aceE- PT7-anti-gltA sRNA	0.23 ± 0.02	53.63 ± 0.67	14.23 ± 0.26	13.80 ± 0.34	0.19 ± 0.00	7.27 ± 0.21	0.12 ± 0.00	0.15 ± 0.00	0.34 ± 0.00
LEU-28	WT-PleuCD::Ptuf ΔilvAΔldhAΔpycΔppc	0.03 ± 0.01	5.50 ± 0.28	1.485 ± 0.08	0.13 ± 0.04	0.00 ± 0.00	0.85 ± 0.20	0.01 ± 0.00	0.02 ± 0.00	0.02 ± 0.00
LEU-29	WT-PleuCD::Ptuf ΔilvAΔldhAΔpycΔppc::icdR453S harboring pleuAr-tsf(H4)-RBS2-3-fxpK	0.25 ± 0.02	50.10 ± 2.97	14.85 ± 1.11	6.25 ± 0.77	0.06 ± 0.05	3.23 ± 0.63	0.04 ± 0.01	0.16 ± 0.01	0.22 ± 0.06
ALE0.6P	ALE strain screening in the presence of 0.6 g/L yeast extract harboring pleuAr-tsf(H4)-RBS2-3-fxpK	0.24 ± 0.01	73.20 ± 4.66	19.76 ± 1.26	12.24 ± 1.19	0.17 ± 0.02	4.98 ± 0.61	0.07 ± 0.01	0.21 ± 0.01	0.38 ± 0.03
ALE0.4P	ALE strain screening in the presence of 0.4 g/L yeast extract harboring pleuAr-tsf(H4)-RBS2-3-fxpK	0.25 ± 0.01	71.9. ± 2.88	19.41 ± 0.78	12.44 ± 1.26	0.17 ± 0.02	5.18 ± 0.11	0.07 ± 0.00	0.20 ± 0.01	0.37 ± 0.03
ALE0.2P	ALE strain screening in the presence of 0.2 g/L yeast extract harboring pleuAr-tsf(H4)-RBS2-3-fxpK	0.27 ± 0.01	69.36 ± 0.90	18.73 ± 0.24	12.27 ± 1.01	0.17 ± 0.01	5.00 ± 0.40	0.07 ± 0.01	0.20 ± 0.00	0.37 ± 0.01
ALE0P	ALE strain screening without supplementing yeast extract harboring pleuAr-tsf(H4)-RBS2-3-fxpK	0.30 ± 0.02	71.80 ± 6.14	19.39 ± 1.66	14.74 ± 1.53	0.20 ± 0.02	5.86 ± 1.13	0.08 ± 0.02	0.20 ± 0.02	0.40 ± 0.04
