# Supplementary material for: Model-guided metabolic rewiring to bypass pyruvate oxidation for pyruvate derivative synthesis by minimizing carbon loss
Source: mSystems. 2024 Feb 5;9(3):e00839-23. doi: 10.1128/msystems.00839-23 (PMC10949502; doi:10.1128/msystems.00839-23)
Supplement: Table S6 — Genome mutations in the different evolved strains. [file msystems.00839-23-s0007.xlsx]

## Sheet: Sheet1
		Table S6 Genome mutations in the different evolved strains.
Position	Sequence change	Gene	Protein	Mutation	ALE-1.0	ALE-0.8	ALE-0.6	ALE-0.4	ALE-0.2	ALE-0
239822	C→T	Cgl0224/Cgl0225	Di- and tricarboxylate transporters			*	*	*	*	*
274977	T→C	Cgl0255	Catalase	Ile204Ile（ATT→ATC）	*	*	*	*	*	*
364652	A→G	Cgl0344	ATPases involved in chromosome partitioning	Lys277Glu（AAG→GAG）	*	*	*	*	*	*
364912	A→C	Cgl0344	ATPases involved in chromosome partitioning	Glu363Asp（GAA→GAC）	*	*	*	*	*	*
373711	A→G	Cgl0352	UDP-N-acetylglucosamine enolpyruvyl transferase	Gln71Arg（CAA→CGA）	*	*	*	*	*	*
387460	T→C	Cgl0365	Hypothetical protein	*66*（TAA→TAG）	*	*	*	*	*	*
678688	G→T	Cgl0664	Monomeric isocitrate dehydrogenase (NADP+)	Arg453Ser（CGT→AGT）		*	*	*	*	*
736480	T→C	Cgl0716	Hypothetical protein	Val23Ala（GTG→GCG）	*	*	*	*	*	*
770809	G→A	Cgl0738	Type II restriction enzyme, methylase subunits	Leu11112Phe（CTT→TTT）	*	*	*	*	*	*
1267950	G→A	Cgl1200	Protein chain release factor A	Ser174Asn（AGC→AAC）	*	*	*	*	*	*
1270752	T→C	Cgl1203	UDP-N-acetylmuramyl pentapeptide phosphotransferase/UDP-N- acetylglucosamine-1-phosphate transferase	Phe236Leu（TTT→CTT）		*	*	*	*	*
1279070	T→G	Cgl1212	F0F1-type ATP synthase beta subunit	Asp461Glu（GAT→GAG）	*	*	*	*	*	*
1377639	C→T	Cgl1310/Cgl1311	Zn-dependent hydrolases, including glyoxylases					*	*	*
1392549	T→G	Cgl1326	RecG-like helicases	Phe585val（TTC→GTC）	*	*	*	*	*	*
1433871	A→T	Cgl1368/Cgl1369	Helicase subunit of the DNA excision repair complex						*	*
1582555	T→G	Cgl1502	Permeases of the major facilitator superfamily	Glu309Asp（GAA→GAC）					*
1751737	G→A	Cgl1651	Hypothetical protein	Val81Ile（GTC→ATC）	*	*	*	*	*	*
1768573	G→A	Cgl1668	Lauroyl/myristoyl acyltransferase involved in lipid A biosynthesis	Leu142Leu（CTG→TTG）		*	*	*	*	*
1829755	C→T	Cgl1735	Hypothetical protein	Gly49Asp（GGC→GAC）	*	*	*	*	*	*
1877917	G→A	Ggl1775/Cgl1776	Hypothetical protein				*
1931863	G→C	Cgl1819	Hypothetical protein	Pro9Arg（CCT→CGT）	*	*	*	*	*	*
1943399	A→G	Cgl1834	Hypothetical membrane protein	Lys19Glu（AAA→GAA）	*	*	*	*	*	*
2015318	A→G	Cgl1912	Uncharacterized membrane protein	Val60Ala（GTT→GCT）	*	*	*	*	*	*
2036724	A→C	Cgl1929/Cgl1930	SOS-response transcriptional repressors (RecA-mediated autopeptidases)		*	*	*	*	*	*
2041951	G→T	Cgl1934	Transcriptional regulators of sugar metabolism	Gly75Val（GGT→GTT）	*	*	*	*	*	*
2058943	A→G	Cgl1949	2-methylthioadenine synthetase	Ser160Pro（TCT→CCT）	*	*	*	*	*	*
2060507	C→T	Cgl1950/Cgl1951	ABC-type transporter, periplasmic component (glutamate)		*	*	*	*	*	*
2083859	T→A	Cgl1975	Polyribonucleotide nucleotidyltransferase (polynucleotide phosphorylase)	Gly444Gly（GGA→GGT）	*	*	*	*	*	*
2160737	C→T	Cgl2047	Hypothetical protein	Pro23Leu（CCT→CTT）	*	*	*	*	*	*
2425773	G→A	Cgl2292	Coproporphyrinogen III oxidase and related FeS oxidoreductases	Phe61Phe（TTC→TTT）	*	*	*	*	*	*
2582049	C→T	Cgl2439	ABC-type transporter, periplasmic component	Asp124Asn（GAT→AAT）		*
2605561	C→T	Cgl2460	ABC-type transporter, permease components	Gln270Gln（CAG→CAA）	*	*	*	*	*	*
2703610	C→T	Cgl2553/Cgl2554	ABC-type transporter, ATPase component				*
2703611	G→A	Cgl2553/Cgl2554	ABC-type transporter, ATPase component				*
2780541	C→T	Cgl2612	Transcriptional regulator	Thr34Thr（ACC→ACT）		*	*	*	*	*
2849867	T→C	Cgl2680/Cgl2681	2-polyprenyl-6-methoxyphenol hydroxylase and related FAD-dependent oxidoreductases		*		*	*	*	*
2907443	A→G	Cgl2725/Cgl2726	Acetylornithine deacetylase/Succinyl-diaminopimelate desuccinylase and related deacylases							*
3155328	T→C	Cgl2951	Predicted transposase	Gln457Gln（CAA→CAG）	*	*		*	*	*
3156189	T→G	Cgl2951	Predicted transposase	Val170Val（GTA→GTC）	*	*	*	*	*	*
3286754	G→A	Cgl3077	Hypothetical membrane protein	Glu44Glu（GAG→GAA）	*	*	*	*	*	*
