# Supplementary material for: Model-guided metabolic rewiring to bypass pyruvate oxidation for pyruvate derivative synthesis by minimizing carbon loss
Source: mSystems. 2024 Feb 5;9(3):e00839-23. doi: 10.1128/msystems.00839-23 (PMC10949502; doi:10.1128/msystems.00839-23)
Supplement: Table S7 — Comparative transcriptomic analysis between LEU-28 and ALE0 strains. [file msystems.00839-23-s0008.xlsx]

## Sheet: raw data
Table S7 Comparative transcriptomic analysis between LEU-28 and ALE0 strains.
Gene ID	Pos.	Count (Aa1)	TPM (Aa1)	FPKM (Aa1)	Count (Aa2)	TPM (Aa2)	FPKM (Aa2)	Count (Aa3)	TPM (Aa3)	FPKM (Aa3)	Count (Ba1)	TPM (Ba1)	FPKM (Ba1)	Count (Ba2)	TPM (Ba2)	FPKM (Ba2)	Count (Ba3)	TPM (Ba3)	FPKM (Ba3)
CGL_RS14455	NC_003450[+]3103087-3103767	0	0	0	0	0	0	0	0	0	2	0.33	0.74	4	1.14	2.09	1	1.35	1.87
CGL_RS09040	NC_003450[-]1926256-1926837	12	4.11	9.34	8	1.95	4.56	9	2.66	6.11	12	2.32	5.23	50	16.71	30.52	18	28.39	39.3
CGL_RS08535	NC_003450[+]1803630-1803896	0	0	0	0	0	0	0	0	0	0	0	0	2	1.46	2.66	0	0	0
CGL_RS06480	NC_003450[+]1365842-1365913	0	0	0	0	0	0	0	0	0	0	0	0	0	0	0	0	0	0
CGL_RS06485	NC_003450[+]1365951-1366023	5	13.66	31.03	2	3.88	9.08	1	2.36	5.41	0	0	0	0	0	0	0	0	0
CGL_RS13315	NC_003450[-]2837954-2838577	42	13.42	30.49	37	8.41	19.65	41	11.31	25.95	93	16.79	37.79	237	73.86	134.95	75	110.32	152.72
CGL_RS01830	NC_003450[+]373500-374816	18	2.72	6.19	16	1.72	4.03	23	3.01	6.9	82	7.02	15.79	254	37.5	68.52	94	65.51	90.69
CGL_RS12675	NC_003450[+]2695813-2697216	0	0	0	0	0	0	0	0	0	0	0	0	0	0	0	0	0	0
CGL_RS01835	NC_003450[+]374833-375840	25	4.95	11.24	17	2.39	5.59	34	5.81	13.32	73	8.16	18.36	142	27.39	50.05	75	68.29	94.54
CGL_RS03980	NC_003450[+]839630-840142	3	1.17	2.65	4	1.1	2.58	4	1.34	3.08	11	2.42	5.44	23	8.72	15.93	5	8.94	12.38
CGL_RS09045	NC_003450[-]1927242-1928189	13	2.73	6.21	15	2.24	5.24	13	2.36	5.42	32	3.8	8.56	110	22.57	41.23	32	30.98	42.89
CGL_RS14850	NC_003450[-]3181335-3182867	49	6.37	14.48	61	5.64	13.19	45	5.05	11.59	125	9.19	20.68	275	34.89	63.74	100	59.88	82.89
CGL_RS03690	NC_003450[+]779023-779913	2	0.45	1.02	0	0	0	3	0.58	1.33	21	2.66	5.98	49	10.7	19.54	15	15.45	21.39
CGL_RS14855	NC_003450[-]3183476-3183928	2157	949.42	2157.05	2895	906.12	2118.34	2285	868.22	1991.97	5961	1482.73	3336.81	7733	3319.81	6065.25	2928	5932.64	8212.93
CGL_RS03695	NC_003450[+]780086-781174	12	2.2	4.99	13	1.69	3.96	23	3.64	8.34	70	7.24	16.3	185	33.04	60.36	55	46.35	64.17
CGL_RS02050	NC_003450[+]423878-425134	11	1.74	3.96	18	2.03	4.75	32	4.38	10.05	41	3.67	8.27	96	14.86	27.14	28	20.44	28.3
CGL_RS13310	NC_003450[-]2836046-2837500	28	3.84	8.72	51	4.97	11.62	52	6.15	14.11	352	27.26	61.35	736	98.38	179.73	237	149.51	206.97
CGL_RS02055	NC_003450[+]425177-425923	46	12.28	27.9	63	11.96	27.96	83	19.13	43.88	393	59.28	133.41	1245	324.12	592.17	407	500.09	692.31
CGL_RS02585	NC_003450[+]534746-535051	380	247.61	562.56	417	193.22	451.71	439	246.94	566.55	3085	1135.99	2556.49	4071	2587.28	4726.93	1381	4142.36	5734.53
CGL_RS03500	NC_003450[-]720544-721449	38	8.36	19	77	12.05	28.17	56	10.64	24.41	274	34.08	76.69	484	103.89	189.81	240	243.14	336.6
CGL_RS02580	NC_003450[+]534090-534746	1510	458.27	1041.17	1998	431.19	1008.04	1814	475.24	1090.35	5824	998.84	2247.84	9501	2812.34	5138.11	3306	4618.62	6393.85
CGL_RS06000	NC_003450[+]1271252-1271701	6	2.66	6.04	6	1.89	4.42	8	3.06	7.02	19	4.76	10.71	43	18.58	33.95	15	30.59	42.35
CGL_RS03505	NC_003450[+]721777-722844	1	0.18	0.42	0	0	0	3	0.48	1.11	6	0.63	1.42	11	2	3.66	3	2.58	3.57
CGL_RS03055	NC_003450[+]621717-622160	4	1.8	4.08	10	3.2	7.47	7	2.72	6.23	17	4.31	9.71	63	27.59	50.41	19	39.27	54.37
CGL_RS13070	NC_003450[-]2788585-2789400	149	36.41	82.72	185	32.15	75.15	207	43.66	100.18	337	46.53	104.72	620	147.76	269.96	189	212.59	294.3
CGL_RS03050	NC_003450[+]620004-621575	261	33.1	75.21	402	36.26	84.77	411	45	103.25	1204	86.3	194.22	2381	294.56	538.15	857	500.38	692.71
CGL_RS13075	NC_003450[-]2789475-2789906	0	0	0	0	0	0	0	0	0	4	1.04	2.35	11	4.95	9.05	6	12.75	17.65
CGL_RS02900	NC_003450[+]589239-592865	0	0	0	0	0	0	0	0	0	0	0	0	2	0.11	0.2	1	0.25	0.35
CGL_RS09760	NC_003450[-]2068553-2069383	2487	596.73	1355.76	3822	652.12	1524.53	3439	712.32	1634.28	2085	282.71	636.23	3063	716.82	1309.62	810	894.66	1238.54
CGL_RS09765	NC_003450[-]2069613-2069936	1829	1125.58	2557.28	2412	1055.52	2467.62	2787	1480.6	3396.94	701	243.79	548.63	725	435.17	795.05	172	487.26	674.54
CGL_RS02905	NC_003450[+]592862-593764	2	0.44	1	0	0	0	1	0.19	0.44	1	0.12	0.28	6	1.29	2.36	4	4.07	5.63
CGL_RS06265	NC_003450[+]1322393-1323409	7	1.37	3.12	11	1.54	3.59	21	3.55	8.15	4	0.44	1	11	2.1	3.84	8	7.22	10
CGL_RS06260	NC_003450[+]1321476-1322114	0	0	0	0	0	0	0	0	0	0	0	0	5	1.52	2.78	0	0	0
CGL_RS13650	NC_003450[-]2919488-2919700	0	0	0	0	0	0	0	0	0	1	0.53	1.19	6	5.48	10.01	3	12.93	17.9
CGL_RS09560	NC_003450[+]2022959-2023948	124	24.97	56.74	90	12.89	30.13	173	30.08	69.01	256	29.14	65.57	554	108.83	198.83	194	179.87	249
CGL_RS09565	NC_003450[-]2023945-2025270	1	0.15	0.34	3	0.32	0.75	1	0.13	0.3	0	0	0	1	0.15	0.27	0	0	0
CGL_RS13655	NC_003450[+]2919716-2920297	21	7.2	16.35	12	2.92	6.83	21	6.21	14.25	26	5.03	11.33	43	14.37	26.25	22	34.69	48.03
CGL_RS06795	NC_003450[+]1426257-1427357	3	0.54	1.23	0	0	0	1	0.16	0.36	6	0.61	1.38	23	4.06	7.42	7	5.84	8.08
CGL_RS12700	NC_003450[-]2703712-2703828	0	0	0	0	0	0	1	1.47	3.38	1	0.96	2.17	0	0	0	0	0	0
CGL_RS06790	NC_003450[+]1425279-1425881	8	2.65	6.01	9	2.12	4.95	9	2.57	5.89	70	13.08	29.44	173	55.8	101.94	47	71.54	99.04
CGL_RS12705	NC_003450[-]2703948-2707035	0	0	0	3	0.14	0.32	9	0.5	1.15	87	3.17	7.14	82	5.16	9.43	38	11.3	15.64
CGL_RS01905	NC_003450[+]393495-395516	73	7.2	16.36	62	4.35	10.16	87	7.41	16.99	1753	97.69	219.84	5152	495.52	905.3	2249	1020.9	1413.3
CGL_RS05685	NC_003450[-]1188385-1190622	76	6.77	15.38	71	4.5	10.52	86	6.62	15.18	2410	121.34	273.07	4081	354.63	647.9	2048	839.93	1162.77
CGL_RS01900	NC_003450[+]392705-393478	18	4.64	10.54	30	5.5	12.85	31	6.9	15.82	524	76.28	171.67	1750	439.7	803.33	514	609.54	843.82
CGL_RS05680	NC_003450[+]1187043-1188392	272	40.17	91.27	396	41.59	97.23	320	40.8	93.61	102	8.51	19.16	165	23.77	43.43	60	40.79	56.47
CGL_RS02635	NC_003450[+]539741-540109	291	157.24	357.25	293	112.58	263.2	270	125.95	288.96	1669	509.65	1146.94	3682	1940.54	3545.33	971	2415.28	3343.63
CGL_RS02630	NC_003450[-]538715-539413	4	1.14	2.59	7	1.42	3.32	2	0.49	1.13	55	8.86	19.95	82	22.81	41.68	27	35.45	49.08
CGL_RS05440	NC_003450[+]1138880-1139248	2	1.08	2.46	20	7.69	17.97	5	2.33	5.35	7	2.14	4.81	71	37.42	68.36	19	47.26	65.43
CGL_RS05115	NC_003450[-]1075930-1077183	7	1.11	2.53	16	1.81	4.23	20	2.75	6.3	91	8.18	18.4	152	23.57	43.07	69	50.51	69.92
CGL_RS05445	NC_003450[+]1139325-1139620	4	2.69	6.12	3	1.44	3.36	4	2.33	5.34	23	8.75	19.7	46	30.22	55.22	24	74.42	103.03
CGL_RS05110	NC_003450[-]1075664-1075909	5	4.05	9.21	10	5.76	13.47	5	3.5	8.03	18	8.24	18.55	29	22.93	41.89	17	63.43	87.81
CGL_RS09110	NC_003450[+]1939146-1940138	0	0	0	1	0.14	0.33	0	0	0	0	0	0	2	0.39	0.72	0	0	0
CGL_RS06310	NC_003450[+]1331953-1333011	16	3.01	6.84	22	2.95	6.89	13	2.11	4.85	104	11.06	24.9	174	31.95	58.38	75	65	89.99
CGL_RS06645	NC_003450[-]1398554-1399534	14	2.84	6.46	16	2.31	5.41	15	2.63	6.04	101	11.6	26.11	184	36.48	66.64	67	62.69	86.78
CGL_RS13255	NC_003450[+]2826923-2827408	0	0	0	0	0	0	0	0	0	0	0	0	3	1.2	2.19	0	0	0
CGL_RS06315	NC_003450[-]1333439-1335280	467	50.55	114.85	582	44.8	104.73	608	56.81	130.35	1034	63.25	142.34	2455	259.19	473.54	845	421.06	582.9
CGL_RS13250	NC_003450[-]2826213-2826836	2	0.64	1.45	3	0.68	1.59	1	0.27	0.63	1	0.18	0.41	0	0	0	0	0	0
CGL_RS06640	NC_003450[+]1397662-1398471	1	0.25	0.56	0	0	0	5	1.06	2.44	4	0.56	1.25	7	1.68	3.07	2	2.27	3.14
CGL_RS04245	NC_003450[-]898431-899231	31	7.72	17.53	36	6.37	14.9	48	10.31	23.66	104	14.63	32.92	414	100.52	183.64	117	134.07	185.6
CGL_RS04795	NC_003450[-]1014340-1014765	1	0.47	1.06	6	2	4.67	10	4.04	9.27	12	3.17	7.14	16	7.3	13.34	9	19.39	26.84
CGL_RS01340	NC_003450[+]271761-273197	3	0.42	0.95	2	0.2	0.46	8	0.96	2.2	11	0.86	1.94	43	5.82	10.63	18	11.5	15.92
CGL_RS04240	NC_003450[-]897976-898434	11	4.78	10.86	20	6.18	14.44	11	4.12	9.46	66	16.2	36.46	187	79.23	144.75	51	101.98	141.18
CGL_RS01345	NC_003450[-]273539-274120	1	0.34	0.78	4	0.98	2.28	3	0.89	2.04	22	4.26	9.59	45	15.04	27.47	8	12.62	17.47
CGL_RS04790	NC_003450[+]1014016-1014267	352	278.52	632.78	309	173.86	406.45	458	312.83	717.73	634	283.49	637.97	1243	959.26	1752.55	436	1588.04	2198.42
CGL_RS05660	NC_003450[+]1183607-1184260	10	3.05	6.93	10	2.17	5.07	9	2.37	5.43	16	2.76	6.2	79	23.49	42.92	22	30.87	42.74
CGL_RS05845	NC_003450[-]1230911-1231333	9	4.24	9.64	21	7.04	16.46	9	3.66	8.4	41	10.92	24.58	130	59.77	109.19	40	86.8	120.16
CGL_RS12670	NC_003450[-]2695318-2695791	1	0.42	0.96	3	0.9	2.1	6	2.18	5	2	0.48	1.07	2	0.82	1.5	0	0	0
CGL_RS05840	NC_003450[+]1230619-1230834	10	9.23	20.97	12	7.88	18.42	13	10.36	23.77	46	24	54	97	87.34	159.56	34	144.48	200.01
CGL_RS05665	NC_003450[+]1184355-1185158	77	19.1	43.39	105	18.52	43.29	122	26.12	59.92	167	23.4	52.67	370	89.5	163.51	84	95.89	132.75
CGL_RS02835	NC_003450[+]574615-575220	341	112.2	254.91	521	121.9	284.98	498	141.45	324.53	3786	703.96	1584.23	6817	2187.69	3996.87	2320	3513.91	4864.53
CGL_RS06865	NC_003450[-]1440672-1441586	22	4.79	10.89	27	4.18	9.78	24	4.52	10.36	153	18.84	42.4	388	82.46	150.66	135	135.42	187.47
CGL_RS00985	NC_003450[-]209207-209968	17	4.45	10.11	26	4.84	11.31	25	5.65	12.96	203	30.02	67.55	429	109.49	200.03	134	161.41	223.45
CGL_RS02830	NC_003450[+]574187-574591	111	54.65	124.16	171	59.86	139.95	217	92.22	211.59	1684	468.52	1054.38	3579	1718.59	3139.83	1006	2279.91	3156.23
CGL_RS00980	NC_003450[-]207004-209037	24	2.35	5.35	15	1.04	2.44	27	2.28	5.24	94	5.21	11.72	173	16.54	30.22	70	31.59	43.73
CGL_RS06860	NC_003450[-]1438209-1440476	1355	119.13	270.65	1939	121.22	283.39	2157	163.7	375.58	838	41.63	93.69	1291	110.7	202.25	443	179.28	248.19
CGL_RS04640	NC_003450[+]981658-982290	1	0.32	0.72	1	0.22	0.52	1	0.27	0.62	9	1.6	3.61	11	3.38	6.17	3	4.35	6.02
CGL_RS04645	NC_003450[-]982291-982806	0	0	0	0	0	0	0	0	0	0	0	0	2	0.76	1.38	0	0	0
CGL_RS02120	NC_003450[+]438516-439907	566	81.07	184.2	802	81.69	190.98	783	96.82	222.14	320	25.9	58.29	549	76.7	140.13	202	133.19	184.39
CGL_RS02125	NC_003450[+]439909-440817	248	54.4	123.59	388	60.52	141.49	374	70.82	162.48	221	27.39	61.65	487	104.19	190.35	231	233.25	322.9
CGL_RS14630	NC_003450[-]3141707-3141970	100	75.53	171.6	116	62.3	145.65	173	112.79	258.78	122	52.07	117.18	123	90.61	165.54	22	76.49	105.89
CGL_RS01235	NC_003450[-]248554-249306	0	0	0	1	0.19	0.44	1	0.23	0.52	7	1.05	2.36	41	10.59	19.35	14	17.06	23.62
CGL_RS14635	NC_003450[-]3142452-3143357	18	3.96	9	30	4.7	10.98	41	7.79	17.87	601	74.75	168.21	1828	392.38	716.88	827	837.82	1159.85
CGL_RS01230	NC_003450[+]247319-248575	15	2.38	5.41	19	2.14	5.01	17	2.33	5.34	35	3.14	7.06	77	11.91	21.76	43	31.4	43.47
CGL_RS01695	NC_003450[-]340566-341276	3	0.84	1.91	2	0.4	0.93	2	0.48	1.11	32	5.07	11.41	94	25.71	46.97	19	24.53	33.96
CGL_RS01165	NC_003450[-]235448-236212	0	0	0	1	0.18	0.43	0	0	0	7	1.03	2.32	22	5.59	10.22	9	10.8	14.95
CGL_RS01690	NC_003450[-]340192-340569	0	0	0	0	0	0	3	1.36	3.13	17	5.07	11.4	42	21.61	39.48	10	24.29	33.62
CGL_RS01160	NC_003450[-]234907-235191	0	0	0	1	0.5	1.16	0	0	0	3	1.19	2.67	0	0	0	1	3.22	4.46
CGL_RS00185	NC_003450[+]31677-32702	17	3.31	7.51	31	4.29	10.02	28	4.7	10.78	113	12.41	27.93	151	28.62	52.29	80	71.57	99.08
CGL_RS00180	NC_003450[+]30697-31680	18	3.65	8.29	14	2.02	4.72	36	6.3	14.45	64	7.33	16.49	184	36.37	66.44	84	78.35	108.47
CGL_RS08410	NC_003450[-]1781016-1781585	19	6.65	15.1	11	2.74	6.4	14	4.23	9.7	23	4.55	10.23	41	13.99	25.56	21	33.81	46.81
CGL_RS08140	NC_003450[+]1723826-1724581	0	0	0	1	0.19	0.44	0	0	0	7	1.04	2.35	12	3.09	5.64	5	6.07	8.4
CGL_RS10355	NC_003450[-]2201989-2204541	26	2.03	4.61	27	1.5	3.51	37	2.49	5.72	21	0.93	2.09	38	2.9	5.29	6	2.16	2.99
CGL_RS08415	NC_003450[+]1781924-1782793	1	0.23	0.52	4	0.65	1.52	0	0	0	11	1.43	3.21	40	8.94	16.34	17	17.94	24.83
CGL_RS10350	NC_003450[-]2201591-2201869	1	0.71	1.62	0	0	0	1	0.62	1.42	0	0	0	0	0	0	0	0	0
CGL_RS01445	NC_003450[+]291800-292420	5	1.61	3.65	5	1.14	2.67	9	2.49	5.72	11	2	4.49	19	5.95	10.87	1	1.48	2.05
CGL_RS09940	NC_003450[-]2110431-2111183	2	0.53	1.2	5	0.94	2.2	12	2.74	6.29	25	3.74	8.42	35	9.04	16.51	21	25.6	35.44
CGL_RS09410	NC_003450[-]1994605-1995294	5	1.44	3.28	8	1.64	3.84	5	1.25	2.86	11	1.8	4.04	37	10.43	19.05	10	13.31	18.42
CGL_RS09945	NC_003450[+]2111238-2112662	0	0	0	0	0	0	3	0.36	0.83	8	0.63	1.42	30	4.09	7.48	4	2.58	3.57
CGL_RS09415	NC_003450[-]1995780-1996085	2	1.3	2.96	0	0	0	0	0	0	0	0	0	1	0.63	1.16	0	0	0
CGL_RS01440	NC_003450[-]291270-291617	0	0	0	0	0	0	0	0	0	0	0	0	2	1.12	2.04	5	13.19	18.26
CGL_RS09780	NC_003450[+]2071315-2071602	6	4.15	9.44	13	6.4	14.96	15	8.97	20.57	62	24.26	54.59	78	52.67	96.23	13	41.43	57.36
CGL_RS09785	NC_003450[-]2071796-2072905	5	0.9	2.04	0	0	0	2	0.31	0.71	105	10.66	23.99	368	64.47	117.79	162	133.96	185.45
CGL_RS01580	NC_003450[+]317120-317896	1	0.26	0.58	1	0.18	0.43	2	0.44	1.02	2	0.29	0.65	5	1.25	2.29	0	0	0
CGL_RS01585	NC_003450[+]317893-318468	24	8.31	18.88	38	9.35	21.87	34	10.16	23.31	29	5.67	12.77	45	15.19	27.76	4	6.37	8.82
CGL_RS14315	NC_003450[-]3070212-3071141	187	40.09	91.09	257	39.18	91.6	231	42.75	98.09	191	23.14	52.08	405	84.69	154.73	192	189.49	262.33
CGL_RS08095	NC_003450[-]1716129-1716692	22	7.78	17.67	25	6.28	14.69	45	13.73	31.51	184	36.76	82.73	585	201.71	368.53	164	266.9	369.48
CGL_RS05065	NC_003450[+]1066110-1067573	0	0	0	1	0.1	0.23	1	0.12	0.27	2	0.16	0.35	4	0.53	0.97	2	1.26	1.74
CGL_RS08090	NC_003450[-]1715379-1716062	218	63.55	144.38	198	41.04	95.95	251	63.16	144.91	235	38.71	87.12	541	153.82	281.02	260	348.89	482.99
CGL_RS05060	NC_003450[-]1065301-1065867	41	14.42	32.76	64	16	37.41	59	17.91	41.09	15	2.98	6.71	25	8.58	15.67	11	17.81	24.65
CGL_RS00360	NC_003450[+]66599-67975	0	0	0	0	0	0	1	0.13	0.29	1	0.08	0.18	3	0.42	0.77	9	6	8.3
CGL_RS00365	NC_003450[-]68248-68634	0	0	0	0	0	0	0	0	0	5	1.46	3.28	6	3.02	5.51	1	2.37	3.28
CGL_RS04335	NC_003450[+]921594-922415	0	0	0	3	0.52	1.21	4	0.84	1.92	3	0.41	0.93	7	1.66	3.03	8	8.94	12.37
CGL_RS01760	NC_003450[-]354596-355846	7	1.11	2.53	8	0.91	2.12	15	2.07	4.74	21	1.89	4.26	77	11.97	21.87	28	20.54	28.44
CGL_RS01765	NC_003450[-]355846-357228	35	5.04	11.46	46	4.72	11.03	43	5.35	12.28	109	8.88	19.99	281	39.51	72.19	114	75.66	104.74
CGL_RS04330	NC_003450[+]919967-921529	54	6.89	15.65	97	8.8	20.57	89	9.8	22.49	320	23.07	51.92	669	83.24	152.08	274	160.9	222.75
CGL_RS11530	NC_003450[+]2464372-2465772	0	0	0	0	0	0	3	0.37	0.85	2	0.16	0.36	15	2.08	3.8	4	2.62	3.63
CGL_RS11535	NC_003450[-]2466036-2467010	0	0	0	0	0	0	0	0	0	0	0	0	9	1.8	3.28	0	0	0
CGL_RS01560	NC_003450[-]312906-313457	9	3.25	7.39	22	5.65	13.21	17	5.3	12.16	81	16.53	37.21	300	105.69	193.1	112	186.23	257.81
CGL_RS01565	NC_003450[-]313622-314464	6	1.42	3.22	3	0.5	1.18	14	2.86	6.56	21	2.81	6.32	75	17.3	31.61	23	25.04	34.67
CGL_RS13770	NC_003450[-]2946696-2947887	2	0.33	0.76	4	0.47	1.11	1	0.14	0.33	4	0.38	0.85	37	6.04	11.03	12	9.24	12.79
CGL_RS09220	NC_003450[-]1964724-1965902	0	0	0	3	0.36	0.84	1	0.14	0.33	2	0.19	0.43	7	1.15	2.11	4	3.11	4.31
CGL_RS10755	NC_003450[-]2294115-2295128	64	12.58	28.59	91	12.73	29.75	83	14.09	32.32	122	13.56	30.51	182	34.9	63.77	60	54.31	75.19
CGL_RS10285	NC_003450[-]2187689-2188306	1	0.32	0.73	3	0.69	1.61	0	0	0	4	0.73	1.64	6	1.89	3.45	3	4.46	6.17
CGL_RS10280	NC_003450[-]2187230-2187679	0	0	0	0	0	0	0	0	0	0	0	0	0	0	0	0	0	0
CGL_RS00960	NC_003450[+]195240-199772	3	0.13	0.3	6	0.19	0.44	7	0.27	0.61	2	0.05	0.11	4	0.17	0.31	3	0.61	0.84
CGL_RS00745	NC_003450[+]152440-152817	4	2.11	4.79	4	1.5	3.51	4	1.82	4.18	41	12.22	27.5	120	61.74	112.79	47	114.12	157.99
CGL_RS00740	NC_003450[+]151590-152372	2	0.51	1.16	7	1.27	2.96	4	0.88	2.02	4	0.58	1.3	32	7.95	14.52	18	21.1	29.21
CGL_RS00965	NC_003450[+]199772-201292	0	0	0	4	0.37	0.87	1	0.11	0.26	2	0.15	0.33	5	0.64	1.17	2	1.21	1.67
CGL_RS12930	NC_003450[-]2752993-2753238	30	24.32	55.25	75	43.23	101.06	68	47.58	109.16	134	61.38	138.13	203	160.48	293.2	75	279.83	387.39
CGL_RS07210	NC_003450[+]1519601-1520032	277	127.85	290.47	375	123.08	287.74	280	111.56	255.96	845	220.4	496	2083	937.71	1713.19	648	1376.78	1905.97
CGL_RS07215	NC_003450[+]1520190-1520948	12	3.15	7.16	20	3.73	8.73	29	6.58	15.09	333	49.43	111.25	762	195.25	356.71	454	549.02	760.05
CGL_RS00565	NC_003450[+]115578-115946	1	0.54	1.23	1	0.38	0.9	1	0.47	1.07	7	2.14	4.81	21	11.07	20.22	4	9.95	13.77
CGL_RS14310	NC_003450[-]3068141-3070003	26	2.78	6.32	60	4.57	10.68	47	4.34	9.96	234	14.15	31.85	636	66.39	121.3	275	135.48	187.56
CGL_RS00560	NC_003450[+]114093-115481	4	0.57	1.3	3	0.31	0.72	1	0.12	0.28	38	3.08	6.94	112	15.68	28.65	38	25.11	34.76
CGL_RS12680	NC_003450[-]2697381-2698097	85	23.64	53.7	91	18	42.07	98	23.53	53.98	43	6.76	15.21	36	9.76	17.84	11	14.08	19.49
CGL_RS12935	NC_003450[-]2753326-2753805	1	0.41	0.94	12	3.55	8.29	17	6.1	13.99	21	4.93	11.09	66	26.74	48.85	15	28.68	39.71
CGL_RS11405	NC_003450[-]2434803-2436839	4	0.39	0.89	7	0.49	1.14	4	0.34	0.78	47	2.6	5.85	163	15.56	28.43	79	35.6	49.28
CGL_RS15385	NC_003450[-]3302997-3303617	31	9.95	22.61	33	7.53	17.61	36	9.98	22.89	64	11.61	26.13	84	26.31	48.06	53	78.34	108.45
CGL_RS11400	NC_003450[-]2434571-2434777	4	3.85	8.75	2	1.37	3.2	9	7.48	17.17	11	5.99	13.48	33	31	56.64	12	53.21	73.66
CGL_RS15380	NC_003450[+]3301810-3303000	1486	248.78	565.22	2126	253.1	591.69	2087	301.62	692	2588	244.84	551.01	4010	654.78	1196.28	1551	1195.29	1654.72
CGL_RS07695	NC_003450[-]1620164-1621009	8	1.88	4.28	11	1.84	4.31	7	1.43	3.27	15	2	4.5	51	11.72	21.42	35	37.97	52.57
CGL_RS10135	NC_003450[+]2150997-2152121	24	4.25	9.66	23	2.9	6.78	48	7.34	16.85	304	30.45	68.52	958	165.61	302.56	454	370.41	512.78
CGL_RS10130	NC_003450[+]2150335-2151000	10	2.99	6.8	10	2.13	4.98	11	2.84	6.52	188	31.81	71.58	431	125.85	229.93	219	301.82	417.83
CGL_RS07690	NC_003450[-]1619669-1620097	21	9.76	22.18	15	4.96	11.59	11	4.42	10.13	101	26.53	59.7	345	156.39	285.73	34	72.74	100.7
CGL_RS15140	NC_003450[+]3243760-3245346	5	0.63	1.43	4	0.36	0.84	9	0.98	2.24	30	2.13	4.79	54	6.62	12.09	49	28.34	39.23
CGL_RS15415	NC_003450[-]3307969-3308370	43	21.33	48.46	36	12.7	29.68	45	19.27	44.21	169	47.37	106.6	234	113.2	206.82	43	98.18	135.92
CGL_RS15145	NC_003450[+]3245420-3245770	11	6.25	14.2	10	4.04	9.44	11	5.4	12.38	15	4.82	10.84	87	48.21	88.07	21	54.91	76.02
CGL_RS15410	NC_003450[-]3307689-3307988	0	0	0	0	0	0	2	1.15	2.63	5	1.88	4.23	28	18.15	33.16	7	21.42	29.65
CGL_RS10915	NC_003450[+]2331975-2332499	19	7.21	16.39	14	3.78	8.84	20	6.56	15.04	19	4.08	9.18	16	5.93	10.83	21	36.72	50.83
CGL_RS07505	NC_003450[-]1579446-1580708	1	0.16	0.36	3	0.34	0.79	1	0.14	0.31	51	4.55	10.24	161	24.79	45.29	45	32.7	45.27
CGL_RS12685	NC_003450[-]2698192-2699580	1015	145.7	331.03	1871	190.99	446.5	1463	181.3	415.95	526	42.67	96.03	770	107.81	196.96	373	246.48	341.22
CGL_RS10910	NC_003450[+]2331252-2331971	28	7.76	17.62	30	5.91	13.81	44	10.52	24.13	117	18.31	41.21	184	49.7	90.8	69	87.96	121.77
CGL_RS07500	NC_003450[-]1578564-1579400	17	4.05	9.2	30	5.08	11.88	48	9.87	22.65	70	9.42	21.21	167	38.8	70.89	44	48.25	66.8
CGL_RS11395	NC_003450[+]2432509-2434374	11	1.18	2.67	11	0.83	1.95	6	0.55	1.27	53	3.2	7.2	178	18.55	33.89	64	31.48	43.58
CGL_RS11390	NC_003450[+]2430297-2432417	296	27.83	63.22	410	27.41	64.08	445	36.11	82.85	1321	70.18	157.93	3017	276.63	505.4	959	415.01	574.52
CGL_RS08050	NC_003450[-]1707703-1708884	25	4.22	9.58	25	3	7.01	36	5.24	12.03	240	22.88	51.49	634	104.31	190.58	231	179.37	248.32
CGL_RS07325	NC_003450[-]1542116-1542922	35	8.65	19.65	43	7.55	17.66	55	11.73	26.91	344	48.03	108.09	824	198.57	362.79	481	547.07	757.35
CGL_RS07320	NC_003450[-]1539817-1542108	95	8.27	18.78	108	6.68	15.62	127	9.54	21.88	635	31.22	70.25	1711	145.18	265.24	852	341.2	472.34
CGL_RS00410	NC_003450[+]76641-78164	17	2.22	5.05	11	1.02	2.39	20	2.26	5.18	98	7.25	16.31	85	10.85	19.82	63	37.95	52.53
CGL_RS00415	NC_003450[+]78554-81641	3	0.19	0.44	6	0.27	0.64	31	1.73	3.96	369	13.46	30.3	240	15.11	27.61	101	30.02	41.56
CGL_RS08955	NC_003450[-]1903110-1905878	1	0.07	0.16	4	0.21	0.48	0	0	0	2	0.08	0.18	7	0.49	0.9	7	2.32	3.21
CGL_RS08950	NC_003450[-]1902002-1902883	13	2.94	6.68	39	6.27	14.66	26	5.07	11.64	96	12.26	27.6	184	40.57	74.12	36	37.46	51.86
CGL_RS11710	NC_003450[-]2503982-2504248	1724	1287.45	2925.06	1778	944.18	2207.33	2068	1333.16	3058.68	3929	1658.1	3731.48	2160	1573.28	2874.36	469	1612.26	2231.96
CGL_RS11245	NC_003450[-]2399403-2401304	41	4.3	9.77	65	4.85	11.33	65	5.88	13.5	100	5.92	13.33	162	16.56	30.26	57	27.51	38.08
CGL_RS04930	NC_003450[+]1042027-1042845	264	64.27	146.03	402	69.59	162.7	370	77.76	178.41	336	46.23	104.03	726	172.39	314.96	285	319.4	442.17
CGL_RS11715	NC_003450[-]2504298-2504603	104	67.76	153.96	116	53.75	125.66	162	91.13	209.07	351	129.25	290.87	1061	674.31	1231.95	247	740.88	1025.65
CGL_RS04935	NC_003450[-]1043295-1043747	10	4.4	10	7	2.19	5.12	18	6.84	15.69	122	30.35	68.29	376	161.42	294.91	84	170.2	235.62
CGL_RS08055	NC_003450[-]1709014-1710357	48	7.12	16.18	50	5.27	12.33	67	8.58	19.69	338	28.34	63.77	830	120.1	219.42	345	235.61	326.17
CGL_RS10620	NC_003450[+]2261833-2262693	5	1.16	2.63	1	0.16	0.38	3	0.6	1.38	36	4.71	10.6	59	13.33	24.35	30	31.98	44.27
CGL_RS10625	NC_003450[+]2262851-2264503	19	2.29	5.21	24	2.06	4.81	28	2.92	6.69	69	4.7	10.58	151	17.77	32.46	58	32.2	44.58
CGL_RS11080	NC_003450[-]2371410-2372558	11	1.91	4.34	19	2.34	5.48	18	2.7	6.19	103	10.1	22.73	283	47.9	87.51	117	93.47	129.39
CGL_RS11085	NC_003450[-]2372571-2373290	5	1.39	3.15	9	1.77	4.14	7	1.67	3.84	62	9.7	21.84	272	73.47	134.23	86	109.63	151.77
CGL_RS15390	NC_003450[-]3303634-3304773	60	10.49	23.84	108	13.43	31.4	89	13.44	30.83	353	34.89	78.52	523	89.22	163	145	116.75	161.62
CGL_RS12285	NC_003450[+]2622962-2623609	0	0	0	0	0	0	0	0	0	16	2.78	6.26	16	4.8	8.77	5	7.08	9.8
CGL_RS12280	NC_003450[+]2622812-2622884	5	13.66	31.03	3	5.83	13.62	1	2.36	5.41	0	0	0	0	0	0	0	0	0
CGL_RS03260	NC_003450[-]665180-666313	3	0.53	1.2	11	1.38	3.22	10	1.52	3.48	114	11.33	25.49	302	51.79	94.62	93	75.28	104.21
CGL_RS07030	NC_003450[-]1477926-1478393	14	5.96	13.55	26	7.88	18.42	16	5.88	13.5	41	9.87	22.22	103	42.8	78.2	5	9.81	13.58
CGL_RS03265	NC_003450[-]666457-667770	30	4.55	10.34	75	8.09	18.92	54	7.07	16.23	458	39.28	88.39	1571	232.51	424.8	686	479.19	663.37
CGL_RS11880	NC_003450[-]2538614-2539732	56	9.98	22.67	73	9.25	21.62	73	11.23	25.76	56	5.64	12.69	116	20.16	36.83	51	41.83	57.91
CGL_RS11885	NC_003450[-]2539707-2540321	13	4.22	9.58	6	1.38	3.23	11	3.08	7.06	25	4.58	10.31	82	25.93	47.37	36	53.73	74.38
CGL_RS11665	NC_003450[-]2493213-2494238	4	0.78	1.77	4	0.55	1.29	5	0.84	1.92	29	3.19	7.17	78	14.78	27.01	34	30.42	42.11
CGL_RS11660	NC_003450[-]2492499-2493155	0	0	0	3	0.65	1.51	1	0.26	0.6	9	1.54	3.47	29	8.58	15.68	8	11.17	15.47
CGL_RS15560	NC_003450[+]3292533-3293501	3	0.62	1.4	14	2.05	4.79	7	1.24	2.85	14	1.63	3.66	81	16.26	29.7	20	18.95	26.23
CGL_RS03860	NC_003450[+]810405-811166	69	18.05	41.02	61	11.35	26.54	70	15.81	36.28	87	12.86	28.95	120	30.62	55.95	46	55.41	76.71
CGL_RS12060	NC_003450[-]2577230-2578873	36	4.37	9.92	34	2.93	6.86	43	4.5	10.33	86	5.89	13.26	204	24.13	44.09	73	40.76	56.42
CGL_RS03865	NC_003450[+]811170-814220	11	0.72	1.63	34	1.58	3.69	23	1.3	2.98	86	3.18	7.15	165	10.52	19.22	142	42.72	59.14
CGL_RS12065	NC_003450[-]2578877-2579761	14	3.16	7.17	16	2.56	5.99	12	2.33	5.35	57	7.26	16.33	128	28.13	51.39	47	48.74	67.48
CGL_RS03195	NC_003450[+]651448-654615	11	0.69	1.57	23	1.03	2.41	31	1.68	3.86	15	0.53	1.2	26	1.6	2.92	16	4.64	6.42
CGL_RS11860	NC_003450[+]2534202-2535428	19	3.09	7.01	36	4.16	9.73	27	3.79	8.69	117	10.74	24.18	214	33.92	61.97	89	66.58	92.17
CGL_RS03190	NC_003450[-]650389-651288	48	10.63	24.16	96	15.13	35.36	102	19.51	44.76	266	33.3	74.95	776	167.68	306.35	352	358.98	496.96
CGL_RS11865	NC_003450[+]2535431-2536186	68	17.94	40.75	102	19.13	44.72	120	27.32	62.68	144	21.46	48.3	239	61.48	112.32	120	145.69	201.69
CGL_RS06125	NC_003450[+]1294046-1295209	9	1.54	3.5	7	0.85	1.99	8	1.18	2.71	18	1.74	3.92	51	8.52	15.57	15	11.82	16.37
CGL_RS06120	NC_003450[+]1293228-1294028	3	0.75	1.7	0	0	0	0	0	0	13	1.83	4.12	25	6.07	11.09	34	38.96	53.94
CGL_RS03465	NC_003450[+]712738-714234	1	0.13	0.3	2	0.19	0.44	2	0.23	0.53	5	0.38	0.85	42	5.46	9.97	10	6.13	8.49
CGL_RS03460	NC_003450[+]711724-712650	2	0.43	0.98	2	0.31	0.72	4	0.74	1.7	8	0.97	2.19	21	4.41	8.05	2	1.98	2.74
CGL_RS12440	NC_003450[-]2653324-2654013	0	0	0	1	0.21	0.48	2	0.5	1.14	4	0.65	1.47	9	2.53	4.63	6	7.98	11.05
CGL_RS13710	NC_003450[+]2931341-2932375	2	0.39	0.88	4	0.55	1.28	2	0.33	0.76	6	0.65	1.47	23	4.32	7.9	15	13.31	18.42
CGL_RS13715	NC_003450[+]2932365-2934833	3	0.24	0.55	9	0.52	1.21	4	0.28	0.64	40	1.83	4.11	134	10.55	19.28	48	17.84	24.7
CGL_RS06495	NC_003450[-]1368092-1368229	0	0	0	1	1.03	2.4	0	0	0	0	0	0	1	1.41	2.57	0	0	0
CGL_RS06490	NC_003450[+]1367573-1367645	69	188.47	428.19	13	25.25	59.03	8	18.86	43.28	0	0	0	0	0	0	0	0	0
CGL_RS03995	NC_003450[-]841514-842296	4	1.02	2.31	5	0.91	2.12	9	1.98	4.54	83	11.94	26.88	177	43.96	80.32	101	118.39	163.9
CGL_RS01825	NC_003450[+]371929-373422	2	0.27	0.61	2	0.19	0.44	1	0.11	0.26	13	0.98	2.21	59	7.68	14.03	16	9.83	13.61
CGL_RS03990	NC_003450[-]840707-841150	0	0	0	1	0.32	0.75	0	0	0	6	1.52	3.43	5	2.19	4	4	8.27	11.45
CGL_RS01820	NC_003450[+]370685-371776	3	0.55	1.24	4	0.52	1.21	13	2.05	4.7	26	2.68	6.04	55	9.8	17.9	18	15.13	20.94
CGL_RS13390	NC_003450[-]2859193-2860146	1	0.21	0.47	0	0	0	1	0.18	0.41	0	0	0	1	0.2	0.37	0	0	0
CGL_RS00005	NC_003450[+]1-1575	38	4.81	10.93	31	2.79	6.52	50	5.47	12.54	97	6.94	15.62	305	37.66	68.8	103	60.03	83.1
CGL_RS03680	NC_003450[-]774147-777035	2	0.14	0.31	3	0.15	0.34	4	0.24	0.55	22	0.86	1.93	126	8.48	15.5	59	18.75	25.95
CGL_RS14845	NC_003450[-]3180549-3180947	33	16.49	37.47	34	12.08	28.25	36	15.53	35.63	419	118.33	266.29	829	404.06	738.21	152	349.66	484.06
CGL_RS03685	NC_003450[-]777155-778711	1	0.13	0.29	18	1.64	3.83	9	0.99	2.28	23	1.67	3.75	72	8.99	16.43	35	20.63	28.56
CGL_RS14840	NC_003450[-]3180356-3180538	14	15.26	34.66	12	9.3	21.74	12	11.29	25.9	191	117.6	264.66	377	400.64	731.96	129	647.01	895.7
CGL_RS03090	NC_003450[+]627763-628554	66	16.62	37.75	102	18.26	42.69	125	27.17	62.33	12	1.71	3.84	21	5.16	9.42	8	9.27	12.83
CGL_RS13820	NC_003450[-]2957483-2958037	27	9.7	22.04	17	4.34	10.15	30	9.31	21.35	83	16.85	37.92	230	80.59	147.24	90	148.84	206.05
CGL_RS02025	NC_003450[-]418438-419253	17	4.15	9.44	6	1.04	2.44	15	3.16	7.26	26	3.59	8.08	67	15.97	29.17	33	37.12	51.39
CGL_RS13825	NC_003450[-]2958137-2959474	39	5.81	13.2	68	7.21	16.85	46	5.92	13.58	205	17.26	38.85	265	38.52	70.37	92	63.11	87.37
CGL_RS02020	NC_003450[-]417542-418354	0	0	0	2	0.35	0.82	0	0	0	26	3.6	8.11	82	19.62	35.84	31	35	48.45
CGL_RS03510	NC_003450[-]722922-723338	14	6.69	15.21	22	7.48	17.49	15	6.19	14.21	49	13.24	29.8	148	69.02	126.1	43	94.65	131.03
CGL_RS03040	NC_003450[-]618090-618995	2	0.44	1	0	0	0	5	0.95	2.18	2	0.25	0.56	2	0.43	0.78	0	0	0
CGL_RS03515	NC_003450[+]723412-725562	88	8.16	18.53	172	11.34	26.51	150	12	27.54	156	8.17	18.39	253	22.87	41.79	113	48.22	66.75
CGL_RS03045	NC_003450[+]619086-619997	3	0.66	1.49	4	0.62	1.45	7	1.32	3.03	21	2.6	5.84	33	7.04	12.86	22	22.14	30.65
CGL_RS13005	NC_003450[-]2772642-2774099	0	0	0	2	0.19	0.45	3	0.35	0.81	23	1.78	4	101	13.47	24.61	30	18.89	26.15
CGL_RS13000	NC_003450[+]2771990-2772664	0	0	0	2	0.42	0.98	1	0.26	0.59	1	0.17	0.38	1	0.29	0.53	0	0	0
CGL_RS02935	NC_003450[+]597892-598197	1	0.65	1.48	3	1.39	3.25	0	0	0	1	0.37	0.83	0	0	0	0	0	0
CGL_RS06270	NC_003450[+]1323533-1324540	35	6.92	15.73	40	5.62	13.15	33	5.64	12.93	123	13.75	30.94	306	59.04	107.86	108	98.34	136.14
CGL_RS09775	NC_003450[-]2070516-2071121	17	5.59	12.71	21	4.91	11.49	19	5.4	12.38	48	8.93	20.09	98	31.45	57.46	26	39.38	54.52
CGL_RS02930	NC_003450[+]596109-597452	55	8.16	18.54	64	6.75	15.78	65	8.32	19.1	145	12.16	27.36	252	36.46	66.62	88	60.1	83.2
CGL_RS09770	NC_003450[-]2069994-2070512	7	2.69	6.11	7	1.91	4.47	7	2.32	5.33	31	6.73	15.15	38	14.24	26.01	9	15.91	22.03
CGL_RS06275	NC_003450[+]1324754-1326259	46	6.09	13.84	85	8	18.71	99	11.31	25.96	493	36.89	83.01	690	89.1	162.79	308	187.72	259.87
CGL_RS09570	NC_003450[+]2025423-2026382	7338	1524.09	3462.7	8769	1295.13	3027.78	8646	1550.2	3556.64	2297	269.61	606.74	4386	888.51	1623.29	1488	1422.68	1969.5
CGL_RS06780	NC_003450[+]1421099-1422559	54123	7386.48	16781.9	63838	6195.33	14483.6	44562	5249.99	12045.1	34469	2658.39	5982.58	28892	3845.84	7026.3	13097	8228.05	11390.6
CGL_RS09575	NC_003450[+]2026506-2029046	79	6.2	14.08	97	5.41	12.65	128	8.67	19.89	136	6.03	13.57	243	18.6	33.98	104	37.57	52.01
CGL_RS06785	NC_003450[+]1423217-1425268	64	6.22	14.13	67	4.63	10.82	88	7.38	16.94	1299	71.33	160.52	3121	295.79	540.4	1249	558.68	773.41
CGL_RS12710	NC_003450[-]2707427-2708950	0	0	0	3	0.28	0.65	2	0.23	0.52	21	1.55	3.49	20	2.55	4.66	15	9.04	12.51
CGL_RS01910	NC_003450[+]395516-396265	32	8.51	19.33	49	9.27	21.66	41	9.41	21.59	617	92.7	208.61	1832	475.04	867.89	561	686.55	950.44
CGL_RS12715	NC_003450[+]2709775-2710559	0	0	0	0	0	0	0	0	0	0	0	0	0	0	0	0	0	0
CGL_RS01915	NC_003450[+]396324-396653	44	26.58	60.4	75	32.22	75.33	93	48.51	111.29	271	92.53	208.24	832	490.31	895.79	187	520.12	720.03
CGL_RS08210	NC_003450[+]1742701-1743816	39	6.97	15.83	42	5.33	12.47	77	11.88	27.25	18	1.82	4.09	68	11.85	21.65	32	26.32	36.43
CGL_RS14930	NC_003450[+]3197413-3198504	7	1.28	2.9	10	1.3	3.04	21	3.31	7.59	104	10.73	24.15	361	64.29	117.46	109	91.62	126.83
CGL_RS15190	NC_003450[-]3253822-3255348	11	1.43	3.26	6	0.56	1.3	7	0.79	1.81	45	3.32	7.47	86	10.95	20.01	39	23.44	32.45
CGL_RS14935	NC_003450[-]3198580-3199125	11	4.02	9.13	6	1.56	3.64	17	5.36	12.3	15	3.1	6.97	61	21.73	39.7	9	15.13	20.94
CGL_RS05475	NC_003450[-]1143023-1143739	6	1.67	3.79	12	2.37	5.55	16	3.84	8.81	160	25.15	56.59	447	121.24	221.51	109	139.54	193.17
CGL_RS08345	NC_003450[-]1772655-1773863	513	84.6	192.22	924	108.36	253.33	696	99.09	227.34	635	59.18	133.19	874	140.59	256.85	453	343.91	476.1
CGL_RS02330	NC_003450[-]480621-481001	4	2.1	4.76	0	0	0	1	0.45	1.04	10	2.96	6.66	15	7.66	13.99	13	31.32	43.36
CGL_RS05470	NC_003450[-]1142476-1143015	12	4.43	10.07	7	1.84	4.3	19	6.05	13.89	100	20.87	46.96	209	75.27	137.52	100	169.98	235.31
CGL_RS02335	NC_003450[-]481128-481391	0	0	0	0	0	0	0	0	0	0	0	0	26	19.15	34.99	5	17.39	24.07
CGL_RS02485	NC_003450[+]509998-510513	171	66.08	150.13	248	68.14	159.31	204	68.05	156.13	6955	1518.76	3417.89	7859	2961.98	5411.49	2795	4971.73	6882.68
CGL_RS09175	NC_003450[-]1951616-1952485	3	0.69	1.56	2	0.33	0.76	2	0.4	0.91	3	0.39	0.87	5	1.12	2.04	3	3.16	4.38
CGL_RS14440	NC_003450[+]3100699-3101430	0	0	0	0	0	0	4	0.94	2.16	5	0.77	1.73	8	2.12	3.88	0	0	0
CGL_RS06305	NC_003450[+]1331102-1331878	0	0	0	2	0.36	0.85	1	0.22	0.51	10	1.45	3.26	29	7.26	13.26	6	7.09	9.81
CGL_RS06650	NC_003450[-]1400182-1400871	0	0	0	0	0	0	0	0	0	1	0.16	0.37	1	0.28	0.51	0	0	0
CGL_RS02480	NC_003450[+]509094-509699	1	0.33	0.75	4	0.94	2.19	4	1.14	2.61	38	7.07	15.9	112	35.94	65.67	16	24.23	33.55
CGL_RS06300	NC_003450[-]1329888-1330967	338	62.4	141.78	630	82.71	193.36	552	87.97	201.84	190	19.82	44.61	315	56.72	103.63	87	73.94	102.36
CGL_RS14920	NC_003450[-]3194512-3195204	0	0	0	2	0.41	0.96	3	0.75	1.71	11	1.79	4.03	16	4.49	8.2	9	11.92	16.5
CGL_RS01350	NC_003450[+]274324-275874	1741	223.82	508.51	2121	193.89	453.29	2891	320.83	736.09	2966	215.48	484.92	6807	853.51	1559.35	2163	1280.03	1772.03
CGL_RS04785	NC_003450[-]1011794-1013767	56	5.66	12.85	100	7.18	16.79	82	7.15	16.4	176	10.05	22.61	330	32.51	59.4	63	29.29	40.55
CGL_RS14710	NC_003450[-]3159079-3159801	67	18.48	41.98	137	26.87	62.81	119	28.33	65	726	113.15	254.63	972	261.45	477.67	445	564.93	782.07
CGL_RS05300	NC_003450[+]1111889-1112233	37	21.38	48.58	48	19.73	46.12	46	22.95	52.65	44	14.37	32.34	113	63.7	116.37	13	34.59	47.88
CGL_RS04780	NC_003450[+]1010057-1011793	7	0.81	1.83	12	0.98	2.29	12	1.19	2.73	38	2.47	5.55	41	4.59	8.39	18	9.51	13.17
CGL_RS01355	NC_003450[-]275954-276247	6	4.07	9.25	1	0.48	1.13	5	2.93	6.72	8	3.07	6.9	5	3.31	6.04	2	6.24	8.64
CGL_RS05305	NC_003450[-]1112481-1112957	0	0	0	2	0.59	1.39	4	1.44	3.31	13	3.07	6.91	41	16.72	30.54	13	25.02	34.63
CGL_RS14715	NC_003450[-]3160235-3160531	7	4.7	10.68	16	7.64	17.86	37	21.44	49.2	42	15.93	35.86	63	41.25	75.37	18	55.63	77.01
CGL_RS05655	NC_003450[+]1181966-1183606	14	1.7	3.86	9	0.78	1.82	8	0.84	1.93	62	4.26	9.58	143	16.95	30.96	45	25.17	34.84
CGL_RS02800	NC_003450[+]569452-570774	86	12.96	29.45	82	8.79	20.54	97	12.62	28.95	373	31.77	71.49	880	129.36	236.33	268	185.93	257.4
CGL_RS02805	NC_003450[+]570774-571319	102	37.25	84.63	94	24.41	57.07	111	34.99	80.28	260	53.66	120.75	722	257.16	469.83	335	563.15	779.61
CGL_RS05650	NC_003450[-]1180869-1181675	43	10.63	24.14	51	8.96	20.95	62	13.22	30.34	144	20.11	45.25	437	105.31	192.4	141	160.37	222.01
CGL_RS06875	NC_003450[+]1442487-1445336	1573	110.05	250.03	2089	103.93	242.96	2434	147	337.26	771	30.48	68.6	997	68.03	124.29	387	124.63	172.54
CGL_RS06870	NC_003450[-]1441790-1442392	1	0.33	0.75	6	1.41	3.3	2	0.57	1.31	17	3.18	7.15	27	8.71	15.91	5	7.61	10.54
CGL_RS14685	NC_003450[-]3155244-3156251	0	0	0	0	0	0	3	0.51	1.18	0	0	0	1	0.19	0.35	0	0	0
CGL_RS13530	NC_003450[-]2886914-2887813	24	5.32	12.08	27	4.25	9.94	39	7.46	17.11	169	21.16	47.62	321	69.36	126.72	112	114.23	158.13
CGL_RS09165	NC_003450[-]1947067-1948650	3	0.38	0.86	4	0.36	0.84	10	1.09	2.49	38	2.7	6.08	131	16.08	29.38	57	33.03	45.72
CGL_RS13535	NC_003450[-]2887942-2888079	12	17.34	39.39	17	17.47	40.83	32	39.91	91.57	161	131.46	295.84	445	627.11	1145.72	227	1509.81	2090.12
CGL_RS04655	NC_003450[-]984861-986510	5	0.6	1.37	10	0.86	2.01	11	1.15	2.63	64	4.37	9.84	159	18.74	34.24	68	37.83	52.37
CGL_RS04650	NC_003450[+]983100-984653	65	8.34	18.95	73	6.66	15.57	97	10.74	24.65	164	11.89	26.76	252	31.54	57.62	106	62.61	86.67
CGL_RS05785	NC_003450[-]1216901-1217374	6	2.52	5.73	20	5.98	13.99	22	7.99	18.33	21	4.99	11.23	90	36.92	67.46	40	77.46	107.23
CGL_RS05780	NC_003450[+]1215952-1216839	2	0.45	1.02	1	0.16	0.37	0	0	0	4	0.51	1.14	14	3.07	5.6	2	2.07	2.86
CGL_RS02155	NC_003450[+]446538-447389	1	0.23	0.53	4	0.67	1.56	3	0.61	1.39	33	4.36	9.82	60	13.69	25.02	41	44.17	61.15
CGL_RS02150	NC_003450[+]446087-446524	1	0.45	1.03	0	0	0	1	0.39	0.9	6	1.54	3.47	16	7.1	12.98	2	4.19	5.8
CGL_RS01225	NC_003450[+]244902-247307	78	6.47	14.69	114	6.72	15.71	124	8.87	20.35	102	4.78	10.75	241	19.48	35.59	72	27.46	38.02
CGL_RS05275	NC_003450[+]1107503-1108204	2	0.57	1.29	0	0	0	0	0	0	7	1.12	2.53	7	1.94	3.54	14	18.3	25.34
CGL_RS09160	NC_003450[-]1946606-1947037	0	0	0	0	0	0	0	0	0	2	0.52	1.17	0	0	0	0	0	0
CGL_RS01220	NC_003450[+]244466-244819	0	0	0	0	0	0	1	0.49	1.12	0	0	0	6	3.3	6.02	0	0	0
CGL_RS14620	NC_003450[+]3139688-3140956	1	0.16	0.36	1	0.11	0.26	8	1.09	2.49	11	0.98	2.2	42	6.44	11.76	20	14.47	20.03
CGL_RS05270	NC_003450[-]1106083-1107456	18	2.61	5.93	20	2.06	4.82	18	2.25	5.17	101	8.28	18.64	250	35.39	64.65	150	100.2	138.72
CGL_RS01175	NC_003450[+]237345-238148	0	0	0	0	0	0	0	0	0	3	0.42	0.95	1	0.24	0.44	5	5.71	7.9
CGL_RS00170	NC_003450[-]29114-29965	0	0	0	0	0	0	0	0	0	0	0	0	0	0	0	0	0	0
CGL_RS01170	NC_003450[+]236326-237345	1	0.19	0.44	4	0.56	1.3	2	0.34	0.77	1	0.11	0.25	10	1.9	3.48	0	0	0
CGL_RS00175	NC_003450[+]29995-30654	0	0	0	0	0	0	0	0	0	0	0	0	0	0	0	0	0	0
CGL_RS14080	NC_003450[-]3013835-3014557	2	0.55	1.25	0	0	0	1	0.24	0.55	0	0	0	11	2.96	5.41	6	7.61	10.54
CGL_RS08425	NC_003450[-]1785729-1786844	11	1.97	4.47	14	1.78	4.16	11	1.7	3.89	9	0.91	2.04	18	3.14	5.73	3	2.47	3.42
CGL_RS14155	NC_003450[-]3028882-3029675	4	1	2.28	3	0.53	1.25	11	2.38	5.47	6	0.85	1.92	12	2.94	5.37	2	2.31	3.2
CGL_RS08135	NC_003450[+]1722870-1723829	0	0	0	0	0	0	2	0.36	0.82	6	0.7	1.58	47	9.52	17.4	14	13.39	18.53
CGL_RS14150	NC_003450[+]3028269-3028895	1647	523.76	1189.97	2402	543.18	1269.85	2305	632.77	1451.77	248	44.57	100.3	497	154.16	281.64	175	256.18	354.65
CGL_RS08420	NC_003450[-]1782891-1785473	53	4.09	9.3	46	2.52	5.9	55	3.67	8.41	28	1.22	2.75	30	2.26	4.13	16	5.68	7.87
CGL_RS08130	NC_003450[+]1721780-1722856	2	0.37	0.84	3	0.39	0.92	4	0.64	1.47	12	1.26	2.83	54	9.75	17.81	29	24.71	34.21
CGL_RS09400	NC_003450[-]1991792-1992538	0	0	0	0	0	0	0	0	0	0	0	0	0	0	0	0	0	0
CGL_RS00885	NC_003450[+]181303-181650	8	4.58	10.41	10	4.08	9.53	18	8.9	20.43	31	10.04	22.59	70	39.12	71.47	22	58.03	80.33
CGL_RS09955	NC_003450[-]2113861-2115363	56	7.43	16.88	49	4.62	10.81	60	6.87	15.76	210	15.74	35.43	596	77.12	140.89	225	137.41	190.22
CGL_RS09405	NC_003450[-]1992535-1994121	5	0.63	1.43	10	0.89	2.09	5	0.54	1.24	5	0.36	0.8	7	0.86	1.57	1	0.58	0.8
CGL_RS09950	NC_003450[-]2112714-2113634	0	0	0	0	0	0	4	0.75	1.72	15	1.84	4.13	31	6.55	11.96	13	12.96	17.94
CGL_RS00880	NC_003450[+]180842-181300	37	16.07	36.52	55	16.99	39.72	67	25.12	57.64	58	14.24	32.04	96	40.67	74.31	61	121.98	168.87
CGL_RS09790	NC_003450[-]2073291-2076170	225	15.58	35.39	353	17.38	40.63	316	18.89	43.33	671	26.25	59.08	1187	80.15	146.44	481	153.3	212.22
CGL_RS14300	NC_003450[-]3061378-3062928	179	23.01	52.28	204	18.65	43.6	195	21.64	49.65	520	37.78	85.02	901	112.97	206.4	377	223.11	308.86
CGL_RS09795	NC_003450[-]2076389-2077024	5	1.57	3.56	4	0.89	2.08	3	0.81	1.86	11	1.95	4.39	20	6.11	11.17	16	23.09	31.97
CGL_RS14705	NC_003450[+]3158125-3158838	13	3.63	8.25	21	4.17	9.75	10	2.41	5.53	37	5.84	13.14	96	26.15	47.77	28	35.99	49.83
CGL_RS05090	NC_003450[+]1072676-1073248	3	1.04	2.37	4	0.99	2.31	8	2.4	5.51	34	6.69	15.05	121	41.07	75.03	44	70.48	97.57
CGL_RS05095	NC_003450[-]1073337-1075121	2	0.22	0.51	5	0.4	0.93	0	0	0	8	0.51	1.14	18	1.96	3.58	7	3.6	4.98
CGL_RS08215	NC_003450[+]1743971-1744522	73	26.37	59.91	135	34.68	81.07	123	38.36	88	33	6.74	15.16	38	13.39	24.46	21	34.92	48.34
CGL_RS04250	NC_003450[-]899250-900008	19	4.99	11.34	28	5.23	12.23	22	4.99	11.45	142	21.08	47.44	326	83.53	152.61	150	181.4	251.12
CGL_RS04255	NC_003450[+]900043-904605	28	1.22	2.78	42	1.3	3.05	34	1.28	2.94	34	0.84	1.89	135	5.75	10.51	71	14.28	19.77
CGL_RS04320	NC_003450[+]918036-919355	1	0.15	0.34	10	1.07	2.51	3	0.39	0.9	47	4.01	9.03	149	21.95	40.11	74	51.45	71.23
CGL_RS00310	NC_003450[-]56677-57270	0	0	0	2	0.48	1.12	0	0	0	0	0	0	1	0.33	0.6	0	0	0
CGL_RS08560	NC_003450[+]1806941-1807399	8	3.48	7.9	8	2.47	5.78	7	2.62	6.02	3	0.74	1.66	16	6.78	12.39	0	0	0
CGL_RS01775	NC_003450[-]359759-360307	0	0	0	0	0	0	0	0	0	4	0.82	1.85	9	3.19	5.82	12	20.06	27.77
CGL_RS01770	NC_003450[-]357234-359240	10	0.99	2.26	13	0.92	2.15	12	1.03	2.36	65	3.65	8.21	240	23.26	42.49	144	65.86	91.17
CGL_RS14700	NC_003450[-]3157477-3157731	1	0.78	1.78	1	0.56	1.3	0	0	0	9	3.98	8.95	13	9.91	18.11	7	25.2	34.88
CGL_RS00085	NC_003450[+]16314-17210	1	0.22	0.51	5	0.79	1.85	0	0	0	9	1.13	2.54	10	2.17	3.96	3	3.07	4.25
CGL_RS11525	NC_003450[+]2463242-2464147	9	1.98	4.5	9	1.41	3.29	8	1.52	3.49	22	2.74	6.16	59	12.67	23.14	31	31.41	43.48
CGL_RS11520	NC_003450[-]2462600-2463151	5	1.8	4.1	6	1.54	3.6	7	2.18	5.01	30	6.12	13.78	37	13.04	23.82	13	21.61	29.92
CGL_RS00080	NC_003450[-]15206-16243	1	0.19	0.44	0	0	0	0	0	0	6	0.65	1.47	16	3	5.48	6	5.3	7.34
CGL_RS01570	NC_003450[+]314944-316005	5	0.94	2.13	3	0.4	0.94	3	0.49	1.12	5	0.53	1.19	12	2.19	4.01	10	8.64	11.96
CGL_RS08040	NC_003450[-]1703514-1704350	51	12.15	27.6	59	10	23.37	45	9.25	21.23	322	43.35	97.55	417	96.89	177.01	160	175.46	242.9
CGL_RS01575	NC_003450[+]316002-317135	3	0.53	1.2	5	0.62	1.46	3	0.45	1.04	2	0.2	0.45	4	0.68	1.25	4	3.24	4.48
CGL_RS08045	NC_003450[-]1704356-1707697	92	5.49	12.47	106	4.5	10.51	127	6.54	15.01	890	30.01	67.53	1781	103.64	189.35	621	170.55	236.11
CGL_RS14270	NC_003450[+]3054754-3055773	0	0	0	1	0.14	0.32	0	0	0	2	0.22	0.5	5	0.95	1.74	0	0	0
CGL_RS10725	NC_003450[-]2285435-2286853	16	2.25	5.11	33	3.3	7.71	28	3.4	7.79	70	5.56	12.51	123	16.86	30.8	52	33.63	46.56
CGL_RS05890	NC_003450[-]1241551-1242156	1	0.33	0.75	0	0	0	0	0	0	0	0	0	10	3.21	5.86	0	0	0
CGL_RS09305	NC_003450[+]1978452-1978724	0	0	0	0	0	0	0	0	0	0	0	0	0	0	0	0	0	0
CGL_RS05895	NC_003450[+]1242507-1243844	33	4.92	11.17	49	5.19	12.14	53	6.82	15.64	589	49.6	111.63	1493	217	396.46	535	367.01	508.07
CGL_RS10720	NC_003450[-]2283780-2285432	47	5.67	12.88	35	3	7.02	33	3.43	7.88	108	7.36	16.57	204	24	43.85	53	29.43	40.74
CGL_RS00770	NC_003450[+]158154-158834	5	1.47	3.33	19	3.96	9.25	5	1.26	2.9	4	0.66	1.49	5	1.43	2.61	2	2.69	3.73
CGL_RS00775	NC_003450[+]158869-159162	2056	1394.38	3168	2651	1278.49	2988.88	1765	1033.34	2370.79	370	141.81	319.13	253	167.35	305.75	34	106.15	146.95
CGL_RS00955	NC_003450[-]194601-195038	0	0	0	0	0	0	1	0.39	0.9	30	7.72	17.37	54	23.97	43.8	35	73.35	101.54
CGL_RS01680	NC_003450[+]337539-338771	0	0	0	2	0.23	0.54	3	0.42	0.96	18	1.64	3.7	40	6.31	11.53	11	8.19	11.34
CGL_RS04435	NC_003450[+]935351-936610	122	19.3	43.86	166	18.68	43.67	137	18.72	42.94	589	52.67	118.54	503	77.64	141.84	178	129.66	179.5
CGL_RS00950	NC_003450[+]193262-194467	0	0	0	0	0	0	0	0	0	1	0.09	0.21	3	0.48	0.88	1	0.76	1.05
CGL_RS04430	NC_003450[+]934375-935322	2	0.42	0.96	4	0.6	1.4	10	1.82	4.17	55	6.54	14.71	153	31.39	57.34	49	47.44	65.68
CGL_RS01685	NC_003450[+]338793-339728	5	1.07	2.42	7	1.06	2.48	14	2.58	5.91	65	7.83	17.61	192	39.89	72.88	85	83.35	115.39
CGL_RS07200	NC_003450[-]1515796-1516935	5	0.88	1.99	15	1.86	4.36	10	1.51	3.46	20	1.98	4.45	54	9.21	16.83	8	6.44	8.92
CGL_RS13050	NC_003450[-]2784654-2785667	6	1.18	2.68	3	0.42	0.98	9	1.53	3.51	8	0.89	2	19	3.65	6.66	3	2.72	3.76
CGL_RS14305	NC_003450[-]3062949-3067781	67	2.76	6.28	63	1.85	4.32	73	2.6	5.96	419	9.77	21.98	843	33.92	61.97	391	74.26	102.8
CGL_RS07205	NC_003450[+]1517170-1519461	62	5.39	12.25	59	3.65	8.53	62	4.66	10.68	194	9.54	21.46	304	25.8	47.13	134	53.66	74.29
CGL_RS00550	NC_003450[+]111374-112321	10	2.1	4.78	13	1.95	4.55	9	1.63	3.75	25	2.97	6.69	53	10.87	19.86	22	21.3	29.49
CGL_RS00220	NC_003450[+]38202-38981	1	0.26	0.58	0	0	0	0	0	0	1	0.15	0.33	0	0	0	0	0	0
CGL_RS00555	NC_003450[+]112470-114086	2	0.25	0.56	0	0	0	1	0.1	0.24	17	1.19	2.67	88	10.59	19.34	26	14.76	20.43
CGL_RS12110	NC_003450[-]2590310-2591470	19	3.26	7.41	23	2.81	6.57	14	2.07	4.76	206	19.99	44.99	831	139.2	254.31	306	241.92	334.9
CGL_RS00225	NC_003450[+]38978-39802	0	0	0	0	0	0	0	0	0	0	0	0	4	0.94	1.72	5	5.56	7.7
CGL_RS13755	NC_003450[-]2943010-2944236	8	1.3	2.95	1	0.12	0.27	11	1.54	3.54	22	2.02	4.55	84	13.31	24.32	33	24.68	34.17
CGL_RS09260	NC_003450[+]1971672-1973093	0	0	0	0	0	0	1	0.12	0.28	2	0.16	0.36	4	0.55	1	1	0.64	0.89
CGL_RS11410	NC_003450[+]2436872-2438053	1	0.17	0.38	8	0.96	2.24	4	0.58	1.34	18	1.72	3.86	40	6.58	12.02	25	19.41	26.87
CGL_RS00790	NC_003450[+]160470-161363	15	3.35	7.6	6	0.95	2.22	11	2.12	4.86	15	1.89	4.25	18	3.91	7.15	8	8.21	11.37
CGL_RS00795	NC_003450[-]161360-162268	14	3.07	6.98	24	3.74	8.75	18	3.41	7.82	99	12.27	27.62	165	35.3	64.49	75	75.73	104.84
CGL_RS11415	NC_003450[+]2438057-2439910	3	0.32	0.73	3	0.23	0.54	2	0.19	0.43	29	1.76	3.97	124	13.01	23.76	69	34.16	47.29
CGL_RS14085	NC_003450[+]3014617-3015828	0	0	0	0	0	0	0	0	0	4	0.37	0.84	20	3.21	5.86	4	3.03	4.19
CGL_RS07685	NC_003450[-]1618318-1619616	11	1.69	3.84	5	0.55	1.28	8	1.06	2.43	163	14.14	31.82	409	61.23	111.87	138	97.51	134.99
CGL_RS12115	NC_003450[-]2591572-2592303	0	0	0	0	0	0	1	0.24	0.54	3	0.46	1.04	27	7.18	13.11	24	30.09	41.66
CGL_RS07680	NC_003450[+]1617398-1617997	8	2.66	6.04	5	1.18	2.76	13	3.73	8.56	29	5.45	12.26	124	40.19	73.43	40	61.19	84.71
CGL_RS09265	NC_003450[+]1973147-1973740	0	0	0	0	0	0	0	0	0	0	0	0	0	0	0	0	0	0
CGL_RS15485	NC_003450[-]3180944-3181105	5	6.15	13.98	10	8.75	20.46	8	8.5	19.5	59	41.04	92.35	270	324.12	592.17	37	209.63	290.21
CGL_RS10920	NC_003450[+]2332528-2333604	0	0	0	3	0.39	0.92	0	0	0	16	1.68	3.77	99	17.88	32.66	35	29.83	41.29
CGL_RS10430	NC_003450[-]2217597-2218925	35	5.25	11.93	59	6.3	14.72	44	5.7	13.07	193	16.36	36.82	356	52.1	95.18	116	80.12	110.91
CGL_RS10925	NC_003450[+]2333616-2334539	0	0	0	0	0	0	1	0.19	0.43	2	0.24	0.55	12	2.52	4.61	4	3.97	5.5
CGL_RS15170	NC_003450[+]3249664-3250746	195	35.9	81.57	319	41.77	97.64	428	68.02	156.07	397	41.3	92.95	634	113.85	208	233	197.47	273.37
CGL_RS10435	NC_003450[+]2219159-2220361	3	0.5	1.13	8	0.94	2.2	6	0.86	1.97	27	2.53	5.69	101	16.33	29.83	32	24.42	33.8
CGL_RS12500	NC_003450[-]2662329-2662868	10	3.69	8.39	17	4.47	10.44	24	7.65	17.55	54	11.27	25.36	147	52.94	96.72	77	130.88	181.18
CGL_RS10385	NC_003450[-]2209917-2210273	17	9.49	21.57	30	11.91	27.85	23	11.09	25.44	34	10.73	24.15	141	76.81	140.33	81	208.25	288.3
CGL_RS07515	NC_003450[+]1581857-1582117	9	6.88	15.62	6	3.26	7.62	18	11.87	27.23	21	9.06	20.4	43	32.04	58.54	16	56.26	77.89
CGL_RS05870	NC_003450[-]1236396-1236468	15	40.97	93.08	1	1.94	4.54	0	0	0	0	0	0	0	0	0	0	0	0
CGL_RS07510	NC_003450[+]1580807-1581643	2	0.48	1.08	0	0	0	2	0.41	0.94	16	2.16	4.85	49	11.38	20.8	7	7.68	10.63
CGL_RS10380	NC_003450[-]2209229-2209888	68	20.54	46.67	70	15.04	35.16	63	16.43	37.7	59	10.07	22.67	163	48.03	87.75	37	51.45	71.23
CGL_RS11380	NC_003450[-]2427805-2428185	3	1.57	3.57	1	0.37	0.87	9	4.07	9.33	40	11.83	26.62	63	32.16	58.75	34	81.91	113.39
CGL_RS10930	NC_003450[-]2335026-2335787	6	1.57	3.57	4	0.74	1.74	4	0.9	2.07	29	4.29	9.65	79	20.16	36.84	39	46.97	65.03
CGL_RS11385	NC_003450[-]2428182-2430029	7	0.76	1.72	14	1.07	2.51	19	1.77	4.06	124	7.56	17.01	333	35.04	64.02	136	67.55	93.51
CGL_RS15355	NC_003450[+]3293498-3296011	15	1.19	2.7	17	0.96	2.24	11	0.75	1.73	52	2.33	5.25	114	8.82	16.11	48	17.52	24.26
CGL_RS12505	NC_003450[-]2662881-2663183	0	0	0	0	0	0	2	1.14	2.61	14	5.21	11.72	32	20.54	37.52	24	72.7	100.65
CGL_RS13445	NC_003450[-]2869861-2870445	7	2.39	5.42	21	5.09	11.9	20	5.88	13.5	76	14.64	32.94	274	91.09	166.42	80	125.52	173.76
CGL_RS07335	NC_003450[+]1544976-1546292	20	3.03	6.88	24	2.58	6.04	31	4.05	9.3	54	4.62	10.4	127	18.75	34.26	34	23.69	32.8
CGL_RS07330	NC_003450[-]1543151-1544554	61	8.66	19.68	103	10.4	24.32	85	10.42	23.91	479	38.44	86.51	1329	184.08	336.32	536	350.41	485.09
CGL_RS08360	NC_003450[-]1775676-1775748	0	0	0	0	0	0	0	0	0	0	0	0	0	0	0	0	0	0
CGL_RS00425	NC_003450[-]82117-83568	0	0	0	0	0	0	0	0	0	3	0.23	0.52	1	0.13	0.24	0	0	0
CGL_RS08940	NC_003450[-]1899801-1900775	0	0	0	2	0.29	0.68	4	0.71	1.62	9	1.04	2.34	11	2.19	4.01	9	8.47	11.73
CGL_RS00420	NC_003450[+]81757-81873	1	1.7	3.87	1	1.21	2.83	1	1.47	3.38	2	1.92	4.33	3	4.99	9.11	0	0	0
CGL_RS08945	NC_003450[-]1901063-1901911	1	0.23	0.53	3	0.5	1.17	9	1.83	4.19	30	3.98	8.96	63	14.43	26.37	14	15.13	20.95
CGL_RS12875	NC_003450[+]2740671-2741360	6	1.73	3.94	6	1.23	2.88	7	1.75	4.01	52	8.49	19.11	195	54.96	100.41	71	94.45	130.75
CGL_RS12870	NC_003450[-]2739554-2740672	11	1.96	4.45	19	2.41	5.63	14	2.15	4.94	44	4.43	9.97	86	14.95	27.31	55	45.11	62.45
CGL_RS04920	NC_003450[+]1040494-1040685	0	0	0	1	0.74	1.73	0	0	0	2	1.17	2.64	4	4.05	7.4	0	0	0
CGL_RS11255	NC_003450[+]2401839-2402084	1	0.81	1.84	5	2.88	6.74	3	2.1	4.82	5	2.29	5.15	21	16.6	30.33	2	7.46	10.33
CGL_RS15285	NC_003450[-]3283471-3284226	0	0	0	0	0	0	0	0	0	2	0.3	0.67	2	0.51	0.94	0	0	0
CGL_RS11705	NC_003450[+]2503537-2503809	1	0.73	1.66	2	1.04	2.43	1	0.63	1.45	1	0.41	0.93	30	21.37	39.04	4	13.45	18.62
CGL_RS11250	NC_003450[+]2401344-2401838	4	1.61	3.66	7	2.01	4.69	4	1.39	3.19	13	2.96	6.66	26	10.21	18.66	11	20.4	28.24
CGL_RS04925	NC_003450[+]1040925-1041920	94	18.82	42.75	244	34.73	81.2	190	32.83	75.33	18	2.04	4.58	20	3.9	7.13	15	13.83	19.14
CGL_RS11700	NC_003450[+]2502736-2503359	2	0.64	1.45	1	0.23	0.53	4	1.1	2.53	8	1.44	3.25	54	16.83	30.75	12	17.65	24.44
CGL_RS15280	NC_003450[+]3283181-3283387	55	52.98	120.37	37	25.34	59.25	48	39.91	91.57	106	57.7	129.85	167	156.9	286.65	34	150.76	208.71
CGL_RS10655	NC_003450[-]2269258-2270262	2	0.4	0.9	2	0.28	0.66	1	0.17	0.39	6	0.67	1.51	4	0.77	1.41	0	0	0
CGL_RS10650	NC_003450[-]2268386-2269246	5	1.16	2.63	3	0.49	1.15	4	0.8	1.83	9	1.18	2.65	3	0.68	1.24	8	8.53	11.81
CGL_RS10830	NC_003450[+]2312361-2313812	0	0	0	4	0.39	0.91	6	0.71	1.63	11	0.85	1.92	39	5.22	9.54	7	4.43	6.13
CGL_RS11090	NC_003450[-]2373321-2374463	12	2.1	4.76	25	3.1	7.25	22	3.31	7.6	106	10.45	23.52	167	28.41	51.91	37	29.71	41.13
CGL_RS12270	NC_003450[-]2620971-2622182	260	42.77	97.18	414	48.43	113.23	385	54.68	125.45	131	12.18	27.41	203	32.57	59.51	84	63.61	88.06
CGL_RS12275	NC_003450[+]2622649-2622724	7	18.36	41.72	1	1.86	4.36	1	2.27	5.2	2	2.96	6.67	1	2.56	4.68	0	0	0
CGL_RS07020	NC_003450[+]1476343-1476522	0	0	0	2	1.57	3.68	2	1.91	4.39	15	9.39	21.13	64	69.15	126.33	7	35.69	49.41
CGL_RS03215	NC_003450[-]657202-657996	9	2.26	5.13	12	2.14	5	11	2.38	5.46	4	0.57	1.28	21	5.14	9.39	11	12.7	17.58
CGL_RS07025	NC_003450[+]1476550-1477812	100	15.79	35.87	96	10.78	25.19	134	18.26	41.9	375	33.46	75.29	880	135.5	247.56	286	207.84	287.73
CGL_RS03210	NC_003450[+]656547-657218	6	1.78	4.04	9	1.9	4.44	9	2.31	5.29	46	7.71	17.36	83	24.02	43.88	11	15.02	20.8
CGL_RS08240	NC_003450[+]1750094-1750936	5	1.18	2.69	3	0.5	1.18	4	0.82	1.87	30	4.01	9.02	158	36.45	66.59	78	84.93	117.57
CGL_RS11670	NC_003450[-]2494337-2495635	338	51.88	117.87	405	44.21	103.35	362	47.97	110.05	864	74.94	168.66	1586	237.44	433.8	454	320.79	444.09
CGL_RS11895	NC_003450[-]2541185-2542351	132	22.55	51.24	198	24.06	56.24	115	16.96	38.92	10	0.96	2.17	9	1.5	2.74	11	8.65	11.98
CGL_RS11890	NC_003450[-]2540333-2541025	11	3.16	7.19	7	1.43	3.35	12	2.98	6.84	32	5.2	11.71	53	14.87	27.17	17	22.52	31.17
CGL_RS11675	NC_003450[-]2495694-2496608	54	11.77	26.74	64	9.92	23.18	75	14.11	32.37	101	12.44	27.99	241	51.22	93.58	75	75.23	104.15
CGL_RS08245	NC_003450[+]1751497-1752054	66	23.58	53.58	103	26.17	61.19	101	31.16	71.48	427	86.23	194.05	1433	499.43	912.45	365	600.39	831.16
CGL_RS03855	NC_003450[+]809549-810397	71	16.67	37.88	139	23.21	54.27	143	28.99	66.52	513	68.08	153.22	443	101.47	185.39	147	158.92	220.01
CGL_RS12015	NC_003450[-]2565621-2566232	286	93.18	211.7	485	112.37	262.69	541	152.15	349.09	471	86.72	195.16	1050	333.66	609.59	350	524.92	726.68
CGL_RS03850	NC_003450[+]809286-809513	5	4.37	9.93	6	3.73	8.72	14	10.57	24.25	30	14.83	33.37	164	139.89	255.57	24	96.61	133.75
CGL_RS12010	NC_003450[-]2564548-2565246	3	0.85	1.94	0	0	0	7	1.72	3.95	7	1.13	2.54	5	1.39	2.54	2	2.63	3.64
CGL_RS12385	NC_003450[-]2637238-2637654	1	0.48	1.09	0	0	0	1	0.41	0.95	10	2.7	6.08	7	3.26	5.96	4	8.81	12.19
CGL_RS13295	NC_003450[+]2832791-2834185	8	1.14	2.6	9	0.92	2.14	5	0.62	1.42	46	3.71	8.36	123	17.15	31.33	53	34.88	48.28
CGL_RS12380	NC_003450[+]2636867-2637172	0	0	0	0	0	0	0	0	0	0	0	0	2	1.27	2.32	0	0	0
CGL_RS11870	NC_003450[+]2536197-2538260	11	1.06	2.41	9	0.62	1.45	14	1.17	2.68	45	2.46	5.53	113	10.65	19.45	55	24.46	33.86
CGL_RS05200	NC_003450[+]1095052-1095387	6	3.56	8.09	5	2.11	4.93	6	3.07	7.05	4	1.34	3.02	11	6.37	11.63	2	5.46	7.56
CGL_RS13440	NC_003450[-]2867167-2869728	280	21.79	49.51	380	21.03	49.16	393	26.4	60.58	696	30.61	68.89	1458	110.67	202.2	790	283.03	391.81
CGL_RS03450	NC_003450[+]709793-710281	5	2.04	4.63	3	0.87	2.03	7	2.46	5.65	60	13.82	31.11	142	56.48	103.18	63	118.25	163.7
CGL_RS03320	NC_003450[-]680128-681027	5	1.11	2.52	5	0.79	1.84	10	1.91	4.39	0	0	0	5	1.08	1.97	0	0	0
CGL_RS03455	NC_003450[-]710517-711605	0	0	0	0	0	0	0	0	0	0	0	0	0	0	0	4	3.37	4.67
CGL_RS03325	NC_003450[-]681037-681846	6	1.48	3.36	3	0.53	1.23	2	0.43	0.98	1	0.14	0.31	2	0.48	0.88	1	1.13	1.57
CGL_RS08365	NC_003450[-]1775782-1775856	1	2.66	6.04	3	5.67	13.26	0	0	0	0	0	0	1	2.59	4.74	0	0	0
CGL_RS12470	NC_003450[-]2657734-2658501	3	0.78	1.77	5	0.92	2.16	11	2.47	5.66	20	2.93	6.6	65	16.46	30.07	12	14.34	19.85
CGL_RS12475	NC_003450[-]2658604-2659458	38	8.86	20.13	46	7.63	17.83	61	12.28	28.17	74	9.75	21.95	130	29.57	54.02	24	25.77	35.67
CGL_RS05205	NC_003450[-]1095384-1096379	2	0.4	0.91	2	0.29	0.67	0	0	0	3	0.34	0.76	6	1.17	2.14	0	0	0
CGL_RS13700	NC_003450[-]2929254-2929748	2	0.81	1.83	0	0	0	1	0.35	0.8	13	2.96	6.66	28	11	20.1	16	29.67	41.07
CGL_RS00065	NC_003450[+]14405-14749	10	5.78	13.13	3	1.23	2.88	18	8.98	20.6	124	40.5	91.14	292	164.6	300.72	90	239.44	331.47
CGL_RS06460	NC_003450[-]1364875-1365180	0	0	0	0	0	0	1	0.56	1.29	0	0	0	0	0	0	1	3	4.15
CGL_RS13705	NC_003450[+]2929868-2931340	6	0.81	1.85	8	0.77	1.8	8	0.93	2.14	24	1.84	4.13	47	6.21	11.34	18	11.22	15.53
CGL_RS06465	NC_003450[-]1365214-1365396	0	0	0	0	0	0	0	0	0	0	0	0	0	0	0	0	0	0
CGL_RS12120	NC_003450[+]2592403-2592798	4	2.02	4.58	7	2.51	5.86	10	4.35	9.97	11	3.13	7.04	34	16.7	30.51	9	20.86	28.88
CGL_RS12655	NC_003450[+]2691690-2693057	3	0.44	0.99	8	0.83	1.94	6	0.75	1.73	9	0.74	1.67	20	2.84	5.19	2	1.34	1.86
CGL_RS12125	NC_003450[+]2592839-2593969	27	4.76	10.81	43	5.39	12.6	38	5.78	13.27	142	14.15	31.84	190	32.67	59.69	64	51.94	71.9
CGL_RS09370	NC_003450[+]1985092-1985367	0	0	0	2	1.03	2.4	2	1.25	2.86	2	0.82	1.84	13	9.16	16.74	1	3.32	4.6
CGL_RS12490	NC_003450[-]2660669-2661418	2	0.53	1.21	1	0.19	0.44	1	0.23	0.53	24	3.6	8.11	50	12.97	23.69	26	31.82	44.05
CGL_RS12860	NC_003450[-]2737834-2738712	3	0.68	1.55	5	0.81	1.89	2	0.39	0.9	20	2.56	5.77	67	14.82	27.08	19	19.84	27.47
CGL_RS12495	NC_003450[-]2661415-2662329	18	3.92	8.91	5	0.77	1.81	22	4.14	9.5	43	5.3	11.92	121	25.72	46.99	45	45.14	62.49
CGL_RS00060	NC_003450[+]11831-14401	60	4.65	10.57	76	4.19	9.8	114	7.63	17.51	2141	93.83	211.17	5270	398.63	728.3	2124	758.28	1049.73
CGL_RS12185	NC_003450[-]2604607-2605521	17	3.71	8.42	14	2.17	5.07	23	4.33	9.93	597	73.52	165.45	1483	315.2	575.86	634	635.98	880.43
CGL_RS02035	NC_003450[+]419782-420888	5	0.9	2.05	1	0.13	0.3	2	0.31	0.71	31	3.15	7.1	95	16.69	30.49	64	53.06	73.46
CGL_RS06065	NC_003450[-]1281259-1281714	0	0	0	0	0	0	1	0.38	0.87	14	3.46	7.79	45	19.19	35.06	12	24.16	33.44
CGL_RS13835	NC_003450[-]2960466-2961188	40	11.03	25.06	38	7.45	17.42	35	8.33	19.12	13	2.03	4.56	14	3.77	6.88	19	24.12	33.39
CGL_RS02030	NC_003450[-]419254-419757	24	9.49	21.57	30	8.44	19.73	39	13.32	30.56	128	28.62	64.4	483	186.37	340.5	151	274.99	380.69
CGL_RS13830	NC_003450[-]2959518-2960342	3	0.73	1.65	1	0.17	0.4	9	1.88	4.31	4	0.55	1.23	24	5.66	10.34	9	10.01	13.86
CGL_RS03525	NC_003450[-]726467-726715	31	24.82	56.4	42	23.92	55.91	41	28.34	65.02	110	49.78	112.02	299	233.53	426.65	78	287.52	398.03
CGL_RS03035	NC_003450[+]616973-618097	77	13.65	31.01	96	12.1	28.29	105	16.07	36.86	353	35.36	79.57	516	89.2	162.97	171	139.52	193.14
CGL_RS03520	NC_003450[-]725869-726462	17	5.7	12.96	14	3.34	7.81	26	7.54	17.29	128	24.28	54.64	334	109.35	199.78	95	146.8	203.22
CGL_RS03030	NC_003450[+]615336-616856	143	18.75	42.59	184	17.15	40.1	156	17.65	40.5	227	16.81	37.84	433	55.36	101.15	145	87.5	121.13
CGL_RS13015	NC_003450[-]2774935-2775690	22	5.8	13.18	19	3.56	8.33	25	5.69	13.06	31	4.62	10.4	42	10.8	19.74	10	12.14	16.81
CGL_RS12865	NC_003450[+]2738772-2739557	2	0.51	1.15	4	0.72	1.69	3	0.66	1.51	12	1.72	3.87	24	5.94	10.85	12	14.01	19.4
CGL_RS13010	NC_003450[-]2774108-2774815	1	0.28	0.64	5	1	2.34	3	0.73	1.67	18	2.87	6.45	78	21.42	39.14	25	32.41	44.87
CGL_RS12180	NC_003450[-]2603943-2604584	421	130.75	297.07	359	79.29	185.36	416	111.53	255.89	421	73.89	166.29	512	155.1	283.36	301	430.33	595.74
CGL_RS06205	NC_003450[-]1310432-1311097	7	2.1	4.76	21	4.47	10.45	16	4.14	9.49	57	9.64	21.7	169	49.35	90.16	60	82.69	114.47
CGL_RS05010	NC_003450[-]1056319-1057200	0	0	0	1	0.16	0.38	0	0	0	17	2.17	4.89	43	9.48	17.32	11	11.45	15.85
CGL_RS14545	NC_003450[-]3124339-3124887	277	100.6	228.57	262	67.67	158.19	311	97.51	223.71	392	80.45	181.06	648	229.54	419.37	308	514.94	712.86
CGL_RS06200	NC_003450[+]1308330-1310372	32	3.13	7.1	44	3.05	7.14	48	4.04	9.28	133	7.34	16.51	267	25.41	46.43	102	45.83	63.44
CGL_RS14895	NC_003450[+]3190382-3191323	27	5.71	12.98	22	3.31	7.74	31	5.67	13	52	6.22	14	153	31.59	57.71	40	38.98	53.96
CGL_RS14890	NC_003450[+]3189878-3190351	10	4.21	9.56	8	2.39	5.59	11	3.99	9.16	27	6.42	14.44	149	61.13	111.69	37	71.65	99.19
CGL_RS09545	NC_003450[+]2020293-2020727	1	0.46	1.04	1	0.33	0.76	0	0	0	5	1.29	2.91	7	3.13	5.72	11	23.21	32.13
CGL_RS13635	NC_003450[-]2917022-2917621	0	0	0	2	0.47	1.1	3	0.86	1.97	18	3.38	7.61	37	11.99	21.91	11	16.83	23.3
CGL_RS13630	NC_003450[+]2916206-2916586	0	0	0	0	0	0	0	0	0	2	0.59	1.33	22	11.23	20.52	4	9.64	13.34
CGL_RS01510	NC_003450[+]304070-305266	8	1.33	3.03	10	1.18	2.77	7	1.01	2.31	72	6.78	15.25	83	13.49	24.64	34	26.07	36.09
CGL_RS09090	NC_003450[+]1936283-1936852	0	0	0	1	0.25	0.58	2	0.61	1.39	0	0	0	14	4.78	8.73	1	1.61	2.23
CGL_RS12725	NC_003450[+]2711851-2712378	0	0	0	0	0	0	2	0.65	1.5	0	0	0	4	1.47	2.69	0	0	0
CGL_RS01965	NC_003450[+]405480-406148	0	0	0	2	0.42	0.99	7	1.8	4.13	9	1.52	3.41	30	8.72	15.93	16	21.95	30.39
CGL_RS12720	NC_003450[+]2710572-2711312	0	0	0	0	0	0	0	0	0	0	0	0	0	0	0	0	0	0
CGL_RS01960	NC_003450[-]404505-405419	13	2.83	6.44	10	1.55	3.62	20	3.76	8.63	20	2.46	5.54	81	17.21	31.45	18	18.06	25
CGL_RS12025	NC_003450[+]2569212-2570297	2	0.37	0.83	2	0.26	0.61	0	0	0	0	0	0	5	0.9	1.64	2	1.69	2.34
CGL_RS05460	NC_003450[-]1140898-1141245	0	0	0	5	2.04	4.76	0	0	0	4	1.29	2.91	18	10.06	18.38	9	23.74	32.86
CGL_RS14145	NC_003450[+]3027562-3028167	14	4.61	10.47	14	3.28	7.66	28	7.95	18.25	39	7.25	16.32	146	46.85	85.6	39	59.07	81.77
CGL_RS05465	NC_003450[+]1141273-1142475	6	0.99	2.26	5	0.59	1.38	11	1.57	3.61	15	1.4	3.16	58	9.38	17.13	12	9.15	12.67
CGL_RS02320	NC_003450[-]479449-480201	4	1.06	2.41	2	0.38	0.88	5	1.14	2.62	7	1.05	2.36	24	6.2	11.32	13	15.85	21.94
CGL_RS06660	NC_003450[+]1401333-1402079	4	1.07	2.43	5	0.95	2.22	0	0	0	5	0.76	1.7	4	1.04	1.9	2	2.46	3.4
CGL_RS02490	NC_003450[+]510591-510977	1419	731.1	1661.04	1129	413.64	967.01	1393	619.56	1421.46	4162	1211.8	2727.1	5154	2589.99	4731.87	1307	3099.84	4291.31
CGL_RS06665	NC_003450[+]1402272-1402706	2	0.92	2.08	3	0.98	2.29	3	1.19	2.72	14	3.63	8.16	26	11.63	21.24	10	21.1	29.21
CGL_RS02325	NC_003450[-]480205-480624	1	0.48	1.08	0	0	0	0	0	0	0	0	0	7	3.24	5.92	1	2.19	3.03
CGL_RS02495	NC_003450[+]511536-512510	7	1.43	3.25	12	1.75	4.08	14	2.47	5.67	49	5.66	12.74	116	23.14	42.27	70	65.9	91.23
CGL_RS14435	NC_003450[+]3099563-3100702	8	1.4	3.18	15	1.86	4.36	5	0.75	1.73	12	1.19	2.67	39	6.66	12.16	14	11.27	15.6
CGL_RS03140	NC_003450[-]638314-639462	1	0.17	0.39	2	0.25	0.58	2	0.3	0.69	2	0.2	0.44	13	2.2	4.02	1	0.8	1.11
CGL_RS03145	NC_003450[+]639624-640211	2	0.68	1.54	7	1.69	3.95	6	1.76	4.03	21	4.03	9.06	42	13.89	25.38	12	18.73	25.93
CGL_RS14430	NC_003450[-]3098576-3099523	1	0.21	0.48	1	0.15	0.35	1	0.18	0.42	37	4.4	9.9	112	22.98	41.98	52	50.35	69.7
CGL_RS01365	NC_003450[+]276829-277584	2	0.53	1.2	3	0.56	1.32	6	1.36	3.13	120	17.89	40.25	301	77.43	141.46	216	262.24	363.04
CGL_RS09105	NC_003450[-]1938528-1939010	0	0	0	1	0.3	0.69	0	0	0	1	0.24	0.53	3	1.21	2.21	4	7.6	10.52
CGL_RS05640	NC_003450[-]1176305-1180048	532	28.33	64.37	736	27.87	65.16	652	29.97	68.77	275	8.28	18.63	465	24.15	44.13	161	39.47	54.64
CGL_RS05865	NC_003450[+]1234983-1235706	0	0	0	1	0.2	0.46	11	2.62	6	8	1.24	2.8	26	6.98	12.76	8	10.14	14.04
CGL_RS01360	NC_003450[-]276299-276754	1	0.44	0.99	3	0.93	2.18	4	1.51	3.46	1	0.25	0.56	8	3.41	6.23	0	0	0
CGL_RS05860	NC_003450[+]1233007-1234884	9	0.96	2.17	11	0.83	1.94	21	1.93	4.42	66	3.96	8.91	97	10.04	18.35	43	21.01	29.09
CGL_RS05645	NC_003450[-]1180118-1180837	2483	687.62	1562.26	4023	792.23	1852.1	2218	530.24	1216.53	1077	168.55	379.31	684	184.75	337.54	353	450	622.97
CGL_RS06840	NC_003450[+]1434105-1436204	40	3.8	8.63	54	3.64	8.52	64	5.25	12.04	121	6.49	14.61	254	23.52	42.97	77	33.65	46.59
CGL_RS09895	NC_003450[+]2099000-2099818	0	0	0	2	0.35	0.81	0	0	0	14	1.92	4.33	27	6.41	11.71	10	11.2	15.51
CGL_RS06510	NC_003450[-]1369874-1371637	20	2.26	5.14	34	2.73	6.39	49	4.78	10.97	817	52.19	117.44	2788	307.37	561.56	1288	670.18	927.77
CGL_RS06845	NC_003450[+]1436335-1436778	13	5.84	13.26	30	9.58	22.4	26	10.08	23.13	61	15.48	34.84	206	90.23	164.85	81	167.45	231.81
CGL_RS06515	NC_003450[-]1371976-1372326	0	0	0	0	0	0	0	0	0	0	0	0	1	0.55	1.01	0	0	0
CGL_RS09890	NC_003450[-]2098409-2098945	4	1.48	3.37	3	0.79	1.85	4	1.28	2.94	27	5.67	12.75	54	19.56	35.73	18	30.77	42.59
CGL_RS13520	NC_003450[+]2880999-2884886	268	13.75	31.23	292	10.65	24.89	375	16.6	38.09	483	14	31.5	731	36.56	66.8	249	58.79	81.38
CGL_RS06680	NC_003450[+]1403997-1404218	0	0	0	3	1.92	4.48	4	3.1	7.12	14	7.11	15.99	55	48.18	88.03	12	49.61	68.68
CGL_RS13525	NC_003450[-]2884933-2886498	2	0.26	0.58	9	0.82	1.91	9	0.99	2.27	11	0.79	1.78	24	2.98	5.45	6	3.52	4.87
CGL_RS05795	NC_003450[-]1218028-1219602	11	1.39	3.16	14	1.26	2.95	28	3.06	7.02	119	8.51	19.16	448	55.32	101.06	157	91.49	126.66
CGL_RS09375	NC_003450[-]1985439-1986590	88	15.23	34.61	83	10.21	23.88	118	17.63	40.45	225	22.01	49.53	542	91.5	167.17	261	207.95	287.88
CGL_RS05790	NC_003450[-]1217440-1217982	0	0	0	0	0	0	0	0	0	1	0.21	0.47	18	6.45	11.78	3	5.07	7.02
CGL_RS01210	NC_003450[+]244015-244218	83	81.12	184.31	94	65.33	152.74	117	98.72	226.49	153	84.51	190.18	372	354.63	647.91	87	391.44	541.89
CGL_RS15370	NC_003450[+]3300372-3301325	1676	350.29	795.86	2398	356.4	833.2	2328	420.03	963.67	1294	152.84	343.95	1786	364.08	665.17	604	581.12	804.48
CGL_RS01215	NC_003450[+]244294-244384	121	265.13	602.36	68	105.95	247.69	58	109.71	251.7	26	32.19	72.45	22	47.02	85.9	10	100.86	139.63
CGL_RS05265	NC_003450[-]1104100-1106058	6	0.61	1.39	13	0.94	2.2	12	1.05	2.42	35	2.01	4.53	131	13.01	23.76	40	18.74	25.94
CGL_RS02920	NC_003450[+]594939-595382	104	46.7	106.11	156	49.82	116.46	184	71.33	163.66	2344	594.86	1338.71	5595	2450.65	4477.3	1668	3448.17	4773.52
CGL_RS05260	NC_003450[-]1103712-1103951	1	0.83	1.89	0	0	0	0	0	0	0	0	0	3	2.43	4.44	0	0	0
CGL_RS02925	NC_003450[+]595382-595930	211	76.63	174.11	284	73.35	171.47	353	110.67	253.92	1637	335.98	756.11	3979	1409.5	2575.14	796	1330.81	1842.32
CGL_RS00160	NC_003450[-]26819-28099	1	0.15	0.35	0	0	0	1	0.14	0.31	0	0	0	9	1.37	2.5	3	2.15	2.98
CGL_RS04130	NC_003450[-]869376-869903	6	2.27	5.15	8	2.15	5.02	6	1.96	4.49	45	9.6	21.61	67	24.68	45.09	24	41.72	57.76
CGL_RS00165	NC_003450[-]28161-29117	0	0	0	0	0	0	0	0	0	1	0.12	0.26	3	0.61	1.11	0	0	0
CGL_RS04135	NC_003450[-]869915-870742	8	1.93	4.38	11	1.88	4.4	9	1.87	4.29	11	1.5	3.37	38	8.93	16.31	9	9.98	13.81
CGL_RS04685	NC_003450[-]991414-992028	0	0	0	0	0	0	0	0	0	6	1.1	2.47	33	10.44	19.07	10	14.92	20.66
CGL_RS01205	NC_003450[+]243434-243913	99	41.12	93.43	129	38.1	89.08	115	41.24	94.61	105	24.65	55.47	146	59.15	108.07	40	76.49	105.89
CGL_RS08430	NC_003450[-]1786904-1788829	8	0.83	1.88	4	0.3	0.69	10	0.89	2.05	16	0.94	2.11	12	1.21	2.21	4	1.91	2.64
CGL_RS04680	NC_003450[+]990716-991417	7	1.99	4.52	0	0	0	4	0.98	2.25	0	0	0	6	1.66	3.04	1	1.31	1.81
CGL_RS08435	NC_003450[+]1789080-1789565	0	0	0	0	0	0	0	0	0	0	0	0	4	1.6	2.92	0	0	0
CGL_RS08125	NC_003450[-]1721420-1721725	0	0	0	0	0	0	0	0	0	0	0	0	6	3.82	6.97	2	6	8.3
CGL_RS08120	NC_003450[-]1720968-1721381	0	0	0	0	0	0	0	0	0	1	0.27	0.61	0	0	0	0	0	0
CGL_RS09435	NC_003450[+]1997545-1998243	9	2.57	5.83	13	2.63	6.16	13	3.2	7.34	26	4.19	9.43	36	10.02	18.3	17	22.32	30.9
CGL_RS00895	NC_003450[+]182819-184054	4	0.65	1.47	1	0.12	0.27	6	0.84	1.92	4	0.36	0.82	6	0.94	1.72	3	2.22	3.08
CGL_RS14360	NC_003450[+]3082564-3083964	22	3.13	7.11	24	2.43	5.68	6	0.74	1.69	27	2.17	4.89	113	15.69	28.66	39	25.55	35.37
CGL_RS00890	NC_003450[-]181684-182679	0	0	0	0	0	0	0	0	0	0	0	0	5	0.97	1.78	1	0.92	1.28
CGL_RS09430	NC_003450[+]1997168-1997506	0	0	0	0	0	0	0	0	0	0	0	0	1	0.57	1.05	0	0	0
CGL_RS14365	NC_003450[-]3083933-3084412	0	0	0	0	0	0	1	0.36	0.82	4	0.94	2.11	10	4.05	7.4	4	7.65	10.59
CGL_RS08305	NC_003450[-]1765012-1765860	1	0.23	0.53	5	0.83	1.95	4	0.81	1.86	17	2.26	5.08	44	10.08	18.41	8	8.65	11.97
CGL_RS09865	NC_003450[-]2092048-2093046	242	48.3	109.74	378	53.65	125.42	360	62.03	142.31	500	56.4	126.92	312	60.74	110.97	138	126.79	175.52
CGL_RS05080	NC_003450[+]1069959-1071137	1	0.17	0.38	0	0	0	1	0.14	0.33	4	0.38	0.86	3	0.49	0.9	0	0	0
CGL_RS05085	NC_003450[-]1071476-1072483	48	9.49	21.57	88	12.38	28.94	81	13.83	31.73	424	47.39	106.66	1351	260.65	476.21	442	402.47	557.17
CGL_RS04225	NC_003450[-]897230-897302	7	19.12	43.44	0	0	0	1	2.36	5.41	0	0	0	0	0	0	0	0	0
CGL_RS04220	NC_003450[-]896716-897144	0	0	0	0	0	0	0	0	0	5	1.32	2.96	18	8.16	14.91	9	19.26	26.66
CGL_RS00305	NC_003450[-]56383-56676	0	0	0	1	0.48	1.13	3	1.76	4.03	0	0	0	0	0	0	0	0	0
CGL_RS04355	NC_003450[-]924422-924727	335	218.29	495.94	456	211.29	493.96	485	272.81	625.92	1655	609.42	1371.47	3831	2434.75	4448.26	1465	4394.31	6083.33
CGL_RS01780	NC_003450[-]360811-361905	2	0.37	0.83	13	1.69	3.94	5	0.78	1.8	8	0.82	1.85	25	4.44	8.11	8	6.7	9.28
CGL_RS00300	NC_003450[-]55626-56372	4	1.07	2.43	5	0.95	2.22	6	1.38	3.17	5	0.76	1.7	5	1.3	2.38	1	1.23	1.7
CGL_RS01785	NC_003450[-]362054-363151	32	5.81	13.2	71	9.17	21.43	70	10.97	25.18	201	20.63	46.42	690	122.21	223.28	162	135.42	187.47
CGL_RS04350	NC_003450[-]924156-924407	1808	1430.55	3250.18	2167	1219.25	2850.39	2043	1395.44	3201.57	5911	2643.03	5948	6383	4925.93	8999.61	1856	6760.09	9358.42
CGL_RS00095	NC_003450[-]17857-18729	2	0.46	1.04	3	0.49	1.14	2	0.39	0.9	13	1.68	3.78	26	5.79	10.58	12	12.62	17.47
CGL_RS00090	NC_003450[+]17260-17673	2	0.96	2.19	3	1.03	2.4	0	0	0	0	0	0	3	1.41	2.57	5	11.09	15.35
CGL_RS13570	NC_003450[-]2895070-2897526	2	0.16	0.37	1	0.06	0.13	6	0.42	0.96	68	3.12	7.02	127	10.05	18.37	52	19.42	26.89
CGL_RS01545	NC_003450[+]309298-310041	5	1.34	3.04	2	0.38	0.89	3	0.69	1.59	36	5.45	12.27	76	19.86	36.29	36	44.41	61.48
CGL_RS01540	NC_003450[+]308745-309305	21	7.46	16.96	15	3.79	8.86	20	6.14	14.08	41	8.23	18.53	92	31.89	58.27	46	75.26	104.19
CGL_RS05880	NC_003450[+]1238274-1239926	3	0.36	0.82	21	1.8	4.21	5	0.52	1.19	78	5.32	11.97	330	38.82	70.93	124	68.85	95.32
CGL_RS10735	NC_003450[-]2287967-2289511	27	3.49	7.92	33	3.03	7.08	30	3.34	7.67	82	5.98	13.46	140	17.62	32.2	33	19.6	27.14
CGL_RS10730	NC_003450[-]2286860-2287960	11	1.99	4.53	7	0.9	2.11	17	2.66	6.1	45	4.6	10.36	81	14.31	26.14	37	30.84	42.7
CGL_RS05885	NC_003450[+]1239929-1241266	6	0.89	2.03	8	0.85	1.98	9	1.16	2.66	101	8.5	19.14	338	49.13	89.76	148	101.53	140.55
CGL_RS00940	NC_003450[+]189920-190324	0	0	0	0	0	0	0	0	0	0	0	0	0	0	0	0	0	0
CGL_RS00765	NC_003450[+]157584-158141	0	0	0	0	0	0	0	0	0	0	0	0	6	2.09	3.82	0	0	0
CGL_RS00760	NC_003450[+]156848-157540	2	0.58	1.31	1	0.21	0.48	0	0	0	1	0.16	0.37	2	0.56	1.03	0	0	0
CGL_RS00945	NC_003450[-]190700-192175	1	0.14	0.31	1	0.09	0.22	0	0	0	4	0.31	0.69	14	1.84	3.37	7	4.36	6.03
CGL_RS01140	NC_003450[-]232257-233282	33	6.41	14.57	54	7.46	17.45	60	10.06	23.09	56	6.15	13.84	137	25.97	47.44	39	34.89	48.3
CGL_RS01145	NC_003450[+]233409-233497	396	887.18	2015.65	90	143.38	335.2	56	108.3	248.48	13	16.46	37.04	8	17.48	31.94	1	10.32	14.28
CGL_RS07235	NC_003450[-]1523049-1524440	12	1.72	3.91	10	1.02	2.38	8	0.99	2.27	90	7.29	16.4	223	31.16	56.92	102	67.26	93.11
CGL_RS07230	NC_003450[-]1522429-1522941	2	0.78	1.77	14	3.87	9.05	6	2.01	4.62	16	3.51	7.91	58	21.99	40.17	20	35.79	49.54
CGL_RS00230	NC_003450[-]40186-40458	25	18.26	41.48	23	11.95	27.93	27	17.02	39.06	13	5.37	12.08	42	29.92	54.66	0	0	0
CGL_RS00545	NC_003450[+]107444-110893	5	0.29	0.66	6	0.25	0.58	6	0.3	0.69	58	1.89	4.26	258	14.54	26.57	125	33.26	46.04
CGL_RS00235	NC_003450[-]40573-42513	21	2.16	4.9	34	2.49	5.81	14	1.24	2.85	63	3.66	8.23	137	13.73	25.08	69	32.63	45.17
CGL_RS00540	NC_003450[-]106627-107178	0	0	0	0	0	0	1	0.31	0.72	3	0.61	1.38	4	1.41	2.57	1	1.66	2.3
CGL_RS00780	NC_003450[+]159162-160016	52	12.13	27.55	76	12.6	29.46	82	16.51	37.87	114	15.02	33.81	202	45.94	83.94	68	73	101.06
CGL_RS11465	NC_003450[-]2450321-2450839	4	1.54	3.49	2	0.55	1.28	2	0.66	1.52	6	1.3	2.93	4	1.5	2.74	1	1.77	2.45
CGL_RS00785	NC_003450[+]160029-160373	10	5.78	13.13	9	3.7	8.65	5	2.49	5.72	12	3.92	8.82	34	19.17	35.02	5	13.31	18.42
CGL_RS11460	NC_003450[-]2448326-2450173	40	4.32	9.81	48	3.68	8.61	61	5.68	13.04	80	4.88	10.98	215	22.63	41.34	80	39.74	55.01
CGL_RS08540	NC_003450[+]1804134-1804601	0	0	0	0	0	0	0	0	0	0	0	0	0	0	0	0	0	0
CGL_RS15160	NC_003450[+]3248393-3249169	2	0.51	1.17	8	1.46	3.41	6	1.33	3.05	8	1.16	2.61	33	8.26	15.09	14	16.53	22.89
CGL_RS15165	NC_003450[-]3249185-3249523	176	103.52	235.19	261	109.16	255.2	268	136.08	312.2	113	37.56	84.53	207	118.75	216.96	65	175.99	243.63
CGL_RS10420	NC_003450[-]2215866-2216474	16	5.24	11.9	7	1.63	3.81	17	4.8	11.02	73	13.51	30.4	180	57.48	105.02	72	108.51	150.22
CGL_RS07520	NC_003450[-]1582270-1583481	197	32.41	73.63	174	20.36	47.59	251	35.64	81.78	127	11.81	26.57	255	40.91	74.75	66	49.98	69.19
CGL_RS10390	NC_003450[-]2210270-2211046	130	33.36	75.79	159	29.01	67.83	156	34.56	79.29	186	26.97	60.7	209	52.31	95.57	72	85.05	117.74
CGL_RS07830	NC_003450[-]1652891-1653577	4546	1319.4	2997.65	4789	988.38	2310.65	4318	1081.86	2482.11	4517	740.86	1667.26	7551	2137.53	3905.23	1693	2261.91	3131.31
CGL_RS07525	NC_003450[-]1583910-1585490	7	0.88	2.01	7	0.63	1.47	8	0.87	2	48	3.42	7.7	138	16.97	31.01	41	23.8	32.95
CGL_RS10425	NC_003450[-]2216491-2217591	16	2.9	6.58	25	3.22	7.53	14	2.19	5.02	91	9.31	20.96	200	35.33	64.54	79	65.86	91.17
CGL_RS07835	NC_003450[+]1653899-1655674	4	0.45	1.02	9	0.72	1.68	7	0.68	1.56	31	1.97	4.43	54	5.91	10.8	25	12.92	17.89
CGL_RS10395	NC_003450[-]2211048-2211875	109	26.25	59.64	99	16.95	39.63	129	26.82	61.53	206	28.03	63.09	228	53.55	97.84	96	106.42	147.32
CGL_RS10855	NC_003450[-]2317631-2318776	56	9.74	22.14	102	12.62	29.5	83	12.47	28.6	58	5.7	12.83	127	21.55	39.37	48	38.44	53.22
CGL_RS15340	NC_003450[-]3290621-3292105	37	4.97	11.29	30	2.87	6.7	23	2.67	6.12	34	2.58	5.81	93	12.18	22.25	41	25.34	35.08
CGL_RS07300	NC_003450[-]1536224-1537030	0	0	0	0	0	0	1	0.21	0.49	1	0.14	0.31	1	0.24	0.44	0	0	0
CGL_RS07650	NC_003450[+]1609594-1609679	0	0	0	0	0	0	1	2	4.59	0	0	0	1	2.26	4.13	0	0	0
CGL_RS07305	NC_003450[-]1537027-1537833	1	0.25	0.56	5	0.88	2.05	2	0.43	0.98	6	0.84	1.89	7	1.69	3.08	4	4.55	6.3
CGL_RS07655	NC_003450[+]1610236-1610847	9	2.93	6.66	22	5.1	11.92	6	1.69	3.87	31	5.71	12.84	70	22.24	40.64	12	17.99	24.91
CGL_RS00430	NC_003450[-]83688-84935	0	0	0	0	0	0	1	0.14	0.32	8	0.72	1.63	21	3.27	5.98	6	4.41	6.11
CGL_RS00435	NC_003450[-]85095-85403	1	0.65	1.47	0	0	0	2	1.12	2.56	1	0.36	0.82	21	13.22	24.15	4	11.88	16.45
CGL_RS08935	NC_003450[-]1899230-1899808	3	1.03	2.35	1	0.24	0.57	0	0	0	0	0	0	8	2.69	4.91	12	19.02	26.33
CGL_RS08930	NC_003450[-]1897371-1899158	15	1.67	3.8	8	0.63	1.48	9	0.87	1.99	5	0.32	0.71	12	1.3	2.38	5	2.56	3.55
CGL_RS11260	NC_003450[-]2402142-2404013	16	1.7	3.87	31	2.35	5.49	49	4.51	10.34	106	6.38	14.36	274	28.46	52	103	50.5	69.91
CGL_RS09030	NC_003450[-]1920344-1921276	9	1.92	4.37	10	1.52	3.55	13	2.4	5.5	38	4.59	10.33	136	28.35	51.79	13	12.79	17.7
CGL_RS04915	NC_003450[+]1039996-1040328	18	10.78	24.49	21	8.94	20.9	23	11.89	27.28	25	8.46	19.04	42	24.53	44.81	6	16.53	22.89
CGL_RS15295	NC_003450[+]3285603-3286580	71	14.48	32.89	137	19.86	46.43	122	21.47	49.26	28	3.23	7.26	78	15.51	28.34	30	28.16	38.98
CGL_RS15290	NC_003450[-]3284397-3285425	0	0	0	0	0	0	2	0.34	0.77	5	0.55	1.23	3	0.57	1.04	3	2.67	3.7
CGL_RS04910	NC_003450[+]1039783-1039980	8	8.05	18.3	15	10.74	25.11	19	16.52	37.9	18	10.24	23.05	30	29.46	53.83	12	55.63	77.01
CGL_RS07785	NC_003450[-]1642740-1645499	3	0.22	0.49	2	0.1	0.24	0	0	0	0	0	0	2	0.14	0.26	0	0	0
CGL_RS10645	NC_003450[-]2266895-2268298	11	1.56	3.55	13	1.31	3.07	27	3.31	7.59	16	1.28	2.89	57	7.89	14.42	14	9.15	12.67
CGL_RS11060	NC_003450[-]2367471-2367653	4	4.36	9.9	2	1.55	3.62	5	4.7	10.79	2	1.23	2.77	13	13.82	25.24	4	20.06	27.77
CGL_RS07780	NC_003450[-]1641043-1642674	46	5.62	12.77	59	5.12	11.98	80	8.44	19.36	380	26.23	59.04	885	105.46	192.67	263	147.92	204.77
CGL_RS11065	NC_003450[+]2367792-2369087	12	1.84	4.19	20	2.19	5.12	19	2.52	5.79	36	3.13	7.04	66	9.9	18.09	17	12.04	16.67
CGL_RS09035	NC_003450[-]1921544-1926010	8	0.36	0.81	16	0.51	1.19	16	0.61	1.41	16	0.4	0.91	61	2.65	4.85	16	3.29	4.55
CGL_RS12260	NC_003450[+]2618883-2619542	39	11.78	26.77	61	13.11	30.64	53	13.82	31.71	78	13.32	29.97	117	34.48	62.99	60	83.44	115.51
CGL_RS12265	NC_003450[-]2619539-2620783	81	12.97	29.47	139	15.83	37.01	102	14.1	32.35	70	6.34	14.26	111	17.34	31.68	60	44.24	61.24
CGL_RS11280	NC_003450[+]2406979-2409033	13	1.26	2.87	11	0.76	1.77	19	1.59	3.65	130	7.13	16.04	324	30.66	56.02	110	49.13	68.02
CGL_RS11285	NC_003450[-]2409777-2410265	19	7.75	17.6	30	8.7	20.34	28	9.85	22.61	32	7.37	16.59	51	20.28	37.06	28	52.56	72.76
CGL_RS07015	NC_003450[+]1475683-1476297	5	1.62	3.68	3	0.69	1.62	4	1.12	2.57	2	0.36	0.82	20	6.32	11.55	7	10.45	14.46
CGL_RS03205	NC_003450[+]655122-656537	3	0.42	0.96	9	0.9	2.11	5	0.61	1.39	53	4.22	9.49	160	21.98	40.15	57	36.95	51.15
CGL_RS03200	NC_003450[+]654676-655125	8	3.54	8.05	5	1.57	3.68	5	1.91	4.39	22	5.51	12.4	57	24.64	45.01	17	34.67	48
CGL_RS07010	NC_003450[+]1474119-1475696	0	0	0	3	0.27	0.63	4	0.44	1	10	0.72	1.61	28	3.45	6.3	13	7.56	10.47
CGL_RS08840	NC_003450[+]1867886-1868590	0	0	0	1	0.2	0.47	0	0	0	1	0.16	0.36	1	0.27	0.5	2	2.6	3.6
CGL_RS08845	NC_003450[-]1868668-1868895	0	0	0	0	0	0	1	0.75	1.73	11	5.43	12.23	14	11.94	21.82	5	20.13	27.87
CGL_RS11605	NC_003450[-]2482546-2484393	1294	139.62	317.21	1191	91.38	213.63	1320	122.95	282.08	1074	65.48	147.37	1297	136.49	249.37	531	263.74	365.11
CGL_RS11600	NC_003450[-]2481732-2482406	0	0	0	0	0	0	3	0.77	1.76	0	0	0	1	0.29	0.53	0	0	0
CGL_RS13750	NC_003450[-]2942607-2943008	1	0.5	1.13	0	0	0	5	2.14	4.91	8	2.24	5.05	12	5.81	10.61	3	6.85	9.48
CGL_RS05220	NC_003450[+]1097229-1097729	3	1.19	2.71	6	1.7	3.97	1	0.34	0.79	3	0.68	1.52	13	5.05	9.22	5	9.16	12.68
CGL_RS12000	NC_003450[+]2563012-2563851	2	0.48	1.08	12	2.03	4.74	13	2.66	6.11	73	9.79	22.04	140	32.41	59.22	68	74.3	102.86
CGL_RS14615	NC_003450[-]3138632-3139456	18	4.35	9.88	17	2.92	6.83	29	6.05	13.88	42	5.74	12.91	104	24.52	44.79	22	24.47	33.88
CGL_RS12395	NC_003450[-]2647920-2648126	1	0.96	2.19	0	0	0	1	0.83	1.91	0	0	0	2	1.88	3.43	2	8.87	12.28
CGL_RS12390	NC_003450[-]2638647-2647637	99	2.2	4.99	147	2.32	5.42	101	1.94	4.44	729	9.14	20.56	1447	31.3	57.18	649	66.25	91.72
CGL_RS11845	NC_003450[-]2531967-2532602	5	1.57	3.56	7	1.56	3.65	0	0	0	30	5.31	11.96	76	23.24	42.46	33	47.62	65.93
CGL_RS14945	NC_003450[-]3201258-3201755	928	371.56	844.17	1269	361.3	844.65	1269	438.61	1006.3	2047	463.16	1042.31	4912	1918.2	3504.52	1420	2617.18	3623.13
CGL_RS11840	NC_003450[+]2530892-2531980	11	2.02	4.58	24	3.13	7.31	29	4.59	10.52	37	3.83	8.62	77	13.75	25.12	25	21.07	29.17
CGL_RS01250	NC_003450[+]251952-252833	0	0	0	0	0	0	1	0.2	0.45	7	0.89	2.01	6	1.32	2.42	6	6.24	8.64
CGL_RS03330	NC_003450[-]681843-682871	26	5.04	11.45	41	5.65	13.21	40	6.69	15.35	0	0	0	4	0.76	1.38	2	1.78	2.47
CGL_RS03445	NC_003450[+]708842-709711	9	2.06	4.69	11	1.79	4.19	12	2.38	5.45	23	2.98	6.7	62	13.86	25.32	16	16.88	23.37
CGL_RS03335	NC_003450[-]682868-683863	70	14.01	31.84	123	17.51	40.93	102	17.63	40.44	1	0.11	0.25	9	1.76	3.21	0	0	0
CGL_RS03440	NC_003450[+]705211-708633	0	0	0	0	0	0	0	0	0	0	0	0	0	0	0	1	0.27	0.37
CGL_RS14610	NC_003450[+]3137924-3138475	0	0	0	1	0.26	0.6	0	0	0	0	0	0	4	1.41	2.57	7	11.64	16.11
CGL_RS14990	NC_003450[-]3211244-3211837	0	0	0	0	0	0	2	0.58	1.33	1	0.19	0.43	7	2.29	4.19	6	9.27	12.83
CGL_RS12465	NC_003450[-]2656972-2657634	2	0.6	1.37	0	0	0	0	0	0	0	0	0	0	0	0	0	0	0
CGL_RS12460	NC_003450[+]2656331-2656989	3	0.91	2.06	2	0.43	1.01	0	0	0	0	0	0	8	2.36	4.31	1	1.39	1.93
CGL_RS09210	NC_003450[-]1963136-1963429	5	3.39	7.7	7	3.37	7.89	4	2.34	5.37	10	3.83	8.63	15	9.92	18.13	4	12.49	17.29
CGL_RS11110	NC_003450[-]2376996-2377727	0	0	0	0	0	0	0	0	0	0	0	0	0	0	0	0	0	0
CGL_RS11115	NC_003450[+]2377900-2378349	4	1.77	4.03	0	0	0	4	1.53	3.51	8	2	4.51	5	2.16	3.95	8	16.32	22.59
CGL_RS06470	NC_003450[+]1365593-1365664	0	0	0	0	0	0	0	0	0	0	0	0	0	0	0	0	0	0
CGL_RS13475	NC_003450[-]2875868-2876281	5	2.41	5.47	9	3.08	7.21	15	6.24	14.31	22	5.99	13.48	82	38.52	70.37	34	75.38	104.35
CGL_RS06475	NC_003450[+]1365703-1365775	6	16.39	37.23	0	0	0	2	4.72	10.82	0	0	0	0	0	0	0	0	0
CGL_RS10450	NC_003450[+]2221946-2222521	0	0	0	1	0.25	0.58	1	0.3	0.69	2	0.39	0.88	2	0.67	1.23	5	7.97	11.03
CGL_RS12130	NC_003450[-]2593966-2594595	23	7.28	16.54	38	8.55	19.99	38	10.38	23.82	99	17.71	39.85	165	50.94	93.06	91	132.58	183.54
CGL_RS09215	NC_003450[-]1963511-1964743	1	0.16	0.37	0	0	0	2	0.28	0.64	2	0.18	0.41	4	0.63	1.15	2	1.49	2.06
CGL_RS12645	NC_003450[+]2690774-2691568	0	0	0	0	0	0	0	0	0	6	0.85	1.91	24	5.87	10.73	12	13.85	19.18
CGL_RS12135	NC_003450[-]2594595-2595062	20	8.52	19.36	23	6.97	16.29	30	11.03	25.31	108	26	58.52	149	61.92	113.12	28	54.91	76.02
CGL_RS12640	NC_003450[+]2690438-2690764	0	0	0	0	0	0	0	0	0	0	0	0	5	2.97	5.43	3	8.42	11.66
CGL_RS02790	NC_003450[-]566796-568082	0	0	0	0	0	0	0	0	0	5	0.44	0.99	2	0.3	0.55	1	0.72	0.99
CGL_RS02795	NC_003450[-]568269-569075	0	0	0	0	0	0	0	0	0	6	0.84	1.89	22	5.3	9.69	5	5.68	7.87
CGL_RS13470	NC_003450[-]2875432-2875857	2	0.94	2.13	9	2.99	7	11	4.45	10.2	6	1.59	3.57	41	18.72	34.2	10	21.55	29.83
CGL_RS15220	NC_003450[+]3262146-3263225	0	0	0	1	0.13	0.31	0	0	0	12	1.25	2.82	28	5.04	9.21	19	16.14	22.35
CGL_RS12480	NC_003450[+]2659509-2660135	0	0	0	1	0.23	0.53	3	0.82	1.89	4	0.72	1.62	10	3.1	5.67	11	16.1	22.29
CGL_RS12485	NC_003450[-]2660145-2660639	4	1.61	3.66	9	2.58	6.03	7	2.43	5.58	27	6.15	13.83	69	27.11	49.53	25	46.35	64.17
CGL_RS02000	NC_003450[+]413637-414713	27	5	11.36	49	6.45	15.08	50	7.99	18.33	26	2.72	6.12	44	7.95	14.52	18	15.34	21.24
CGL_RS02550	NC_003450[-]528776-529570	3	0.75	1.71	10	1.78	4.17	9	1.95	4.47	0	0	0	3	0.73	1.34	4	4.62	6.39
CGL_RS02005	NC_003450[+]414714-415529	4	0.98	2.22	10	1.74	4.06	20	4.22	9.68	1	0.14	0.31	12	2.86	5.23	7	7.87	10.9
CGL_RS02555	NC_003450[-]529589-530755	43	7.35	16.69	38	4.62	10.79	51	7.52	17.26	3	0.29	0.65	5	0.83	1.52	0	0	0
CGL_RS06075	NC_003450[+]1282194-1283117	256	55.24	125.51	510	78.26	182.96	391	72.84	167.11	300	36.58	82.33	357	75.14	137.28	162	160.93	222.78
CGL_RS03530	NC_003450[-]726739-728352	107	13.22	30.03	124	10.89	25.47	126	13.44	30.83	898	62.69	141.09	1903	229.3	418.92	641	364.53	504.64
CGL_RS06070	NC_003450[+]1281803-1282108	3	1.95	4.44	0	0	0	0	0	0	1	0.37	0.83	14	8.9	16.26	8	24	33.22
CGL_RS13575	NC_003450[-]2897526-2900327	6	0.43	0.97	7	0.36	0.83	5	0.31	0.7	83	3.34	7.51	212	14.71	26.88	71	23.26	32.2
CGL_RS03535	NC_003450[-]728693-730324	72	8.8	19.99	92	7.99	18.69	105	11.08	25.41	161	11.12	25.02	494	58.87	107.55	171	96.17	133.14
CGL_RS03025	NC_003450[-]614800-615180	12	6.28	14.27	13	4.84	11.31	21	9.49	21.77	9	2.66	5.99	25	12.76	23.31	13	31.32	43.36
CGL_RS03020	NC_003450[+]613722-614750	707	137	311.25	1244	171.41	400.73	938	156.9	359.98	3997	437.68	984.98	4730	893.94	1633.22	831	741.24	1026.15
CGL_RS03840	NC_003450[-]806737-807939	17	2.82	6.4	7	0.83	1.93	3	0.43	0.98	23	2.16	4.85	80	12.93	23.63	18	13.73	19.01
CGL_RS10750	NC_003450[-]2293321-2293917	17	5.68	12.9	23	5.46	12.77	21	6.05	13.89	131	24.72	55.64	295	96.1	175.57	76	116.85	161.76
CGL_RS03845	NC_003450[-]807943-809217	9	1.41	3.2	4	0.44	1.04	11	1.49	3.41	74	6.54	14.72	231	35.23	64.37	61	43.91	60.79
CGL_RS14550	NC_003450[-]3124895-3125299	1590	782.8	1778.49	2173	760.75	1778.49	1943	825.77	1894.58	1465	407.59	917.26	1399	671.78	1227.33	458	1037.97	1436.93
CGL_RS06215	NC_003450[+]1311625-1313118	73	9.74	22.14	76	7.21	16.86	99	11.41	26.17	433	32.66	73.49	653	85	155.3	239	146.83	203.27
CGL_RS14880	NC_003450[-]3187040-3189202	53	4.89	11.1	99	6.49	15.17	76	6.05	13.88	160	8.34	18.76	354	31.83	58.15	113	47.95	66.38
CGL_RS06210	NC_003450[+]1311320-1311619	1	0.66	1.51	3	1.42	3.31	3	1.72	3.95	24	9.02	20.29	92	59.64	108.96	15	45.89	63.53
CGL_RS14555	NC_003450[-]3125493-3126146	1051	320.43	728	1747	378.75	885.44	1693	445.58	1022.29	1917	330.28	743.28	3704	1101.43	2012.3	1762	2472.88	3423.37
CGL_RS12005	NC_003450[-]2563930-2564403	10	4.21	9.56	17	5.09	11.89	18	6.54	15	45	10.7	24.07	118	48.41	88.45	26	50.35	69.7
CGL_RS13600	NC_003450[+]2909232-2909792	32	11.37	25.84	44	11.12	26	65	19.95	45.76	683	137.18	308.72	1488	515.83	942.41	391	639.72	885.6
CGL_RS09550	NC_003450[+]2020854-2021849	1322	264.66	601.29	1917	272.9	637.98	1675	289.47	664.13	4720	533.98	1201.69	8539	1667.29	3046.12	3674	3385.75	4687.11
CGL_RS13350	NC_003450[-]2844164-2846941	11107	797.21	1811.23	16167	825.15	1929.05	14710	911.43	2091.1	9558	387.68	872.46	11233	786.37	1436.69	3412	1127.33	1560.64
CGL_RS13605	NC_003450[+]2910173-2913232	8	0.52	1.18	9	0.41	0.97	11	0.62	1.42	89	3.28	7.38	313	19.89	36.34	105	31.49	43.6
CGL_RS13355	NC_003450[+]2847230-2848663	15	2.09	4.74	15	1.48	3.47	13	1.56	3.58	135	10.61	23.87	414	56.15	102.58	160	102.41	141.77
CGL_RS09555	NC_003450[+]2022266-2022952	101	29.31	66.6	101	20.84	48.73	117	29.31	67.25	383	62.82	141.37	889	251.66	459.77	334	446.23	617.75
CGL_RS09085	NC_003450[-]1934968-1935912	5	1.06	2.4	20	3	7.02	15	2.73	6.27	53	6.32	14.22	145	29.84	54.52	46	44.68	61.85
CGL_RS12730	NC_003450[-]2712579-2712695	13	22.15	50.33	2	2.43	5.67	4	5.88	13.5	0	0	0	2	3.32	6.07	0	0	0
CGL_RS09080	NC_003450[-]1933519-1934358	22	5.22	11.86	20	3.37	7.89	18	3.69	8.46	39	5.23	11.77	98	22.69	41.45	34	37.15	51.43
CGL_RS12735	NC_003450[-]2712815-2715902	0	0	0	10	0.46	1.07	6	0.34	0.77	92	3.35	7.55	93	5.86	10.7	35	10.4	14.4
CGL_RS01975	NC_003450[-]407406-407708	22	14.48	32.89	14	6.55	15.32	21	11.93	27.37	92	34.21	76.99	172	110.39	201.69	52	157.52	218.07
CGL_RS01970	NC_003450[+]406550-407419	0	0	0	0	0	0	0	0	0	2	0.26	0.58	0	0	0	2	2.11	2.92
CGL_RS14955	NC_003450[+]3202953-3204104	43	7.44	16.91	57	7.02	16.4	90	13.45	30.85	140	13.7	30.82	212	35.79	65.39	145	115.53	159.93
CGL_RS05415	NC_003450[-]1132130-1134472	93	7.91	17.98	205	12.4	29	187	13.74	31.52	77	3.7	8.33	110	9.13	16.68	43	16.85	23.32
CGL_RS14950	NC_003450[+]3201907-3202716	21	5.17	11.74	12	2.1	4.91	15	3.19	7.31	52	7.23	16.28	61	14.65	26.76	13	14.73	20.39
CGL_RS05410	NC_003450[-]1131398-1132123	0	0	0	5	0.98	2.28	4	0.95	2.18	5	0.78	1.75	9	2.41	4.4	5	6.32	8.75
CGL_RS02315	NC_003450[-]478986-479303	1	0.63	1.42	4	1.78	4.17	5	2.71	6.21	6	2.12	4.78	29	17.73	32.4	10	28.87	39.96
CGL_RS06675	NC_003450[+]1403380-1403994	0	0	0	2	0.46	1.08	1	0.28	0.64	7	1.28	2.89	38	12.01	21.95	9	13.43	18.59
CGL_RS02310	NC_003450[-]478089-478973	2	0.45	1.02	5	0.8	1.87	9	1.75	4.02	24	3.06	6.88	45	9.89	18.07	12	12.45	17.23
CGL_RS06670	NC_003450[+]1403128-1403343	2	1.84	4.19	0	0	0	5	3.98	9.14	4	2.09	4.7	9	8.1	14.8	11	46.74	64.71
CGL_RS03150	NC_003450[-]640229-640879	25	7.66	17.4	37	8.06	18.84	23	6.08	13.95	73	12.63	28.43	155	46.31	84.6	35	49.34	68.31
CGL_RS14425	NC_003450[-]3097902-3098573	17	5.04	11.46	9	1.9	4.44	12	3.07	7.05	59	9.89	22.26	186	53.83	98.34	75	102.44	141.81
CGL_RS14420	NC_003450[+]3097424-3097768	2	1.16	2.63	0	0	0	3	1.5	3.43	9	2.94	6.62	24	13.53	24.72	7	18.62	25.78
CGL_RS03155	NC_003450[+]641037-642560	3	0.39	0.89	1	0.09	0.22	5	0.57	1.3	11	0.81	1.83	32	4.08	7.46	22	13.25	18.34
CGL_RS14140	NC_003450[-]3026140-3027300	9	1.54	3.51	24	2.93	6.85	21	3.11	7.14	2	0.2	0.44	10	1.67	3.06	1	0.79	1.09
CGL_RS05325	NC_003450[-]1116905-1117744	11	2.61	5.93	5	0.84	1.97	8	1.64	3.76	97	13.01	29.28	251	58.11	106.17	101	110.36	152.78
CGL_RS14775	NC_003450[+]3168769-3169344	0	0	0	0	0	0	1	0.3	0.69	6	1.17	2.64	12	4.05	7.4	18	28.68	39.71
CGL_RS05635	NC_003450[-]1172498-1176163	209	11.37	25.83	278	10.75	25.14	301	14.13	32.42	1124	34.55	77.75	3256	172.73	315.57	1309	327.73	453.7
CGL_RS14770	NC_003450[-]3167644-3168366	4	1.1	2.51	17	3.33	7.79	10	2.38	5.46	14	2.18	4.91	9	2.42	4.42	15	19.04	26.36
CGL_RS05320	NC_003450[-]1115829-1116905	8	1.48	3.36	5	0.66	1.54	9	1.44	3.3	54	5.65	12.71	200	36.11	65.98	62	52.84	73.15
CGL_RS05630	NC_003450[-]1171866-1172399	1	0.37	0.85	3	0.8	1.86	2	0.65	1.48	9	1.9	4.27	84	30.59	55.89	36	61.88	85.66
CGL_RS06500	NC_003450[+]1368400-1369554	2	0.34	0.78	2	0.24	0.57	5	0.75	1.71	8	0.78	1.76	19	3.2	5.84	6	4.77	6.6
CGL_RS09885	NC_003450[-]2097377-2098375	14	2.79	6.35	32	4.54	10.62	31	5.34	12.25	141	15.9	35.79	297	57.82	105.63	118	108.42	150.09
CGL_RS06855	NC_003450[+]1437356-1438204	2286	536.88	1219.77	4310	719.79	1682.73	3584	726.62	1667.08	1850	245.53	552.55	2539	581.59	1062.56	928	1003.26	1388.88
CGL_RS09880	NC_003450[-]2096841-2097179	2117	1245.17	2828.98	2414	1009.66	2360.39	2290	1162.73	2667.66	9221	3064.92	6897.45	5882	3374.35	6164.88	1005	2721.08	3766.97
CGL_RS06505	NC_003450[+]1369551-1369877	0	0	0	1	0.43	1.01	6	3.16	7.25	5	1.72	3.88	8	4.76	8.69	9	25.26	34.97
CGL_RS06850	NC_003450[-]1436866-1437249	30	15.58	35.39	36	13.29	31.08	32	14.34	32.91	43	12.62	28.4	100	50.65	92.53	10	23.9	33.09
CGL_RS04420	NC_003450[-]933057-933611	0	0	0	1	0.26	0.6	0	0	0	6	1.22	2.74	17	5.96	10.88	4	6.62	9.16
CGL_RS06690	NC_003450[-]1405317-1405532	12	11.08	25.17	34	22.32	52.18	32	25.5	58.5	329	171.63	386.24	1071	964.27	1761.71	263	1117.57	1547.13
CGL_RS06695	NC_003450[-]1406864-1407115	2	1.58	3.6	10	5.62	13.15	9	6.15	14.1	1	0.45	1.01	22	16.98	31.02	6	21.85	30.25
CGL_RS04425	NC_003450[-]933730-934302	4	1.39	3.16	5	1.24	2.89	13	3.91	8.96	46	9.05	20.36	108	36.66	66.97	41	65.68	90.92
CGL_RS02175	NC_003450[-]450834-451913	2	0.37	0.84	10	1.31	3.07	19	3.03	6.95	21	2.19	4.93	44	7.93	14.48	16	13.59	18.82
CGL_RS05250	NC_003450[+]1102695-1103195	3	1.19	2.71	0	0	0	0	0	0	5	1.12	2.53	6	2.33	4.26	1	1.83	2.54
CGL_RS05520	NC_003450[-]1152370-1153263	6	1.34	3.04	16	2.54	5.93	6	1.16	2.65	25	3.15	7.09	44	9.57	17.49	9	9.24	12.79
CGL_RS05255	NC_003450[+]1103192-1103527	0	0	0	0	0	0	1	0.51	1.18	0	0	0	0	0	0	3	8.2	11.35
CGL_RS13280	NC_003450[+]2830058-2830783	0	0	0	4	0.78	1.83	0	0	0	14	2.17	4.89	27	7.23	13.21	7	8.85	12.25
CGL_RS05525	NC_003450[-]1153292-1154683	3	0.43	0.98	4	0.41	0.95	3	0.37	0.85	27	2.19	4.92	61	8.52	15.57	29	19.12	26.47
CGL_RS02955	NC_003450[+]600971-602056	2	0.37	0.83	10	1.3	3.05	1	0.16	0.36	5	0.52	1.17	20	3.58	6.54	22	18.59	25.74
CGL_RS02770	NC_003450[-]562643-562963	0	0	0	1	0.44	1.03	0	0	0	1	0.35	0.79	3	1.82	3.32	0	0	0
CGL_RS02775	NC_003450[-]562990-563736	2	0.53	1.21	2	0.38	0.89	0	0	0	2	0.3	0.68	2	0.52	0.95	1	1.23	1.7
CGL_RS02950	NC_003450[-]600019-600876	11	2.56	5.81	16	2.64	6.18	23	4.62	10.59	135	17.73	39.9	343	77.75	142.04	132	141.21	195.48
CGL_RS04120	NC_003450[-]867800-868381	14	4.8	10.9	32	7.8	18.23	34	10.06	23.07	241	46.66	105	603	201.49	368.12	234	369.04	510.88
CGL_RS04690	NC_003450[+]992058-993083	9	1.75	3.97	13	1.8	4.2	9	1.51	3.46	26	2.86	6.43	63	11.94	21.82	24	21.47	29.72
CGL_RS04125	NC_003450[+]868938-869321	227	117.87	267.8	376	138.83	324.57	357	160.02	367.14	99	29.05	65.38	281	142.31	260	32	76.49	105.89
CGL_RS04695	NC_003450[+]993174-994616	31	4.28	9.73	48	4.72	11.03	71	8.47	19.43	142	11.09	24.95	489	65.9	120.4	162	103.04	142.65
CGL_RS08110	NC_003450[-]1719104-1719676	17	5.92	13.44	16	3.96	9.26	17	5.11	11.72	73	14.36	32.31	108	36.66	66.97	64	102.52	141.92
CGL_RS08445	NC_003450[+]1789833-1790060	0	0	0	0	0	0	0	0	0	0	0	0	0	0	0	0	0	0
CGL_RS05740	NC_003450[-]1203913-1206828	6	0.41	0.93	6	0.29	0.68	21	1.24	2.84	16	0.62	1.39	79	5.27	9.63	22	6.93	9.59
CGL_RS08115	NC_003450[-]1719666-1720889	23	3.75	8.51	14	1.62	3.79	20	2.81	6.45	153	14.09	31.7	390	61.97	113.21	131	98.23	135.99
CGL_RS15005	NC_003450[-]3213932-3215164	9	1.46	3.31	32	3.68	8.6	23	3.21	7.37	64	5.85	13.16	199	31.39	57.34	98	72.95	100.99
CGL_RS05745	NC_003450[-]1206828-1207223	1	0.5	1.14	0	0	0	2	0.87	1.99	7	1.99	4.48	27	13.26	24.23	9	20.86	28.88
CGL_RS08440	NC_003450[+]1789580-1789771	0	0	0	0	0	0	0	0	0	0	0	0	0	0	0	0	0	0
CGL_RS09420	NC_003450[+]1996088-1996540	0	0	0	1	0.31	0.73	0	0	0	0	0	0	0	0	0	1	2.02	2.8
CGL_RS15460	NC_003450[-]2434438-2434578	22	31.11	70.68	22	22.12	51.72	13	15.87	36.41	5	3.99	8.99	10	13.79	25.2	7	45.57	63.08
CGL_RS09425	NC_003450[+]1996768-1997115	0	0	0	0	0	0	0	0	0	0	0	0	0	0	0	0	0	0
CGL_RS14370	NC_003450[-]3084422-3085096	1	0.29	0.67	1	0.21	0.49	0	0	0	5	0.84	1.88	12	3.46	6.32	4	5.44	7.53
CGL_RS08680	NC_003450[+]1830765-1832066	0	0	0	0	0	0	0	0	0	0	0	0	2	0.3	0.55	0	0	0
CGL_RS08685	NC_003450[+]1832185-1834047	1	0.11	0.24	2	0.15	0.36	2	0.18	0.42	45	2.72	6.13	119	12.42	22.7	44	21.68	30.01
CGL_RS14375	NC_003450[+]3085262-3087052	1	0.11	0.25	0	0	0	7	0.67	1.54	323	20.32	45.73	1077	116.95	213.66	549	281.36	389.5
CGL_RS15465	NC_003450[+]2572194-2572352	0	0	0	0	0	0	1	1.08	2.48	1	0.71	1.59	3	3.67	6.7	2	11.54	15.98
CGL_RS01885	NC_003450[+]389248-390171	17	3.67	8.33	24	3.68	8.61	40	7.45	17.1	25	3.05	6.86	78	16.42	29.99	19	18.88	26.13
CGL_RS05285	NC_003450[+]1108993-1109757	61	15.9	36.12	70	12.97	30.33	77	17.33	39.75	131	19.29	43.42	321	81.6	149.09	137	164.37	227.55
CGL_RS09365	NC_003450[+]1984495-1984731	1	0.84	1.91	1	0.6	1.4	0	0	0	0	0	0	3	2.46	4.5	2	7.74	10.72
CGL_RS01880	NC_003450[+]387692-389101	276	39.03	88.67	370	37.21	86.98	408	49.81	114.27	824	65.85	148.19	1512	208.55	381.01	446	290.33	401.92
CGL_RS01370	NC_003450[+]277581-277907	9	5.49	12.47	5	2.17	5.07	5	2.63	6.04	34	11.72	26.37	77	45.79	83.66	21	58.94	81.6
CGL_RS04230	NC_003450[+]897423-897692	37	27.32	62.08	46	24.16	56.47	48	30.6	70.21	73	30.47	68.56	249	179.35	327.67	46	156.38	216.48
CGL_RS01375	NC_003450[-]277984-278277	4	2.71	6.16	4	1.93	4.51	11	6.44	14.78	1	0.38	0.86	9	5.96	10.88	2	6.24	8.64
CGL_RS01790	NC_003450[+]363824-365260	9	1.25	2.84	8	0.79	1.85	15	1.8	4.12	97	7.61	17.12	286	38.7	70.71	102	65.15	90.19
CGL_RS04345	NC_003450[-]923135-923989	34	7.93	18.01	58	9.62	22.49	67	13.49	30.95	92	12.13	27.29	159	36.16	66.07	34	36.5	50.53
CGL_RS04340	NC_003450[-]922393-923061	6	1.79	4.06	12	2.55	5.95	25	6.43	14.76	94	15.83	35.63	176	51.16	93.47	58	79.57	110.16
CGL_RS01795	NC_003450[+]365250-365855	2	0.66	1.5	6	1.4	3.28	2	0.57	1.3	29	5.39	12.13	68	21.82	39.87	27	40.89	56.61
CGL_RS10090	NC_003450[-]2142882-2144066	1	0.17	0.38	1	0.12	0.28	2	0.29	0.67	1	0.09	0.21	1	0.16	0.3	3	2.33	3.22
CGL_RS01550	NC_003450[+]310132-311328	14	2.33	5.3	33	3.91	9.14	17	2.45	5.61	59	5.55	12.5	101	16.41	29.98	45	34.51	47.77
CGL_RS10095	NC_003450[-]2144063-2145586	0	0	0	2	0.19	0.44	1	0.11	0.26	0	0	0	2	0.26	0.47	0	0	0
CGL_RS01555	NC_003450[-]311896-312891	9	1.8	4.09	7	1	2.33	6	1.04	2.38	84	9.5	21.39	280	54.67	99.88	88	81.1	112.27
CGL_RS08065	NC_003450[-]1711349-1711927	71	24.45	55.55	72	17.63	41.22	72	21.41	49.11	385	74.92	168.61	1258	422.54	771.97	384	608.73	842.71
CGL_RS08060	NC_003450[-]1710410-1711348	161	34.19	77.67	223	33.67	78.72	198	36.29	83.27	769	92.28	207.67	1269	262.82	480.17	400	391	541.28
CGL_RS14075	NC_003450[-]3013104-3013838	2	0.54	1.23	0	0	0	0	0	0	8	1.23	2.76	10	2.64	4.83	5	6.24	8.64
CGL_RS10700	NC_003450[-]2278888-2280216	138	20.7	47.04	151	16.11	37.66	145	18.78	43.09	1180	100.05	225.15	1602	234.42	428.29	513	354.3	490.48
CGL_RS10250	NC_003450[-]2176107-2179481	57	3.37	7.65	83	3.49	8.15	82	4.18	9.59	200	6.68	15.03	554	31.92	58.32	183	49.77	68.9
CGL_RS10705	NC_003450[-]2280468-2281136	38	11.32	25.73	39	8.26	19.32	35	9	20.66	116	19.54	43.97	114	33.14	60.54	45	61.74	85.47
CGL_RS10255	NC_003450[-]2179625-2183092	17	0.98	2.22	38	1.55	3.63	23	1.14	2.62	49	1.59	3.58	80	4.49	8.2	46	12.17	16.85
CGL_RS08595	NC_003450[+]1812215-1812694	0	0	0	2	0.59	1.38	0	0	0	0	0	0	0	0	0	0	0	0
CGL_RS08590	NC_003450[+]1811564-1811941	10	5.27	11.98	19	7.13	16.66	21	9.56	21.94	1	0.3	0.67	12	6.17	11.28	3	7.28	10.08
CGL_RS08235	NC_003450[-]1749322-1749963	2	0.62	1.41	3	0.66	1.55	2	0.54	1.23	26	4.56	10.27	42	12.72	23.24	13	18.59	25.73
CGL_RS00935	NC_003450[-]188744-189736	0	0	0	0	0	0	2	0.35	0.8	10	1.13	2.55	38	7.44	13.6	4	3.7	5.12
CGL_RS10545	NC_003450[-]2242391-2243044	3	0.92	2.08	5	1.08	2.53	10	2.63	6.04	19	3.27	7.37	29	8.63	15.76	6	8.42	11.66
CGL_RS00930	NC_003450[-]188297-188725	0	0	0	2	0.66	1.55	1	0.4	0.92	6	1.58	3.55	8	3.63	6.63	7	14.97	20.73
CGL_RS01155	NC_003450[+]233913-234821	2	0.44	1	3	0.47	1.09	0	0	0	13	1.61	3.63	32	6.85	12.51	5	5.05	6.99
CGL_RS12095	NC_003450[+]2587977-2588726	5	1.33	3.02	4	0.76	1.77	10	2.3	5.27	4	0.6	1.35	11	2.85	5.21	7	8.57	11.86
CGL_RS01150	NC_003450[+]233527-233599	1	2.73	6.21	1	1.94	4.54	0	0	0	1	1.54	3.47	0	0	0	0	0	0
CGL_RS08460	NC_003450[+]1792428-1793429	0	0	0	1	0.14	0.33	5	0.86	1.97	30	3.37	7.59	105	20.38	37.23	26	23.82	32.97
CGL_RS00205	NC_003450[+]35012-35671	11	3.32	7.55	16	3.44	8.04	15	3.91	8.98	19	3.24	7.3	36	10.61	19.38	14	19.47	26.95
CGL_RS10890	NC_003450[-]2326470-2326901	55	25.39	57.68	86	28.23	65.99	110	43.83	100.56	364	94.94	213.66	735	330.88	604.51	187	397.32	550.03
CGL_RS10895	NC_003450[-]2326919-2327998	76	14.03	31.88	121	15.89	37.14	150	23.91	54.85	781	81.48	183.37	2189	394.17	720.15	704	598.3	828.27
CGL_RS00200	NC_003450[+]34366-34902	8	2.97	6.75	24	6.33	14.81	23	7.37	16.91	194	40.71	91.61	700	253.51	463.15	226	386.29	534.76
CGL_RS08555	NC_003450[+]1805775-1806689	0	0	0	1	0.15	0.36	0	0	0	0	0	0	1	0.21	0.39	0	0	0
CGL_RS08465	NC_003450[+]1793714-1794823	8	1.43	3.26	4	0.51	1.19	12	1.86	4.27	63	6.39	14.39	199	34.87	63.7	46	38.04	52.66
CGL_RS12090	NC_003450[+]2586214-2587767	363	46.58	105.82	453	41.33	96.63	394	43.64	100.12	225	16.31	36.71	301	37.67	68.82	140	82.69	114.47
CGL_RS11470	NC_003450[-]2450857-2451786	5	1.07	2.44	3	0.46	1.07	5	0.92	2.12	25	3.03	6.82	69	14.43	26.36	29	28.62	39.62
CGL_RS14195	NC_003450[+]3037552-3037625	8	21.55	48.97	1	1.92	4.48	2	4.65	10.67	0	0	0	0	0	0	0	0	0
CGL_RS15115	NC_003450[+]3238083-3239336	5	0.8	1.81	6	0.68	1.59	9	1.23	2.83	175	15.73	35.39	621	96.31	175.95	334	244.47	338.43
CGL_RS15110	NC_003450[+]3236642-3238066	7	0.98	2.23	17	1.69	3.95	28	3.38	7.76	154	12.18	27.4	483	65.92	120.43	251	161.67	223.81
CGL_RS07820	NC_003450[-]1650246-1651424	3320	561.47	1275.65	4431	532.87	1245.76	4403	642.8	1474.79	3628	346.73	780.3	7362	1214.36	2218.61	2661	2071.6	2867.85
CGL_RS07535	NC_003450[-]1586462-1586734	6	4.38	9.96	11	5.71	13.36	19	11.98	27.48	49	20.22	45.51	159	113.26	206.93	30	100.86	139.63
CGL_RS07825	NC_003450[-]1651430-1652875	3397	468.42	1064.23	4788	469.48	1097.57	4261	507.21	1163.69	7701	600.09	1350.48	11576	1556.88	2844.39	4909	3116.02	4313.7
CGL_RS07530	NC_003450[-]1585600-1586445	28	6.6	14.99	55	9.22	21.55	45	9.16	21.01	203	27.04	60.85	572	131.49	240.23	225	244.11	337.94
CGL_RS14050	NC_003450[-]3008747-3009163	4	1.91	4.35	3	1.02	2.38	0	0	0	4	1.08	2.43	22	10.26	18.75	11	24.21	33.52
CGL_RS00330	NC_003450[+]59952-60665	0	0	0	0	0	0	0	0	0	0	0	0	1	0.27	0.5	0	0	0
CGL_RS00840	NC_003450[+]170933-172447	0	0	0	0	0	0	4	0.45	1.04	12	0.89	2.01	41	5.27	9.62	17	10.3	14.26
CGL_RS00335	NC_003450[+]60699-62324	3	0.37	0.84	3	0.26	0.61	0	0	0	2	0.14	0.31	9	1.08	1.97	0	0	0
CGL_RS08500	NC_003450[+]1799110-1799409	0	0	0	0	0	0	0	0	0	0	0	0	2	1.3	2.37	0	0	0
CGL_RS00845	NC_003450[+]172468-173358	2	0.45	1.02	0	0	0	3	0.58	1.33	12	1.52	3.42	13	2.84	5.18	9	9.27	12.83
CGL_RS15335	NC_003450[-]3290023-3290628	26	8.56	19.44	39	9.12	21.33	50	14.2	32.58	55	10.22	23.01	81	25.99	47.49	51	77.25	106.94
CGL_RS15330	NC_003450[-]3289309-3290022	13	3.63	8.25	16	3.18	7.43	15	3.62	8.3	44	6.95	15.63	65	17.71	32.35	32	41.14	56.95
CGL_RS07640	NC_003450[-]1607658-1609247	1	0.12	0.28	1	0.09	0.21	0	0	0	10	0.71	1.59	17	2.08	3.8	16	9.24	12.79
CGL_RS07315	NC_003450[-]1538960-1539661	1	0.29	0.65	1	0.2	0.47	0	0	0	0	0	0	5	1.38	2.53	1	1.31	1.81
CGL_RS07645	NC_003450[+]1609422-1609507	3	6.95	15.8	1	1.65	3.85	2	4	9.18	1	1.31	2.95	2	4.52	8.26	1	10.67	14.77
CGL_RS07310	NC_003450[-]1537867-1538919	1	0.19	0.43	0	0	0	0	0	0	1	0.11	0.24	3	0.55	1.01	4	3.49	4.83
CGL_RS00445	NC_003450[+]86399-87244	0	0	0	1	0.17	0.39	1	0.2	0.47	7	0.93	2.1	29	6.67	12.18	1	1.08	1.5
CGL_RS00440	NC_003450[-]85660-86220	14	4.98	11.31	52	13.14	30.72	36	11.04	25.34	122	24.51	55.15	300	104	190	101	165.25	228.76
CGL_RS08925	NC_003450[-]1894736-1897231	10	0.8	1.81	6	0.34	0.8	3	0.2	0.47	7	0.32	0.71	34	2.65	4.84	9	3.31	4.58
CGL_RS12815	NC_003450[-]2728205-2729026	1	0.24	0.55	2	0.35	0.81	0	0	0	9	1.24	2.78	30	7.1	12.97	6	6.7	9.27
CGL_RS08505	NC_003450[+]1799704-1800369	0	0	0	0	0	0	0	0	0	0	0	0	0	0	0	0	0	0
CGL_RS08920	NC_003450[-]1893385-1894632	2	0.32	0.73	2	0.23	0.53	1	0.14	0.32	3	0.27	0.61	11	1.71	3.13	3	2.2	3.05
CGL_RS12810	NC_003450[-]2727397-2728134	609	164.54	373.83	925	177.71	415.46	866	201.98	463.4	467	71.3	160.46	884	232.95	425.59	287	356.94	494.14
CGL_RS04900	NC_003450[+]1038513-1038589	26	67.32	152.96	18	33.15	77.49	6	13.41	30.77	0	0	0	0	0	0	2	23.84	33
CGL_RS11275	NC_003450[-]2406260-2406862	7	2.32	5.26	16	3.76	8.8	25	7.14	16.37	48	8.97	20.19	105	33.86	61.87	12	18.27	25.29
CGL_RS11270	NC_003450[-]2404985-2406259	3	0.47	1.07	7	0.78	1.82	3	0.41	0.93	30	2.65	5.97	75	11.44	20.9	24	17.28	23.92
CGL_RS04905	NC_003450[-]1038718-1039650	1	0.22	0.49	1	0.15	0.36	0	0	0	0	0	0	0	0	0	0	0	0
CGL_RS10670	NC_003450[-]2274471-2274641	0	0	0	1	0.83	1.94	0	0	0	6	3.95	8.9	13	14.78	27.01	5	26.84	37.15
CGL_RS07790	NC_003450[+]1645661-1646371	0	0	0	0	0	0	0	0	0	1	0.16	0.36	0	0	0	0	0	0
CGL_RS10675	NC_003450[-]2274765-2275862	50	9.08	20.63	106	13.69	32	90	14.11	32.37	876	89.9	202.31	2196	388.95	710.61	564	471.47	652.68
CGL_RS07795	NC_003450[+]1646549-1647136	2	0.68	1.54	6	1.45	3.38	8	2.34	5.37	12	2.3	5.18	29	9.59	17.52	11	17.17	23.77
CGL_RS11070	NC_003450[-]2369114-2370523	12	1.7	3.86	7	0.71	1.65	8	0.98	2.24	35	2.79	6.29	97	13.38	24.44	29	18.88	26.13
CGL_RS15020	NC_003450[-]3217455-3217778	71	43.69	99.27	84	36.76	85.94	85	45.16	103.6	574	199.62	449.24	1294	776.7	1419.02	263	745.05	1031.42
CGL_RS14070	NC_003450[-]3011806-3012810	1	0.2	0.45	1	0.14	0.33	0	0	0	2	0.22	0.5	6	1.16	2.12	0	0	0
CGL_RS15025	NC_003450[+]3217994-3218605	95	30.95	70.32	122	28.27	66.08	177	49.78	114.21	31	5.71	12.84	91	28.92	52.83	27	40.5	56.06
CGL_RS07220	NC_003450[+]1520957-1521592	38	11.91	27.07	29	6.46	15.11	36	9.74	22.35	174	30.82	69.37	395	120.78	220.67	114	164.52	227.76
CGL_RS10070	NC_003450[-]2139000-2139827	447	107.64	244.56	697	119.35	279.03	737	153.21	351.51	1589	216.24	486.64	2623	616.08	1125.56	776	860.21	1190.85
CGL_RS10075	NC_003450[-]2140068-2140886	3220	783.93	1781.07	3438	595.19	1391.45	3335	700.9	1608.08	5992	824.38	1855.23	8147	1934.54	3534.38	1764	1976.92	2736.78
CGL_RS07225	NC_003450[+]1521771-1522346	259	89.66	203.7	480	118.16	276.23	422	126.1	289.32	447	87.44	196.79	1073	362.28	661.88	215	342.61	474.29
CGL_RS12255	NC_003450[+]2618073-2618873	26	6.47	14.7	21	3.72	8.69	26	5.59	12.82	100	14.07	31.66	193	46.86	85.61	71	81.36	112.63
CGL_RS13735	NC_003450[+]2939908-2940456	80	29.05	66.01	122	31.51	73.66	126	39.5	90.63	152	31.2	70.21	289	102.38	187.04	151	252.46	349.49
CGL_RS12250	NC_003450[+]2617247-2617999	2	0.53	1.2	4	0.75	1.76	3	0.68	1.57	11	1.64	3.7	29	7.49	13.68	9	10.97	15.19
CGL_RS11290	NC_003450[-]2410278-2410841	13	4.6	10.44	2	0.5	1.18	28	8.55	19.61	64	12.78	28.77	139	47.93	87.57	46	74.86	103.63
CGL_RS15240	NC_003450[+]3266712-3271097	0	0	0	5	0.16	0.38	1	0.04	0.09	3	0.08	0.17	12	0.53	0.97	3	0.63	0.87
CGL_RS11295	NC_003450[-]2410954-2412339	668	96.1	218.33	781	79.9	186.78	1160	144.06	330.51	2071	168.37	378.9	2286	320.76	586.02	561	371.51	514.31
CGL_RS15245	NC_003450[+]3271465-3272481	0	0	0	0	0	0	0	0	0	2	0.22	0.5	1	0.19	0.35	0	0	0
CGL_RS03230	NC_003450[+]659543-660541	2	0.4	0.91	5	0.71	1.66	2	0.34	0.79	4	0.45	1.02	15	2.92	5.33	4	3.68	5.09
CGL_RS07000	NC_003450[+]1471477-1472910	430	59.79	135.84	385	38.07	88.99	429	51.49	118.14	952	74.8	168.34	1224	165.99	303.27	349	223.38	309.24
CGL_RS03235	NC_003450[-]660647-661120	0	0	0	1	0.3	0.7	1	0.36	0.83	3	0.71	1.6	6	2.46	4.5	7	13.55	18.76
CGL_RS07005	NC_003450[+]1472977-1474122	2	0.35	0.79	1	0.12	0.29	1	0.15	0.34	7	0.69	1.55	14	2.38	4.34	11	8.81	12.2
CGL_RS15060	NC_003450[-]3225561-3226688	0	0	0	2	0.25	0.59	0	0	0	10	1	2.25	24	4.14	7.56	17	13.83	19.15
CGL_RS13730	NC_003450[+]2938404-2939771	426	62.09	141.07	526	54.52	127.45	691	86.94	199.47	702	57.82	130.13	1120	159.22	290.89	351	235.5	326.02
CGL_RS08850	NC_003450[-]1868924-1871044	22	2.07	4.7	10	0.67	1.56	6	0.49	1.12	12	0.64	1.43	28	2.57	4.69	20	8.65	11.98
CGL_RS10525	NC_003450[-]2239506-2240555	3	0.57	1.29	2	0.27	0.63	0	0	0	7	0.75	1.69	18	3.33	6.09	8	6.99	9.68
CGL_RS12920	NC_003450[-]2750025-2752313	175	15.24	34.63	224	13.88	32.44	245	18.42	42.27	843	41.5	93.39	1552	131.86	240.9	599	240.19	332.51
CGL_RS08855	NC_003450[-]1871098-1871331	0	0	0	0	0	0	0	0	0	0	0	0	1	0.83	1.52	0	0	0
CGL_RS12925	NC_003450[-]2752325-2752996	46	13.65	31.01	60	12.66	29.6	59	15.11	34.67	238	39.91	89.81	505	146.15	267.01	132	180.29	249.59
CGL_RS09360	NC_003450[+]1984217-1984453	0	0	0	0	0	0	1	0.73	1.67	0	0	0	0	0	0	0	0	0
CGL_RS11615	NC_003450[+]2485474-2485737	36	27.19	61.77	17	9.13	21.34	38	24.77	56.84	130	55.49	124.87	534	393.37	718.68	90	312.91	433.18
CGL_RS11610	NC_003450[+]2484662-2485273	28	9.12	20.73	63	14.59	34.12	56	15.75	36.14	270	49.71	111.87	538	170.96	312.34	171	256.46	355.03
CGL_RS13405	NC_003450[-]2862927-2863622	4	1.14	2.6	7	1.42	3.33	2	0.49	1.13	17	2.75	6.19	33	9.22	16.85	28	36.93	51.12
CGL_RS10520	NC_003450[-]2238692-2239078	0	0	0	0	0	0	0	0	0	0	0	0	2	1.01	1.84	0	0	0
CGL_RS15175	NC_003450[+]3250759-3251409	490	150.08	340.98	631	137.43	321.29	876	231.62	531.4	151	26.14	58.82	242	72.29	132.08	92	129.71	179.57
CGL_RS11850	NC_003450[-]2532602-2533345	1	0.27	0.61	4	0.76	1.78	3	0.69	1.59	23	3.48	7.84	53	13.85	25.31	13	16.04	22.2
CGL_RS11855	NC_003450[+]2533419-2534186	104	27	61.35	172	31.76	74.24	178	39.89	91.53	171	25.09	56.46	174	44.06	80.5	81	96.8	134.01
CGL_RS03305	NC_003450[-]676215-676937	5	1.38	3.13	4	0.78	1.83	7	1.66	3.82	31	4.83	10.87	61	16.41	29.98	12	15.23	21.09
CGL_RS03300	NC_003450[-]675079-676122	15	2.87	6.51	18	2.45	5.72	26	4.28	9.83	24	2.59	5.83	64	11.92	21.78	20	17.58	24.34
CGL_RS11100	NC_003450[+]2375188-2375688	6	2.39	5.43	6	1.7	3.97	5	1.72	3.94	76	17.09	38.47	212	82.29	150.35	58	106.26	147.1
CGL_RS11105	NC_003450[+]2375723-2376724	18	3.58	8.14	14	1.98	4.63	23	3.95	9.06	96	10.79	24.29	231	44.83	81.91	82	75.12	103.99
CGL_RS06445	NC_003450[-]1363139-1363612	0	0	0	0	0	0	5	1.82	4.17	5	1.19	2.67	12	4.93	9	6	11.62	16.08
CGL_RS06195	NC_003450[-]1307459-1308172	0	0	0	0	0	0	6	1.45	3.32	10	1.58	3.55	38	10.35	18.91	10	12.86	17.8
CGL_RS03940	NC_003450[+]832667-832740	7	18.86	42.85	0	0	0	1	2.33	5.34	1	1.52	3.43	0	0	0	0	0	0
CGL_RS06440	NC_003450[-]1362923-1363138	0	0	0	0	0	0	0	0	0	5	2.61	5.87	8	7.2	13.16	2	8.5	11.77
CGL_RS03945	NC_003450[-]832792-833157	2	1.09	2.48	9	3.49	8.15	5	2.35	5.39	0	0	0	7	3.72	6.8	0	0	0
CGL_RS06190	NC_003450[-]1305921-1307384	3	0.41	0.93	2	0.19	0.45	6	0.71	1.62	31	2.39	5.37	91	12.09	22.09	25	15.68	21.7
CGL_RS03495	NC_003450[-]718577-720352	65	7.3	16.58	118	9.42	22.02	167	16.18	37.13	1077	68.33	153.77	2963	324.45	592.77	1379	712.68	986.61
CGL_RS12520	NC_003450[+]2665861-2667858	13	1.3	2.95	9	0.64	1.49	18	1.55	3.56	39	2.2	4.95	65	6.33	11.56	25	11.49	15.9
CGL_RS03490	NC_003450[+]718171-718353	0	0	0	0	0	0	0	0	0	0	0	0	0	0	0	2	10.03	13.89
CGL_RS02785	NC_003450[-]565677-566771	0	0	0	0	0	0	0	0	0	1	0.1	0.23	2	0.36	0.65	0	0	0
CGL_RS14325	NC_003450[-]3071648-3073621	191	19.29	43.83	301	21.62	50.54	223	19.44	44.61	491	28.03	63.07	907	89.35	163.25	367	170.64	236.23
CGL_RS02780	NC_003450[-]563729-565630	0	0	0	0	0	0	3	0.27	0.62	1	0.06	0.13	10	1.02	1.87	0	0	0
CGL_RS02540	NC_003450[+]526376-527566	14647	2452.13	5571.16	12586	1498.34	3502.85	11354	1640.9	3764.72	5162	488.37	1099.05	9884	1613.93	2948.63	3509	2704.25	3743.66
CGL_RS06040	NC_003450[+]1277688-1279139	108	14.83	33.7	158	15.43	36.07	163	19.32	44.33	1954	151.64	341.25	4068	544.85	995.44	1363	861.59	1192.76
CGL_RS02015	NC_003450[+]416603-417442	5	1.19	2.7	4	0.68	1.58	5	1.02	2.35	0	0	0	4	0.93	1.69	0	0	0
CGL_RS06045	NC_003450[+]1279151-1279525	1834	975.16	2215.53	1735	656	1533.61	1406	645.35	1480.64	9131	2743.65	6174.44	4811	2494.98	4558.3	2827	6919.42	9578.99
CGL_RS02545	NC_003450[+]528040-528771	0	0	0	1	0.19	0.45	0	0	0	4	0.62	1.39	15	3.98	7.28	14	17.55	24.3
CGL_RS02010	NC_003450[+]415643-416602	2	0.41	0.94	4	0.59	1.38	2	0.36	0.82	1	0.12	0.26	6	1.22	2.22	1	0.95	1.32
CGL_RS03010	NC_003450[-]612415-612714	0	0	0	0	0	0	0	0	0	0	0	0	0	0	0	0	0	0
CGL_RS03545	NC_003450[+]731312-731800	29	11.83	26.87	28	8.12	18.98	32	11.26	25.84	26	5.99	13.48	50	19.89	36.33	14	26.28	36.38
CGL_RS03015	NC_003450[+]613156-613722	68	23.91	54.33	71	17.76	41.51	59	17.91	41.09	95	18.88	42.49	207	71	129.71	38	61.52	85.16
CGL_RS03540	NC_003450[+]730436-731302	0	0	0	0	0	0	2	0.4	0.91	0	0	0	27	6.05	11.06	10	10.59	14.66
CGL_RS15360	NC_003450[+]3296064-3299408	24	1.43	3.25	22	0.93	2.18	29	1.49	3.42	133	4.48	10.08	273	15.87	29	96	26.34	36.47
CGL_RS13035	NC_003450[+]2780440-2780973	0	0	0	0	0	0	0	0	0	3	0.63	1.42	13	4.73	8.65	4	6.88	9.52
CGL_RS13030	NC_003450[+]2778966-2780450	1	0.14	0.31	0	0	0	1	0.12	0.27	1	0.08	0.17	0	0	0	0	0	0
CGL_RS03780	NC_003450[+]796250-798787	94	7.39	16.78	143	7.99	18.68	139	9.43	21.63	491	21.8	49.06	1395	106.89	195.29	499	180.46	249.82
CGL_RS03835	NC_003450[+]806318-806740	12	5.66	12.85	16	5.36	12.54	14	5.7	13.07	20	5.33	11.99	77	35.4	64.68	13	28.21	39.05
CGL_RS03785	NC_003450[-]798784-799167	0	0	0	3	1.11	2.59	2	0.9	2.06	3	0.88	1.98	0	0	0	0	0	0
CGL_RS08145	NC_003450[-]1724609-1725439	4	0.96	2.18	3	0.51	1.2	0	0	0	21	2.85	6.41	158	36.97	67.55	54	59.64	82.57
CGL_RS03830	NC_003450[-]805532-805792	10	7.64	17.36	14	7.61	17.78	18	11.87	27.23	220	94.98	213.74	483	359.89	657.52	158	555.63	769.2
CGL_RS14565	NC_003450[-]3127492-3128418	3	0.65	1.47	7	1.07	2.5	1	0.19	0.43	7	0.85	1.91	17	3.57	6.52	4	3.96	5.48
CGL_RS14560	NC_003450[+]3126393-3126995	479	158.39	359.85	795	186.93	437.01	768	219.23	502.97	1501	280.48	631.21	3714	1197.81	2188.39	1288	1960.53	2714.09
CGL_RS13340	NC_003450[+]2842494-2843237	0	0	0	1	0.19	0.45	1	0.23	0.53	0	0	0	6	1.57	2.87	1	1.24	1.71
CGL_RS09525	NC_003450[-]2016254-2017966	37	4.3	9.78	43	3.56	8.32	36	3.62	8.3	148	9.74	21.91	277	31.45	57.45	141	75.55	104.59
CGL_RS13615	NC_003450[+]2913720-2915420	0	0	0	2	0.17	0.39	3	0.31	0.7	41	2.72	6.11	109	12.46	22.77	60	32.38	44.82
CGL_RS13345	NC_003450[-]2843430-2843723	81	54.93	124.81	107	51.6	120.64	102	59.72	137.01	11	4.22	9.49	29	19.18	35.05	6	18.73	25.93
CGL_RS13610	NC_003450[+]2913236-2913727	3	1.21	2.76	0	0	0	8	2.8	6.42	57	13.06	29.38	86	34	62.11	45	83.95	116.22
CGL_RS09520	NC_003450[-]2015582-2016121	4	1.48	3.36	5	1.31	3.07	6	1.91	4.39	35	7.31	16.44	80	28.81	52.64	21	35.69	49.41
CGL_RS01940	NC_003450[+]400039-400344	9	5.86	13.32	11	5.1	11.92	19	10.69	24.52	50	18.41	41.43	119	75.63	138.17	60	179.97	249.15
CGL_RS12745	NC_003450[-]2718434-2719690	15	2.38	5.41	8	0.9	2.11	16	2.19	5.03	98	8.78	19.77	370	57.24	104.58	93	67.91	94.01
CGL_RS01945	NC_003450[+]400500-401153	5	1.52	3.46	0	0	0	0	0	0	8	1.38	3.1	12	3.57	6.52	0	0	0
CGL_RS01315	NC_003450[-]264596-265678	12	2.21	5.02	14	1.83	4.28	19	3.02	6.93	34	3.54	7.96	68	12.21	22.31	19	16.1	22.29
CGL_RS13425	NC_003450[-]2865344-2865736	9	4.56	10.37	15	5.41	12.65	24	10.51	24.12	29	8.31	18.71	69	34.14	62.38	27	63.06	87.3
CGL_RS08265	NC_003450[-]1755483-1757084	23	2.86	6.5	26	2.3	5.38	24	2.58	5.92	44	3.09	6.96	66	8.01	14.64	18	10.32	14.28
CGL_RS14960	NC_003450[+]3204166-3204732	30	10.55	23.97	10	2.5	5.85	17	5.16	11.84	91	18.09	40.7	116	39.79	72.69	62	100.36	138.94
CGL_RS14965	NC_003450[-]3204729-3205205	2	0.84	1.9	5	1.48	3.47	4	1.44	3.31	17	4.02	9.04	57	23.24	42.46	12	23.09	31.97
CGL_RS05405	NC_003450[+]1130727-1131431	10	2.83	6.43	5	1.01	2.35	5	1.22	2.8	36	5.75	12.95	80	22.07	40.32	22	28.64	39.65
CGL_RS02300	NC_003450[-]475486-477048	3	0.38	0.87	1	0.09	0.21	8	0.88	2.02	8	0.58	1.3	14	1.74	3.18	7	4.11	5.69
CGL_RS05400	NC_003450[+]1129655-1130707	5	0.95	2.15	1	0.13	0.31	6	0.98	2.25	80	8.56	19.27	155	28.63	52.3	55	47.94	66.37
CGL_RS02305	NC_003450[-]477045-477995	1	0.21	0.48	0	0	0	2	0.36	0.83	10	1.19	2.67	19	3.89	7.1	10	9.65	13.36
CGL_RS14410	NC_003450[+]3095491-3096291	3	0.75	1.7	7	1.24	2.9	10	2.15	4.93	36	5.07	11.4	133	32.29	59	55	63.03	87.25
CGL_RS14415	NC_003450[+]3096327-3097427	3	0.54	1.23	7	0.9	2.11	5	0.78	1.79	40	4.09	9.21	105	18.54	33.88	44	36.68	50.78
CGL_RS03165	NC_003450[+]644026-644781	8	2.11	4.79	9	1.69	3.95	9	2.05	4.7	10	1.49	3.35	20	5.15	9.4	5	6.07	8.4
CGL_RS13720	NC_003450[-]2935313-2936506	1	0.17	0.38	1	0.12	0.28	2	0.29	0.66	202	19.06	42.9	684	111.41	203.54	286	219.86	304.36
CGL_RS08260	NC_003450[-]1754922-1755479	7	2.5	5.68	13	3.3	7.72	10	3.09	7.08	76	15.35	34.54	102	35.55	64.95	27	44.41	61.48
CGL_RS03160	NC_003450[-]642553-643959	0	0	0	0	0	0	1	0.12	0.28	13	1.04	2.34	33	4.56	8.33	13	8.48	11.74
CGL_RS13725	NC_003450[-]2936506-2937891	2	0.29	0.65	6	0.61	1.43	3	0.37	0.85	238	19.35	43.54	821	115.2	210.46	201	133.11	184.27
CGL_RS05625	NC_003450[+]1171206-1171874	25	7.45	16.93	18	3.82	8.92	26	6.69	15.35	52	8.76	19.71	114	33.14	60.54	37	50.77	70.28
CGL_RS05620	NC_003450[+]1170693-1171190	10	4.01	9.1	14	3.99	9.32	13	4.49	10.31	46	10.41	23.42	147	57.41	104.88	51	94	130.13
CGL_RS06535	NC_003450[-]1377663-1378415	0	0	0	0	0	0	4	0.92	2.1	4	0.6	1.35	7	1.81	3.3	3	3.66	5.06
CGL_RS14980	NC_003450[+]3208280-3209458	7	1.18	2.69	12	1.44	3.37	5	0.73	1.67	15	1.44	3.23	44	7.26	13.26	25	19.46	26.94
CGL_RS06530	NC_003450[-]1376146-1377555	21	2.97	6.75	32	3.22	7.52	23	2.81	6.44	48	3.83	8.63	110	15.17	27.72	32	20.83	28.84
CGL_RS14985	NC_003450[-]3209703-3211187	3	0.4	0.92	4	0.38	0.89	6	0.7	1.6	16	1.21	2.73	53	6.94	12.68	17	10.51	14.55
CGL_RS09630	NC_003450[+]2042519-2043511	15	3.01	6.84	15	2.14	5.01	14	2.43	5.57	710	80.57	181.31	959	187.82	343.14	563	520.4	720.42
CGL_RS09635	NC_003450[+]2043508-2045574	14	1.35	3.07	15	1.03	2.41	25	2.08	4.78	596	32.49	73.12	1519	142.92	261.11	755	335.26	464.12
CGL_RS13505	NC_003450[-]2878476-2879711	36	5.81	13.19	44	5.05	11.8	50	6.97	15.98	171	15.59	35.08	298	46.89	85.66	161	119.56	165.51
CGL_RS09185	NC_003450[-]1956200-1958278	2	0.19	0.44	3	0.21	0.48	8	0.66	1.52	7	0.38	0.85	7	0.66	1.2	5	2.21	3.06
CGL_RS09180	NC_003450[-]1952543-1954822	2	0.18	0.4	1	0.06	0.15	1	0.07	0.17	4	0.2	0.44	2	0.17	0.31	3	1.21	1.67
CGL_RS13020	NC_003450[-]2775738-2776769	13	2.51	5.71	16	2.2	5.14	11	1.83	4.21	31	3.39	7.62	102	19.22	35.12	48	42.69	59.1
CGL_RS14320	NC_003450[-]3071145-3071645	80	31.84	72.34	108	30.56	71.45	112	38.48	88.28	143	32.16	72.38	305	118.39	216.3	76	139.23	192.75
CGL_RS02165	NC_003450[-]448127-449179	6	1.14	2.58	9	1.21	2.83	0	0	0	5	0.53	1.2	17	3.14	5.74	3	2.61	3.62
CGL_RS02160	NC_003450[-]447395-447670	1	0.72	1.64	2	1.03	2.4	0	0	0	6	2.45	5.51	20	14.09	25.75	1	3.32	4.6
CGL_RS05530	NC_003450[-]1154726-1155676	2	0.42	0.95	6	0.89	2.09	14	2.53	5.81	45	5.33	12	192	39.26	71.73	53	51.15	70.81
CGL_RS01895	NC_003450[-]390784-392208	6	0.84	1.91	10	1	2.33	8	0.97	2.22	92	7.27	16.37	254	34.66	63.33	103	66.34	91.84
CGL_RS05245	NC_003450[+]1102043-1102642	0	0	0	0	0	0	0	0	0	3	0.56	1.27	6	1.94	3.55	0	0	0
CGL_RS05535	NC_003450[+]1155731-1156840	8	1.43	3.26	6	0.77	1.79	4	0.62	1.42	24	2.44	5.48	88	15.42	28.17	24	19.84	27.47
CGL_RS05240	NC_003450[+]1099959-1101656	13	1.53	3.47	14	1.17	2.73	26	2.64	6.05	36	2.39	5.38	63	7.21	13.18	17	9.19	12.72
CGL_RS01890	NC_003450[+]390212-390733	2	0.77	1.74	1	0.27	0.64	6	1.98	4.54	15	3.24	7.29	12	4.47	8.17	2	3.52	4.87
CGL_RS02760	NC_003450[-]560631-561368	1	0.27	0.61	0	0	0	0	0	0	0	0	0	3	0.79	1.44	3	3.73	5.17
CGL_RS02945	NC_003450[+]599699-599935	0	0	0	0	0	0	0	0	0	0	0	0	0	0	0	0	0	0
CGL_RS06995	NC_003450[+]1470211-1471416	22	3.64	8.26	26	3.06	7.15	20	2.85	6.55	240	22.42	50.46	786	126.75	231.57	236	179.61	248.65
CGL_RS02940	NC_003450[+]598194-599705	2	0.26	0.6	0	0	0	1	0.11	0.26	0	0	0	0	0	0	4	2.43	3.36
CGL_RS02765	NC_003450[-]561365-562633	6	0.94	2.14	5	0.56	1.31	1	0.14	0.31	2	0.18	0.4	3	0.46	0.84	4	2.9	4.01
CGL_RS06990	NC_003450[+]1469528-1470043	1	0.39	0.88	3	0.83	1.93	1	0.34	0.77	44	9.61	21.62	126	47.49	86.76	21	37.35	51.71
CGL_RS04115	NC_003450[+]867383-867574	1	1.04	2.36	1	0.74	1.73	2	1.79	4.11	5	2.93	6.6	12	12.16	22.21	4	19.12	26.47
CGL_RS12840	NC_003450[-]2733453-2734226	1	0.26	0.59	5	0.92	2.14	3	0.67	1.53	3	0.44	0.98	14	3.52	6.43	9	10.67	14.77
CGL_RS01410	NC_003450[-]282934-283317	0	0	0	0	0	0	0	0	0	7	2.05	4.62	38	19.24	35.16	10	23.9	33.09
CGL_RS04110	NC_003450[-]865116-867317	22	1.99	4.53	40	2.58	6.02	29	2.27	5.2	22	1.12	2.53	50	4.42	8.07	20	8.34	11.54
CGL_RS01415	NC_003450[-]283314-286208	7	0.48	1.1	13	0.64	1.49	7	0.41	0.95	81	3.15	7.09	183	12.29	22.46	72	22.83	31.6
CGL_RS05750	NC_003450[+]1207374-1208141	29	7.53	17.11	33	6.09	14.24	35	7.85	18	2	0.29	0.66	19	4.81	8.79	5	5.97	8.27
CGL_RS08455	NC_003450[+]1791842-1792441	6	1.99	4.53	13	3.07	7.18	9	2.58	5.92	35	6.57	14.79	122	39.54	72.24	20	30.59	42.35
CGL_RS08105	NC_003450[-]1717935-1719032	28	5.08	11.55	36	4.65	10.87	17	2.66	6.11	49	5.03	11.32	145	25.68	46.92	34	28.42	39.35
CGL_RS08450	NC_003450[-]1790458-1790802	59	34.1	77.47	64	26.3	61.49	80	39.91	91.57	48	15.68	35.28	56	31.57	57.67	28	74.5	103.13
CGL_RS05755	NC_003450[-]1208209-1209615	1	0.14	0.32	0	0	0	3	0.37	0.84	4	0.32	0.72	42	5.81	10.61	18	11.75	16.26
CGL_RS08100	NC_003450[-]1716777-1717868	3	0.55	1.24	2	0.26	0.61	4	0.63	1.45	52	5.37	12.08	214	38.11	69.63	104	87.41	121.01
CGL_RS09985	NC_003450[-]2120356-2121231	3	0.68	1.55	2	0.33	0.76	1	0.2	0.45	28	3.6	8.11	102	22.64	41.37	31	32.48	44.97
CGL_RS09455	NC_003450[+]2001498-2002115	6	1.94	4.4	34	7.8	18.24	17	4.73	10.86	126	22.97	51.7	278	87.48	159.83	132	196.05	271.4
CGL_RS09980	NC_003450[+]2119628-2120359	9	2.45	5.57	19	3.68	8.6	25	5.88	13.49	37	5.7	12.82	92	24.44	44.66	51	63.95	88.53
CGL_RS09450	NC_003450[-]2000518-2001216	20	5.7	12.96	42	8.52	19.92	36	8.87	20.34	223	35.95	80.9	697	193.92	354.29	207	271.81	376.29
CGL_RS14345	NC_003450[-]3078851-3079849	8	1.6	3.63	11	1.56	3.65	9	1.55	3.56	31	3.5	7.87	116	22.58	41.26	39	35.83	49.6
CGL_RS08695	NC_003450[+]1836552-1838327	0	0	0	1	0.08	0.19	1	0.1	0.22	4	0.25	0.57	5	0.55	1	0	0	0
CGL_RS14340	NC_003450[-]3076713-3078773	0	0	0	1	0.07	0.16	3	0.25	0.57	19	1.04	2.34	111	10.48	19.14	33	14.7	20.35
CGL_RS08690	NC_003450[-]1834146-1834928	5	1.27	2.89	7	1.27	2.96	5	1.1	2.52	5	0.72	1.62	11	2.73	4.99	4	4.69	6.49
CGL_RS12845	NC_003450[-]2734262-2735185	0	0	0	0	0	0	0	0	0	3	0.36	0.82	20	4.21	7.69	8	7.95	11
CGL_RS04590	NC_003450[+]970418-970741	193	118.77	269.85	204	89.27	208.7	262	139.19	319.34	122	42.43	95.48	248	148.86	271.96	50	141.65	196.09
CGL_RS04595	NC_003450[+]970864-971826	34	7.04	15.99	37	5.45	12.74	32	5.72	13.12	106	12.4	27.91	197	39.78	72.68	105	100.07	138.54
CGL_RS01095	NC_003450[-]226309-226767	8	3.48	7.9	6	1.85	4.33	10	3.75	8.6	28	6.87	15.47	63	26.69	48.77	42	83.99	116.27
CGL_RS01090	NC_003450[-]225239-226312	3	0.56	1.27	5	0.66	1.54	6	0.96	2.21	15	1.57	3.54	66	11.95	21.83	39	33.33	46.14
CGL_RS13420	NC_003450[-]2864865-2865344	27	11.21	25.48	34	10.04	23.48	28	10.04	23.04	45	10.56	23.77	83	33.63	61.44	37	70.75	97.95
CGL_RS04200	NC_003450[-]884546-885388	12	2.84	6.45	14	2.35	5.5	30	6.12	14.05	96	12.83	28.88	263	60.67	110.85	67	72.95	100.99
CGL_RS04750	NC_003450[+]1003953-1004786	6	1.43	3.26	1	0.17	0.4	1	0.2	0.47	8	1.08	2.43	14	3.26	5.96	8	8.81	12.19
CGL_RS04205	NC_003450[+]885672-894581	254	5.68	12.91	252	4.01	9.37	390	7.54	17.29	1030	13.02	29.31	2629	57.38	104.84	939	96.73	133.91
CGL_RS04755	NC_003450[+]1004829-1006088	1	0.16	0.36	4	0.45	1.05	5	0.68	1.57	18	1.61	3.62	72	11.11	20.3	31	22.58	31.26
CGL_RS14740	NC_003450[+]3162590-3162805	2	1.84	4.19	2	1.31	3.07	5	3.98	9.14	0	0	0	4	3.6	6.58	0	0	0
CGL_RS05330	NC_003450[-]1117748-1119034	7	1.08	2.46	9	0.99	2.32	7	0.94	2.15	264	23.12	52.02	712	107.59	196.56	263	187.57	259.66
CGL_RS15030	NC_003450[+]3218778-3219704	0	0	0	4	0.61	1.43	2	0.37	0.85	0	0	0	6	1.26	2.3	0	0	0
CGL_RS14745	NC_003450[-]3162859-3162984	32	50.64	115.05	39	43.89	102.6	27	36.88	84.62	47	42.03	94.59	58	89.52	163.55	36	262.24	363.04
CGL_RS01300	NC_003450[+]261402-262058	9	2.73	6.21	5	1.08	2.52	3	0.78	1.8	34	5.83	13.12	85	25.16	45.97	26	36.32	50.28
CGL_RS09650	NC_003450[-]2047317-2048606	28	4.33	9.83	33	3.63	8.48	39	5.2	11.94	31	2.71	6.09	62	9.35	17.08	26	18.5	25.61
CGL_RS04570	NC_003450[+]966828-968663	25	2.72	6.17	30	2.32	5.42	26	2.44	5.59	108	6.63	14.92	299	31.67	57.86	119	59.49	82.36
CGL_RS13210	NC_003450[+]2816410-2817321	248	54.22	123.19	234	36.38	85.05	195	36.8	84.44	82	10.13	22.8	86	18.34	33.5	26	26.16	36.22
CGL_RS04575	NC_003450[+]968667-969461	13	3.26	7.41	9	1.6	3.75	5	1.08	2.48	24	3.4	7.66	67	16.39	29.94	33	38.1	52.74
CGL_RS14125	NC_003450[+]3024380-3025357	528	107.65	244.57	919	133.23	311.47	896	157.69	361.8	946	108.99	245.28	1337	265.86	485.73	469	440.16	609.34
CGL_RS01525	NC_003450[-]306779-307462	20	5.83	13.25	29	6.01	14.05	48	12.08	27.71	373	61.45	138.28	1173	333.51	609.31	530	711.21	984.57
CGL_RS09120	NC_003450[+]1941107-1941553	1	0.44	1.01	3	0.95	2.22	3	1.16	2.65	18	4.54	10.21	36	15.67	28.62	10	20.54	28.43
CGL_RS10080	NC_003450[+]2141269-2141763	0	0	0	0	0	0	0	0	0	0	0	0	3	1.18	2.15	0	0	0
CGL_RS01520	NC_003450[+]305876-306703	133	32.03	72.77	164	28.08	65.65	177	36.8	84.42	651	88.59	199.37	676	158.78	290.08	104	115.29	159.6
CGL_RS09655	NC_003450[-]2048647-2050176	771	100.48	228.28	1222	113.24	264.74	1180	132.75	304.57	1124	82.78	186.29	1550	197.02	359.95	604	362.35	501.62
CGL_RS11240	NC_003450[+]2399159-2399401	7	5.74	13.05	14	8.17	19.1	23	16.29	37.38	48	22.26	50.09	100	80.03	146.22	30	113.32	156.87
CGL_RS10240	NC_003450[-]2172151-2173467	0	0	0	6	0.65	1.51	2	0.26	0.6	3	0.26	0.58	10	1.48	2.7	10	6.97	9.65
CGL_RS08580	NC_003450[+]1809761-1810375	2	0.65	1.47	2	0.46	1.08	2	0.56	1.28	4	0.73	1.65	6	1.9	3.47	1	1.5	2.07
CGL_RS10715	NC_003450[-]2282659-2283750	43	7.85	17.84	72	9.35	21.86	68	10.72	24.59	170	17.54	39.48	310	55.21	100.86	128	107.59	148.94
CGL_RS09350	NC_003450[+]1983611-1983886	0	0	0	0	0	0	0	0	0	0	0	0	0	0	0	0	0	0
CGL_RS09125	NC_003450[-]1941729-1942430	328	93.16	211.66	527	106.44	248.84	587	143.93	330.21	879	141.09	317.51	2607	722.22	1319.48	653	853.79	1181.96
CGL_RS10710	NC_003450[-]2281164-2282624	49	6.69	15.19	73	7.08	16.56	76	8.95	20.54	139	10.72	24.13	332	44.19	80.74	141	88.58	122.63
CGL_RS08585	NC_003450[+]1810637-1811548	24	5.25	11.92	35	5.44	12.72	29	5.47	12.56	0	0	0	16	3.41	6.23	0	0	0
CGL_RS09850	NC_003450[-]2089215-2089868	27	8.23	18.7	33	7.16	16.73	40	10.53	24.15	84	14.47	32.57	78	23.2	42.38	19	26.66	36.91
CGL_RS09855	NC_003450[-]2089858-2090664	22	5.44	12.35	27	4.74	11.09	21	4.48	10.28	39	5.44	12.25	82	19.76	36.1	33	37.53	51.96
CGL_RS14120	NC_003450[-]3022996-3023901	1	0.22	0.5	0	0	0	0	0	0	5	0.62	1.4	23	4.94	9.02	1	1.01	1.4
CGL_RS00925	NC_003450[+]187687-188103	0	0	0	0	0	0	0	0	0	4	1.08	2.43	11	5.13	9.37	1	2.2	3.05
CGL_RS00920	NC_003450[+]187302-187610	0	0	0	0	0	0	0	0	0	4	1.46	3.28	3	1.89	3.45	5	14.85	20.56
CGL_RS00140	NC_003450[+]23903-23979	0	0	0	0	0	0	0	0	0	0	0	0	0	0	0	0	0	0
CGL_RS00145	NC_003450[+]23991-24063	0	0	0	0	0	0	0	0	0	0	0	0	0	0	0	0	0	0
CGL_RS00210	NC_003450[-]36244-37242	1	0.2	0.45	0	0	0	0	0	0	0	0	0	0	0	0	0	0	0
CGL_RS00215	NC_003450[+]37245-38201	0	0	0	2	0.3	0.69	1	0.18	0.41	0	0	0	3	0.61	1.11	5	4.8	6.64
CGL_RS07490	NC_003450[-]1575403-1576947	5	0.65	1.47	5	0.46	1.07	8	0.89	2.04	54	3.94	8.86	135	17	31.05	71	42.18	58.39
CGL_RS10885	NC_003450[-]2325271-2325888	983	317.16	720.57	1105	253.52	592.68	1056	294.12	674.79	2845	518.72	1167.36	3815	1200.52	2193.34	1336	1984.23	2746.9
CGL_RS07495	NC_003450[-]1576948-1578531	11	1.39	3.15	22	1.97	4.6	20	2.17	4.99	108	7.68	17.29	253	31.06	56.75	94	54.47	75.4
CGL_RS10880	NC_003450[-]2324309-2325199	960	214.83	488.09	1174	186.82	436.75	1191	230.08	527.87	2408	304.52	685.31	3617	789.47	1442.35	1532	1578.18	2184.77
CGL_RS11440	NC_003450[-]2444031-2444552	4	1.53	3.47	6	1.63	3.81	12	3.96	9.08	22	4.75	10.69	56	20.86	38.12	14	24.62	34.08
CGL_RS11445	NC_003450[+]2444607-2445713	24	4.32	9.82	19	2.43	5.69	31	4.82	11.06	107	10.89	24.51	263	46.2	84.41	109	90.37	125.11
CGL_RS01630	NC_003450[+]328283-329542	2	0.32	0.72	8	0.9	2.1	4	0.54	1.25	21	1.88	4.23	80	12.35	22.56	21	15.3	21.18
CGL_RS01635	NC_003450[+]329629-329704	16	41.98	95.37	1	1.86	4.36	1	2.27	5.2	0	0	0	0	0	0	0	0	0
CGL_RS14385	NC_003450[+]3088590-3090668	134	12.85	29.2	183	12.48	29.18	177	14.65	33.62	550	29.81	67.08	1432	133.95	244.73	576	254.3	352.04
CGL_RS15105	NC_003450[+]3235603-3236649	7	1.33	3.03	8	1.08	2.53	8	1.32	3.02	236	25.4	57.16	700	130.02	237.55	421	369.07	510.93
CGL_RS10400	NC_003450[-]2211879-2212619	87	23.41	53.19	163	31.19	72.91	144	33.45	76.74	145	22.05	49.62	238	62.46	114.12	67	82.99	114.89
CGL_RS15100	NC_003450[+]3234957-3235583	0	0	0	2	0.45	1.06	4	1.1	2.52	95	17.07	38.42	405	125.62	229.5	190	278.13	385.04
CGL_RS10405	NC_003450[-]2212638-2213273	4	1.25	2.85	6	1.34	3.13	3	0.81	1.86	23	4.07	9.17	71	21.71	39.66	25	36.08	49.95
CGL_RS07815	NC_003450[-]1649364-1650122	1891	496.77	1128.65	2645	494.11	1155.13	2334	529.3	1214.38	1667	247.47	556.93	3173	813.01	1485.35	1259	1522.5	2107.7
CGL_RS07810	NC_003450[-]1648097-1649362	4628	728.9	1656.03	5611	628.41	1469.1	5746	781.23	1792.37	3211	285.79	643.16	4582	703.86	1285.94	1702	1233.96	1708.25
CGL_RS00850	NC_003450[+]173365-175278	3	0.31	0.71	5	0.37	0.87	4	0.36	0.83	15	0.88	1.99	42	4.27	7.8	22	10.55	14.61
CGL_RS04370	NC_003450[-]925322-926935	4	0.49	1.12	12	1.05	2.46	8	0.85	1.96	29	2.03	4.56	60	7.23	13.21	20	11.38	15.75
CGL_RS00325	NC_003450[+]59091-59933	0	0	0	0	0	0	1	0.2	0.47	2	0.27	0.6	3	0.69	1.26	1	1.09	1.51
CGL_RS04375	NC_003450[-]926928-927242	0	0	0	1	0.45	1.05	0	0	0	6	2.15	4.83	23	14.2	25.94	1	2.91	4.03
CGL_RS00855	NC_003450[+]175319-176275	0	0	0	0	0	0	0	0	0	9	1.06	2.38	27	5.48	10.02	9	8.63	11.95
CGL_RS00320	NC_003450[+]58087-58944	11	2.56	5.81	18	2.97	6.95	19	3.81	8.75	16	2.1	4.73	17	3.85	7.04	9	9.63	13.33
CGL_RS15325	NC_003450[-]3288969-3289316	1	0.57	1.3	8	3.26	7.62	2	0.99	2.27	3	0.97	2.19	14	7.82	14.29	4	10.55	14.61
CGL_RS15320	NC_003450[+]3288686-3288889	89	86.99	197.64	88	61.16	142.99	77	64.97	149.06	225	124.28	279.68	445	424.22	775.05	144	647.9	896.93
CGL_RS07675	NC_003450[+]1616539-1617303	0	0	0	0	0	0	1	0.23	0.52	8	1.18	2.65	11	2.8	5.11	2	2.4	3.32
CGL_RS07670	NC_003450[-]1614448-1616298	30	3.23	7.34	55	4.21	9.85	63	5.86	13.44	138	8.4	18.91	319	33.51	61.23	161	79.83	110.52
CGL_RS13515	NC_003450[+]2880545-2880991	72	32.12	72.97	103	32.67	76.38	141	54.3	124.57	108	27.23	61.27	194	84.4	154.2	23	47.23	65.38
CGL_RS00455	NC_003450[-]88542-89444	0	0	0	0	0	0	0	0	0	0	0	0	0	0	0	0	0	0
CGL_RS00450	NC_003450[-]87558-88532	1	0.2	0.46	1	0.15	0.34	2	0.35	0.81	2	0.23	0.52	24	4.79	8.75	5	4.71	6.52
CGL_RS12805	NC_003450[-]2727194-2727266	422	1152.65	2618.78	110	213.65	499.48	57	134.4	308.35	9	13.89	31.26	5	13.32	24.34	3	37.72	52.22
CGL_RS12800	NC_003450[-]2727079-2727152	212	571.23	1297.82	73	139.87	326.99	91	211.67	485.63	0	0	0	0	0	0	0	0	0
CGL_RS12360	NC_003450[+]2633592-2634068	146	61.03	138.66	178	52.91	123.69	202	72.89	167.24	132	31.18	70.17	281	114.57	209.31	38	73.12	101.23
CGL_RS04975	NC_003450[-]1049424-1050395	0	0	0	0	0	0	0	0	0	1	0.12	0.26	23	4.6	8.41	10	9.44	13.07
CGL_RS04970	NC_003450[+]1048525-1049046	3	1.14	2.6	9	2.45	5.72	3	0.99	2.27	31	6.69	15.06	59	21.98	40.16	24	42.2	58.42
CGL_RS10665	NC_003450[-]2270986-2274150	152	9.58	21.76	248	11.11	25.97	267	14.52	33.31	601	21.4	48.15	1067	65.56	119.78	428	124.12	171.83
CGL_RS08490	NC_003450[+]1797350-1797772	3	1.41	3.21	6	2.01	4.7	3	1.22	2.8	0	0	0	6	2.76	5.04	0	0	0
CGL_RS10660	NC_003450[-]2270256-2270870	0	0	0	0	0	0	0	0	0	0	0	0	0	0	0	2	2.98	4.13
CGL_RS11045	NC_003450[-]2362816-2364156	2	0.3	0.68	6	0.63	1.48	9	1.16	2.65	30	2.52	5.67	89	12.91	23.58	35	23.95	33.16
CGL_RS11595	NC_003450[-]2481211-2481732	2	0.77	1.74	0	0	0	0	0	0	1	0.22	0.49	0	0	0	0	0	0
CGL_RS11040	NC_003450[-]2359612-2362749	32	2.03	4.62	51	2.31	5.39	47	2.58	5.91	97	3.48	7.84	169	10.48	19.14	63	18.43	25.51
CGL_RS11590	NC_003450[-]2479896-2481209	1	0.15	0.34	1	0.11	0.25	2	0.26	0.6	0	0	0	4	0.59	1.08	1	0.7	0.97
CGL_RS10060	NC_003450[-]2137283-2137840	6	2.14	4.87	15	3.81	8.91	28	8.64	19.82	79	15.95	35.9	295	102.81	187.84	93	152.97	211.77
CGL_RS07255	NC_003450[-]1527984-1529330	60	8.88	20.18	87	9.16	21.41	91	11.63	26.68	214	17.9	40.29	460	66.42	121.34	139	94.71	131.12
CGL_RS10065	NC_003450[-]2137933-2138664	22	5.99	13.62	47	9.1	21.28	43	10.11	23.2	180	27.71	62.36	248	65.89	120.38	55	68.96	95.47
CGL_RS07250	NC_003450[-]1526531-1527913	30	4.33	9.83	65	6.66	15.58	53	6.59	15.13	133	10.84	24.39	272	38.25	69.88	65	43.14	59.72
CGL_RS11815	NC_003450[+]2525100-2526230	0	0	0	0	0	0	0	0	0	0	0	0	1	0.17	0.31	0	0	0
CGL_RS11915	NC_003450[+]2545295-2546788	0	0	0	0	0	0	0	0	0	0	0	0	3	0.39	0.71	0	0	0
CGL_RS15250	NC_003450[-]3272561-3274075	11	1.45	3.29	8	0.75	1.75	6	0.68	1.56	76	5.65	12.72	194	24.9	45.5	120	72.7	100.65
CGL_RS15255	NC_003450[-]3274486-3275232	21	5.61	12.74	39	7.4	17.31	32	7.37	16.92	31	4.67	10.52	88	22.91	41.86	31	38.09	52.73
CGL_RS07075	NC_003450[+]1489103-1490884	739	82.69	187.86	944	75.11	175.59	1080	104.32	239.34	670	42.36	95.34	1163	126.92	231.88	366	188.51	260.97
CGL_RS03225	NC_003450[+]658933-659427	23	9.27	21.05	32	9.17	21.43	31	10.78	24.73	25	5.69	12.81	43	16.89	30.86	19	35.23	48.77
CGL_RS11810	NC_003450[-]2524338-2524916	8	2.76	6.26	7	1.72	4.01	8	2.38	5.46	16	3.11	7.01	45	15.11	27.61	10	15.86	21.95
CGL_RS03220	NC_003450[+]658155-658931	10	2.57	5.83	28	5.11	11.94	10	2.21	5.08	38	5.51	12.4	77	19.27	35.21	35	41.35	57.24
CGL_RS07070	NC_003450[+]1488059-1489021	15	3.11	7.06	29	4.27	9.98	29	5.18	11.89	79	9.24	20.8	112	22.62	41.32	45	42.89	59.38
CGL_RS00135	NC_003450[-]23612-23779	0	0	0	0	0	0	0	0	0	0	0	0	0	0	0	0	0	0
CGL_RS08865	NC_003450[+]1878312-1879403	5	0.91	2.07	11	1.43	3.34	6	0.95	2.17	21	2.17	4.88	49	8.72	15.94	15	12.61	17.45
CGL_RS08860	NC_003450[-]1871377-1877886	16	0.49	1.11	24	0.52	1.22	29	0.77	1.76	34	0.59	1.32	27	0.8	1.47	8	1.13	1.56
CGL_RS11620	NC_003450[-]2485799-2486470	4	1.19	2.7	16	3.37	7.89	18	4.61	10.58	34	5.7	12.83	80	23.15	42.3	47	64.2	88.87
CGL_RS04800	NC_003450[-]1015142-1015852	0	0	0	0	0	0	2	0.48	1.11	1	0.16	0.36	7	1.92	3.5	3	3.87	5.36
CGL_RS11625	NC_003450[-]2486475-2486876	3	1.49	3.38	11	3.88	9.07	9	3.85	8.84	21	5.89	13.25	60	29.03	53.03	6	13.7	18.96
CGL_RS04805	NC_003450[+]1015982-1016563	9	3.09	7.01	13	3.17	7.4	6	1.77	4.07	24	4.65	10.46	60	20.05	36.63	23	36.27	50.21
CGL_RS00130	NC_003450[+]23500-23572	0	0	0	0	0	0	0	0	0	0	0	0	0	0	0	0	0	0
CGL_RS11825	NC_003450[+]2527223-2528563	9	1.34	3.04	15	1.59	3.71	15	1.93	4.42	26	2.19	4.92	92	13.34	24.38	24	16.43	22.74
CGL_RS13995	NC_003450[+]2997296-2997880	1	0.34	0.77	2	0.48	1.13	1	0.3	0.68	3	0.58	1.3	5	1.66	3.04	2	3.14	4.34
CGL_RS11820	NC_003450[+]2526234-2527211	11	2.24	5.1	23	3.34	7.8	29	5.1	11.71	30	3.46	7.78	34	6.76	12.35	21	19.71	27.28
CGL_RS08565	NC_003450[+]1807547-1808116	7	2.45	5.56	0	0	0	5	1.51	3.46	1	0.2	0.44	8	2.73	4.99	2	3.22	4.46
CGL_RS03310	NC_003450[-]677044-677748	0	0	0	1	0.2	0.47	0	0	0	19	3.03	6.83	47	12.97	23.69	16	20.83	28.84
CGL_RS07100	NC_003450[+]1495861-1496775	13	2.83	6.44	26	4.03	9.42	15	2.82	6.47	38	4.68	10.53	72	15.3	27.96	19	19.06	26.39
CGL_RS07105	NC_003450[-]1496792-1498324	5	0.65	1.48	2	0.18	0.43	4	0.45	1.03	24	1.76	3.97	47	5.96	10.89	13	7.79	10.78
CGL_RS03315	NC_003450[-]677828-680044	105	9.45	21.46	109	6.97	16.3	115	8.93	20.48	1073	54.54	122.73	2699	236.76	432.55	1066	441.34	610.97
CGL_RS13285	NC_003450[+]2830780-2831898	0	0	0	1	0.13	0.3	2	0.31	0.71	6	0.6	1.36	38	6.61	12.07	17	13.94	19.3
CGL_RS09155	NC_003450[-]1945949-1946332	3	1.56	3.54	3	1.11	2.59	6	2.69	6.17	18	5.28	11.89	52	26.33	48.11	17	40.63	56.25
CGL_RS09300	NC_003450[+]1977772-1978332	1	0.36	0.81	0	0	0	0	0	0	7	1.4	3.16	15	5.2	9.5	8	13.09	18.12
CGL_RS11135	NC_003450[-]2382825-2383616	7	1.76	4	22	3.94	9.21	20	4.35	9.97	135	19.21	43.22	276	67.77	123.82	104	120.52	166.85
CGL_RS12240	NC_003450[+]2614536-2615414	0	0	0	0	0	0	3	0.59	1.35	0	0	0	5	1.11	2.02	6	6.26	8.67
CGL_RS11130	NC_003450[+]2379980-2382748	38	2.74	6.22	58	2.97	6.94	42	2.61	5.99	881	35.85	80.68	2755	193.49	353.51	1062	352.02	487.33
CGL_RS12245	NC_003450[-]2615937-2617121	0	0	0	2	0.24	0.56	2	0.29	0.67	3	0.28	0.64	23	3.78	6.9	5	3.87	5.36
CGL_RS03950	NC_003450[+]833572-834636	10	1.87	4.25	15	2	4.67	4	0.65	1.48	26	2.75	6.19	69	12.6	23.02	30	25.85	35.79
CGL_RS06185	NC_003450[+]1304932-1305924	556	111.64	253.65	685	97.81	228.66	677	117.35	269.24	312	35.4	79.67	370	72.46	132.39	128	118.31	163.79
CGL_RS03480	NC_003450[-]716283-716660	0	0	0	2	0.75	1.75	1	0.45	1.04	7	2.09	4.7	14	7.2	13.16	7	17	23.53
CGL_RS00615	NC_003450[-]126350-127189	3	0.71	1.62	7	1.18	2.76	3	0.61	1.41	28	3.75	8.45	60	13.89	25.38	39	42.61	58.99
CGL_RS06180	NC_003450[+]1303829-1304926	1433	260.22	591.22	2540	327.99	766.79	2257	353.81	811.75	799	81.99	184.52	1108	196.25	358.54	387	323.51	447.85
CGL_RS03955	NC_003450[+]834927-835391	0	0	0	0	0	0	0	0	0	0	0	0	0	0	0	0	0	0
CGL_RS03485	NC_003450[-]716684-718009	5	0.75	1.71	6	0.64	1.5	2	0.26	0.6	15	1.28	2.87	48	7.04	12.86	23	15.92	22.04
CGL_RS13190	NC_003450[-]2811958-2813247	1	0.15	0.35	3	0.33	0.77	2	0.27	0.61	33	2.88	6.49	98	14.77	26.99	53	37.71	52.2
CGL_RS13195	NC_003450[-]2813277-2814038	1	0.26	0.59	2	0.37	0.87	2	0.45	1.04	6	0.89	2	30	7.66	13.99	11	13.25	18.34
CGL_RS00610	NC_003450[+]124971-126353	22	3.17	7.21	29	2.97	6.95	38	4.73	10.85	12	0.98	2.2	51	7.17	13.1	15	9.95	13.78
CGL_RS02575	NC_003450[+]533437-534093	1439	436.72	992.21	1783	384.79	899.56	1631	427.3	980.36	6788	1164.17	2619.91	9314	2756.99	5036.98	3305	4617.23	6391.92
CGL_RS06055	NC_003450[+]1280270-1280962	9	2.59	5.88	15	3.07	7.17	18	4.47	10.26	21	3.41	7.68	108	30.31	55.37	14	18.54	25.67
CGL_RS02570	NC_003450[+]533099-533404	389	253.48	575.89	589	272.92	638.03	534	300.37	689.15	1971	725.78	1633.34	4540	2885.35	5271.49	1451	4352.32	6025.2
CGL_RS06050	NC_003450[+]1279770-1280243	30	12.62	28.67	30	8.97	20.98	42	15.25	34.99	104	24.72	55.64	130	53.34	97.45	11	21.3	29.49
CGL_RS03555	NC_003450[+]733060-734946	1	0.11	0.24	3	0.23	0.53	2	0.18	0.42	16	0.96	2.15	45	4.64	8.47	9	4.38	6.06
CGL_RS14765	NC_003450[-]3166448-3167647	17	2.83	6.42	22	2.6	6.08	15	2.15	4.94	34	3.19	7.18	36	5.83	10.66	15	11.47	15.88
CGL_RS03005	NC_003450[+]610659-612275	1168	144.02	327.22	1721	150.91	352.79	1203	128.06	293.8	2847	198.39	446.47	4116	495.03	904.41	1453	824.77	1141.78
CGL_RS03550	NC_003450[+]731821-733020	7	1.16	2.64	9	1.07	2.49	11	1.58	3.62	88	8.27	18.6	249	40.36	73.73	92	70.37	97.42
CGL_RS03000	NC_003450[+]610348-610647	55	36.55	83.05	69	32.61	76.24	79	45.33	103.99	215	80.75	181.73	683	442.76	808.91	127	388.56	537.91
CGL_RS13320	NC_003450[+]2838644-2839525	2	0.45	1.03	11	1.77	4.13	8	1.56	3.58	36	4.6	10.35	55	12.13	22.16	15	15.61	21.61
CGL_RS03825	NC_003450[+]805031-805300	1486	1097.39	2493.24	2581	1355.38	3168.62	2831	1804.76	4140.68	596	248.73	559.75	867	624.48	1140.92	140	475.92	658.85
CGL_RS03795	NC_003450[+]799697-800203	12	4.72	10.72	21	5.87	13.73	12	4.08	9.35	80	17.78	40.01	215	82.47	150.67	72	130.35	180.45
CGL_RS03820	NC_003450[+]804408-805028	49	15.73	35.74	60	13.7	32.03	67	18.57	42.61	120	21.77	49	289	90.5	165.35	80	118.24	163.69
CGL_RS03790	NC_003450[+]799284-799694	16	7.76	17.64	46	15.87	37.1	30	12.57	28.83	162	44.41	99.95	212	100.31	183.27	65	145.16	200.95
CGL_RS08205	NC_003450[+]1741893-1742609	0	0	0	0	0	0	0	0	0	4	0.63	1.41	13	3.52	6.44	3	3.84	5.32
CGL_RS13375	NC_003450[+]2853770-2855713	3	0.31	0.7	3	0.22	0.51	3	0.27	0.61	9	0.52	1.17	53	5.3	9.69	19	8.97	12.42
CGL_RS09535	NC_003450[+]2018260-2018757	5	2	4.55	5	1.42	3.33	3	1.04	2.38	2	0.45	1.02	13	5.07	9.27	12	22.12	30.62
CGL_RS09530	NC_003450[-]2017963-2018202	0	0	0	0	0	0	1	0.72	1.65	18	8.45	19.02	25	20.26	37.01	7	26.77	37.06
CGL_RS13370	NC_003450[+]2852018-2853736	1	0.11	0.26	0	0	0	0	0	0	7	0.46	1.03	37	4.19	7.65	14	7.48	10.35
CGL_RS13215	NC_003450[+]2817364-2818062	0	0	0	0	0	0	0	0	0	1	0.16	0.36	8	2.23	4.07	4	5.25	7.27
CGL_RS12755	NC_003450[-]2720383-2721228	63	14.85	33.73	114	19.11	44.67	107	21.77	49.95	141	18.78	42.26	264	60.68	110.87	73	79.2	109.64
CGL_RS01955	NC_003450[+]402799-404433	4	0.49	1.11	4	0.35	0.81	7	0.74	1.69	14	0.96	2.17	46	5.47	10	10	5.61	7.77
CGL_RS12750	NC_003450[+]2719751-2720323	7	2.43	5.53	21	5.2	12.15	23	6.91	15.85	90	17.7	39.83	333	113.02	206.49	100	160.18	221.75
CGL_RS01950	NC_003450[+]401150-402799	3	0.36	0.82	4	0.34	0.8	3	0.31	0.72	22	1.5	3.38	47	5.54	10.12	16	8.9	12.32
CGL_RS02685	NC_003450[-]548184-548990	0	0	0	0	0	0	2	0.43	0.98	8	1.12	2.51	36	8.68	15.85	17	19.34	26.77
CGL_RS02680	NC_003450[+]547458-548087	11	3.48	7.91	12	2.7	6.31	8	2.18	5.01	26	4.65	10.47	64	19.75	36.09	10	14.57	20.17
CGL_RS05430	NC_003450[-]1136935-1137891	4	0.83	1.89	23	3.41	7.97	9	1.62	3.71	31	3.65	8.21	77	15.65	28.59	20	19.18	26.55
CGL_RS14975	NC_003450[+]3206850-3208028	1	0.17	0.38	2	0.24	0.56	7	1.02	2.34	7	0.67	1.51	9	1.48	2.71	8	6.23	8.62
CGL_RS05435	NC_003450[+]1137960-1138862	0	0	0	0	0	0	5	0.95	2.19	0	0	0	7	1.51	2.75	4	4.07	5.63
CGL_RS14970	NC_003450[-]3205220-3206221	12	2.39	5.43	22	3.11	7.28	9	1.55	3.55	55	6.19	13.92	93	18.05	32.98	37	33.89	46.92
CGL_RS12210	NC_003450[-]2610846-2611595	2	0.53	1.21	0	0	0	0	0	0	1	0.15	0.34	1	0.26	0.47	0	0	0
CGL_RS02375	NC_003450[+]488660-489103	0	0	0	3	0.96	2.24	2	0.78	1.78	6	1.52	3.43	12	5.25	9.6	8	16.53	22.89
CGL_RS02370	NC_003450[+]487028-488659	11	1.34	3.05	6	0.52	1.22	18	1.9	4.36	43	2.97	6.68	179	21.33	38.97	55	30.93	42.82
CGL_RS03170	NC_003450[-]645173-647590	0	0	0	4	0.24	0.55	4	0.28	0.65	12	0.56	1.26	34	2.74	5	6	2.28	3.15
CGL_RS14405	NC_003450[-]3094076-3095344	66	10.37	23.56	94	10.5	24.55	60	8.14	18.67	300	26.64	59.95	546	83.67	152.87	208	150.44	208.27
CGL_RS14400	NC_003450[-]3093173-3094051	15	3.4	7.73	14	2.26	5.28	24	4.7	10.78	108	13.85	31.16	189	41.82	76.4	90	93.98	130.1
CGL_RS03175	NC_003450[-]647590-648309	2	0.55	1.26	1	0.2	0.46	2	0.48	1.1	12	1.88	4.23	12	3.24	5.92	0	0	0
CGL_RS13690	NC_003450[-]2927549-2928307	1	0.26	0.6	0	0	0	0	0	0	7	1.04	2.34	32	8.2	14.98	16	19.35	26.79
CGL_RS12215	NC_003450[+]2611533-2612276	0	0	0	1	0.19	0.45	0	0	0	1	0.15	0.34	2	0.53	0.96	0	0	0
CGL_RS06450	NC_003450[-]1363729-1364253	13	4.94	11.22	12	3.24	7.58	5	1.64	3.76	31	6.65	14.97	88	32.6	59.56	29	50.7	70.19
CGL_RS13970	NC_003450[-]2989952-2993287	4	0.24	0.54	2	0.09	0.2	3	0.16	0.36	15	0.51	1.14	42	2.45	4.47	21	5.78	8
CGL_RS13975	NC_003450[-]2993284-2993922	0	0	0	3	0.67	1.56	1	0.27	0.62	4	0.71	1.59	2	0.61	1.11	1	1.44	1.99
CGL_RS06455	NC_003450[-]1364337-1364837	2	0.8	1.81	0	0	0	0	0	0	0	0	0	1	0.39	0.71	0	0	0
CGL_RS06520	NC_003450[+]1372673-1373134	5	2.16	4.9	5	1.54	3.59	12	4.47	10.26	1	0.24	0.55	14	5.89	10.77	5	9.93	13.75
CGL_RS09335	NC_003450[+]1982176-1982820	0	0	0	0	0	0	0	0	0	0	0	0	0	0	0	0	0	0
CGL_RS06525	NC_003450[-]1373347-1375734	65	5.43	12.33	65	3.86	9.02	70	5.05	11.58	1534	72.38	162.89	4900	399.05	729.06	1929	741.44	1026.42
CGL_RS13410	NC_003450[-]2863622-2864371	11	2.92	6.64	12	2.27	5.3	14	3.21	7.37	48	7.21	16.23	119	30.85	56.37	53	64.86	89.79
CGL_RS05180	NC_003450[-]1088532-1089740	2	0.33	0.75	1	0.12	0.27	0	0	0	0	0	0	3	0.48	0.88	4	3.03	4.2
CGL_RS05185	NC_003450[+]1090175-1093219	27	1.77	4.02	30	1.4	3.27	55	3.11	7.13	100	3.7	8.33	252	16.09	29.4	91	27.43	37.97
CGL_RS14995	NC_003450[-]3211902-3212513	0	0	0	0	0	0	1	0.28	0.65	10	1.84	4.14	10	3.18	5.81	1	1.5	2.08
CGL_RS09620	NC_003450[-]2039615-2041321	34	3.97	9.02	59	4.9	11.46	61	6.15	14.11	1773	117.03	263.38	3186	362.97	663.15	1140	612.98	848.59
CGL_RS09190	NC_003450[-]1958447-1959340	22	4.91	11.15	27	4.28	10.01	28	5.39	12.37	15	1.89	4.25	23	5	9.14	10	10.26	14.21
CGL_RS09330	NC_003450[+]1981663-1982031	0	0	0	0	0	0	0	0	0	0	0	0	0	0	0	0	0	0
CGL_RS09195	NC_003450[-]1959762-1960196	0	0	0	0	0	0	0	0	0	0	0	0	0	0	0	0	0	0
CGL_RS02190	NC_003450[+]454459-454878	0	0	0	0	0	0	1	0.41	0.94	4	1.08	2.42	29	13.43	24.53	3	6.56	9.08
CGL_RS02195	NC_003450[+]454967-455986	10	1.95	4.44	19	2.64	6.17	21	3.54	8.13	106	11.71	26.35	257	49	89.52	68	61.19	84.71
CGL_RS09235	NC_003450[-]1967286-1967429	0	0	0	0	0	0	0	0	0	0	0	0	1	1.35	2.47	0	0	0
CGL_RS05505	NC_003450[+]1149279-1150382	18	3.25	7.39	26	3.34	7.81	32	4.99	11.45	125	12.76	28.71	217	38.23	69.84	98	81.47	112.79
CGL_RS02970	NC_003450[+]604428-605711	11	1.71	3.88	24	2.65	6.2	32	4.29	9.84	95	8.34	18.76	231	34.99	63.92	87	62.19	86.1
CGL_RS02200	NC_003450[+]456016-456600	8	2.73	6.2	10	2.43	5.67	6	1.77	4.05	32	6.16	13.87	115	38.23	69.85	33	51.78	71.68
CGL_RS02975	NC_003450[+]605718-606395	1	0.29	0.67	1	0.21	0.49	3	0.76	1.75	29	4.82	10.85	72	20.65	37.73	42	56.86	78.71
CGL_RS05500	NC_003450[+]1148953-1149270	62	38.87	88.32	66	29.43	68.8	95	51.42	117.98	77	27.28	61.4	249	152.28	278.21	63	181.84	251.73
CGL_RS02205	NC_003450[+]456641-457153	13	5.05	11.48	24	6.63	15.51	13	4.36	10.01	50	10.98	24.72	72	27.3	49.87	8	14.32	19.82
CGL_RS02755	NC_003450[-]559141-560634	0	0	0	0	0	0	0	0	0	2	0.15	0.34	13	1.69	3.09	2	1.23	1.7
CGL_RS06985	NC_003450[+]1468565-1469524	16	3.32	7.55	23	3.4	7.94	26	4.66	10.7	299	35.1	78.98	604	122.35	223.54	192	183.57	254.13
CGL_RS14570	NC_003450[+]3128493-3129743	3	0.48	1.09	0	0	0	2	0.27	0.63	6	0.54	1.22	5	0.78	1.42	3	2.2	3.05
CGL_RS06235	NC_003450[+]1316338-1317447	8	1.43	3.26	16	2.04	4.78	14	2.17	4.98	49	4.97	11.19	83	14.54	26.57	30	24.81	34.34
CGL_RS06980	NC_003450[+]1467376-1468551	39	6.61	15.02	34	4.1	9.58	49	7.17	16.45	348	33.34	75.04	1001	165.53	302.43	319	248.97	344.67
CGL_RS02750	NC_003450[-]558604-558969	0	0	0	0	0	0	0	0	0	0	0	0	2	1.06	1.94	4	10.03	13.89
CGL_RS06230	NC_003450[+]1315055-1316086	24	4.64	10.54	51	7.01	16.38	56	9.34	21.43	184	20.09	45.21	558	105.15	192.11	172	152.97	211.77
CGL_RS14575	NC_003450[+]3129858-3131399	5	0.65	1.47	20	1.84	4.3	20	2.23	5.12	11	0.8	1.81	19	2.4	4.38	2	1.19	1.65
CGL_RS14190	NC_003450[-]3036843-3037412	5	1.75	3.97	2	0.5	1.16	5	1.51	3.46	58	11.46	25.8	142	48.45	88.51	47	75.68	104.77
CGL_RS05980	NC_003450[+]1267430-1268506	28	5.18	11.78	34	4.47	10.46	46	7.35	16.87	208	21.76	48.97	372	67.17	122.72	149	126.98	175.79
CGL_RS08480	NC_003450[+]1796210-1797052	1	0.24	0.54	0	0	0	2	0.41	0.94	8	1.07	2.41	49	11.3	20.65	10	10.89	15.07
CGL_RS05985	NC_003450[+]1268507-1269346	4	0.95	2.16	7	1.18	2.76	7	1.43	3.29	32	4.29	9.66	39	9.03	16.5	49	53.54	74.12
CGL_RS01405	NC_003450[-]281401-282927	6	0.78	1.78	1	0.09	0.22	0	0	0	40	2.95	6.64	107	13.63	24.9	36	21.64	29.96
CGL_RS05765	NC_003450[-]1212426-1213115	0	0	0	0	0	0	0	0	0	4	0.65	1.47	17	4.79	8.75	7	9.31	12.89
CGL_RS09990	NC_003450[-]2121293-2123134	2	0.22	0.49	3	0.23	0.54	2	0.19	0.43	43	2.63	5.92	77	8.13	14.85	24	11.96	16.56
CGL_RS09230	NC_003450[+]1966349-1966987	1	0.31	0.71	0	0	0	1	0.27	0.62	0	0	0	0	0	0	0	0	0
CGL_RS05760	NC_003450[+]1209934-1212132	1760	159.58	362.57	1815	117.03	273.59	2164	169.38	388.62	2568	131.59	296.13	3464	306.35	559.7	1239	517.15	715.93
CGL_RS09995	NC_003450[-]2123216-2123848	1	0.32	0.72	2	0.45	1.05	0	0	0	6	1.07	2.4	14	4.3	7.86	10	14.5	20.07
CGL_RS09445	NC_003450[+]1999542-1999952	414	200.85	456.32	620	213.89	500.03	690	288.97	662.98	860	235.77	530.6	2041	965.75	1764.41	709	1583.36	2191.95
CGL_RS14350	NC_003450[-]3079846-3080352	1	0.39	0.89	1	0.28	0.65	0	0	0	16	3.55	8	45	17.26	31.54	20	36.2	50.12
CGL_RS08660	NC_003450[+]1824371-1824592	1	0.9	2.04	0	0	0	0	0	0	0	0	0	1	0.88	1.6	1	4.13	5.72
CGL_RS09440	NC_003450[+]1998289-1999545	10	1.58	3.6	8	0.9	2.11	16	2.19	5.03	122	10.94	24.61	353	54.61	99.78	138	100.77	139.5
CGL_RS08485	NC_003450[+]1797182-1797340	1	1.25	2.85	0	0	0	2	2.17	4.97	1	0.71	1.59	5	6.11	11.17	0	0	0
CGL_RS08665	NC_003450[-]1825175-1825606	3	1.39	3.15	6	1.97	4.6	7	2.79	6.4	4	1.04	2.35	33	14.86	27.14	8	17	23.53
CGL_RS14355	NC_003450[-]3080342-3082312	10	1.01	2.3	3	0.21	0.5	7	0.61	1.4	78	4.46	10.04	203	20.03	36.59	71	33.06	45.77
CGL_RS05295	NC_003450[-]1111422-1111820	3	1.5	3.41	5	1.78	4.15	3	1.29	2.97	3	0.85	1.91	17	8.29	15.14	6	13.8	19.11
CGL_RS02990	NC_003450[+]607958-609682	50	5.78	13.13	44	3.61	8.45	52	5.19	11.9	55	3.59	8.09	106	11.95	21.83	42	22.35	30.94
CGL_RS05290	NC_003450[+]1109792-1111435	58	7.03	15.98	86	7.42	17.34	51	5.34	12.25	154	10.55	23.75	223	26.38	48.2	118	65.88	91.2
CGL_RS02995	NC_003450[+]609756-610178	0	0	0	0	0	0	0	0	0	3	0.8	1.8	10	4.6	8.4	4	8.68	12.02
CGL_RS04585	NC_003450[+]970029-970352	0	0	0	0	0	0	1	0.53	1.22	11	3.83	8.61	69	41.42	75.67	12	33.99	47.06
CGL_RS04580	NC_003450[-]969458-969940	9	3.71	8.44	17	4.99	11.67	17	6.06	13.9	58	13.53	30.45	151	60.8	111.08	72	136.82	189.41
CGL_RS07410	NC_003450[-]1559494-1560057	4	1.41	3.21	13	3.27	7.64	10	3.05	7	51	10.19	22.93	104	35.86	65.52	23	37.43	51.82
CGL_RS01085	NC_003450[+]224354-225247	0	0	0	0	0	0	0	0	0	0	0	0	0	0	0	1	1.03	1.42
CGL_RS13510	NC_003450[+]2879966-2880256	14	9.59	21.79	15	7.31	17.09	17	10.06	23.07	6	2.32	5.23	26	17.38	31.75	4	12.62	17.47
CGL_RS04740	NC_003450[+]1001326-1002867	8	1.03	2.35	5	0.46	1.07	6	0.67	1.54	43	3.14	7.07	126	15.89	29.03	69	41.07	56.86
CGL_RS04215	NC_003450[-]895593-896642	6	1.14	2.59	6	0.81	1.89	8	1.31	3.01	77	8.27	18.6	202	37.41	68.35	75	65.56	90.76
CGL_RS04745	NC_003450[+]1003013-1003933	0	0	0	2	0.31	0.72	2	0.37	0.86	7	0.86	1.93	44	9.29	16.97	14	13.95	19.31
CGL_RS04210	NC_003450[+]894703-895194	2	0.81	1.84	2	0.58	1.35	2	0.7	1.61	0	0	0	23	9.09	16.61	6	11.2	15.5
CGL_RS05610	NC_003450[-]1168744-1169325	0	0	0	0	0	0	6	1.77	4.07	11	2.13	4.79	37	12.36	22.59	19	29.96	41.48
CGL_RS05345	NC_003450[-]1120830-1121432	2	0.66	1.5	3	0.71	1.65	5	1.43	3.27	4	0.75	1.68	29	9.35	17.09	12	18.27	25.29
CGL_RS14755	NC_003450[-]3163787-3166006	1974	177.3	402.81	3295	210.44	491.98	3329	258.11	592.18	7387	374.93	843.77	8375	733.66	1340.39	5563	2300.02	3184.06
CGL_RS05615	NC_003450[-]1169318-1170610	14	2.16	4.9	10	1.1	2.56	24	3.19	7.33	81	7.06	15.89	105	15.79	28.85	49	34.78	48.15
CGL_RS14750	NC_003450[-]3163072-3163734	208	62.55	142.12	290	62.02	144.99	259	67.24	154.27	466	79.2	178.23	857	251.38	459.27	364	503.92	697.61
CGL_RS05340	NC_003450[+]1119884-1120807	3	0.65	1.47	3	0.46	1.08	0	0	0	5	0.61	1.37	2	0.42	0.77	3	2.98	4.13
CGL_RS00040	NC_003450[-]9471-9914	8	3.59	8.16	13	4.15	9.71	6	2.33	5.34	38	9.64	21.7	97	42.49	77.62	29	59.95	82.99
CGL_RS00045	NC_003450[-]10104-11171	12	2.24	5.09	11	1.46	3.41	16	2.58	5.92	62	6.54	14.72	159	28.95	52.9	55	47.27	65.44
CGL_RS04560	NC_003450[+]964974-965855	14	3.16	7.19	21	3.37	7.89	26	5.07	11.64	153	19.55	43.99	281	61.96	113.2	106	110.31	152.71
CGL_RS04565	NC_003450[+]965852-966787	29	6.18	14.04	45	6.82	15.94	53	9.75	22.36	64	7.71	17.34	123	25.56	46.69	25	24.52	33.94
CGL_RS01535	NC_003450[+]307955-308737	11	2.8	6.36	10	1.81	4.23	13	2.86	6.56	17	2.45	5.51	25	6.21	11.34	8	9.38	12.98
CGL_RS08005	NC_003450[-]1696463-1696972	40	15.64	35.53	90	25.02	58.49	54	18.22	41.81	85	18.78	42.26	109	41.57	75.94	27	48.59	67.27
CGL_RS01530	NC_003450[-]307724-307909	0	0	0	0	0	0	0	0	0	0	0	0	3	3.14	5.73	0	0	0
CGL_RS08000	NC_003450[-]1695496-1696443	49	10.31	23.42	90	13.46	31.47	74	13.44	30.83	127	15.09	33.97	307	62.98	115.06	108	104.57	144.76
CGL_RS13415	NC_003450[-]2864382-2864849	21	8.95	20.33	24	7.27	17	17	6.25	14.34	36	8.67	19.51	79	32.83	59.98	26	50.99	70.59
CGL_RS10275	NC_003450[+]2186323-2187132	0	0	0	0	0	0	0	0	0	0	0	0	0	0	0	0	0	0
CGL_RS08705	NC_003450[+]1842235-1842684	0	0	0	0	0	0	1	0.38	0.88	0	0	0	0	0	0	0	0	0
CGL_RS10270	NC_003450[-]2185348-2186208	25	5.79	13.15	37	6.09	14.24	39	7.8	17.89	19	2.49	5.6	39	8.81	16.09	23	24.52	33.94
CGL_RS09840	NC_003450[-]2086916-2087941	3	0.58	1.32	5	0.69	1.62	4	0.67	1.54	13	1.43	3.21	93	17.63	32.21	32	28.63	39.63
CGL_RS00910	NC_003450[+]186508-186711	35	34.21	77.72	13	9.03	21.12	35	29.53	67.75	119	65.73	147.92	213	203.06	370.98	49	220.46	305.2
CGL_RS09845	NC_003450[+]2087973-2088866	0	0	0	0	0	0	2	0.38	0.88	2	0.25	0.57	55	11.97	21.86	18	18.48	25.58
CGL_RS02170	NC_003450[-]449180-450826	3	0.37	0.83	0	0	0	1	0.1	0.24	11	0.75	1.69	13	1.53	2.8	8	4.46	6.17
CGL_RS04100	NC_003450[-]862750-863391	3	0.93	2.12	10	2.21	5.16	9	2.41	5.54	29	5.09	11.45	125	37.87	69.18	38	54.33	75.21
CGL_RS04105	NC_003450[-]863393-865066	33	3.93	8.93	36	3.05	7.13	46	4.73	10.85	144	9.69	21.81	347	40.31	73.65	175	95.95	132.83
CGL_RS00595	NC_003450[-]120948-122459	0	0	0	0	0	0	0	0	0	3	0.22	0.5	4	0.51	0.94	4	2.43	3.36
CGL_RS00265	NC_003450[-]48502-49398	31	6.89	15.66	35	5.53	12.93	54	10.36	23.77	50	6.28	14.13	122	26.45	48.32	38	38.88	53.83
CGL_RS10870	NC_003450[-]2321470-2323089	182	22.4	50.89	161	14.09	32.94	283	30.07	68.99	1336	92.92	209.12	3828	459.54	839.57	1365	773.38	1070.64
CGL_RS00590	NC_003450[-]120410-120922	2	0.78	1.77	3	0.83	1.94	1	0.34	0.77	6	1.32	2.97	29	11	20.09	2	3.58	4.95
CGL_RS10875	NC_003450[-]2323086-2324312	167	27.14	61.66	184	21.26	49.71	316	44.33	101.7	1317	120.94	272.18	3555	563.45	1029.42	1333	997.15	1380.42
CGL_RS00260	NC_003450[-]48021-48485	5	2.14	4.87	17	5.18	12.12	18	6.66	15.29	27	6.54	14.72	103	43.08	78.7	62	122.38	169.42
CGL_RS07485	NC_003450[-]1574942-1575136	108	110.43	250.9	216	157.06	367.17	190	167.71	384.78	285	164.68	370.61	487	485.69	887.35	175	823.72	1140.33
CGL_RS07480	NC_003450[-]1573488-1574936	1431	196.91	447.38	2193	214.59	501.67	1922	228.31	523.82	1968	153.04	344.4	2529	339.43	620.13	1243	787.37	1090
CGL_RS11455	NC_003450[+]2447022-2448002	221	44.92	102.05	283	40.9	95.62	281	49.3	113.12	345	39.63	89.18	778	154.23	281.78	193	180.57	249.98
CGL_RS11450	NC_003450[+]2445717-2446997	25	3.89	8.84	45	4.98	11.64	45	6.05	13.87	94	8.27	18.61	249	37.8	69.06	81	58.04	80.35
CGL_RS01620	NC_003450[+]325904-326617	4	1.12	2.54	9	1.79	4.18	9	2.17	4.98	9	1.42	3.2	15	4.08	7.46	3	3.86	5.34
CGL_RS10185	NC_003450[-]2162193-2163071	23	5.22	11.85	27	4.35	10.18	43	8.42	19.32	107	13.72	30.87	143	31.64	57.8	64	66.83	92.52
CGL_RS08710	NC_003450[+]1842921-1843340	2	0.95	2.16	1	0.34	0.79	3	1.23	2.82	15	4.03	9.06	17	7.87	14.38	4	8.74	12.1
CGL_RS01625	NC_003450[-]326692-328218	115	15.02	34.12	168	15.6	36.47	160	18.04	41.38	253	18.67	42.01	457	58.21	106.34	150	90.16	124.82
CGL_RS08715	NC_003450[+]1843518-1845359	0	0	0	1	0.08	0.18	1	0.09	0.21	0	0	0	12	1.26	2.31	1	0.5	0.69
CGL_RS10180	NC_003450[-]2161504-2162196	2	0.58	1.31	4	0.82	1.91	1	0.25	0.57	14	2.28	5.12	63	17.68	32.3	24	31.79	44.01
CGL_RS15130	NC_003450[-]3241877-3242689	0	0	0	0	0	0	4	0.85	1.94	13	1.8	4.05	53	12.68	23.16	26	29.36	40.64
CGL_RS15135	NC_003450[+]3242855-3243763	7	1.54	3.49	4	0.62	1.46	8	1.52	3.48	24	2.98	6.7	65	13.91	25.41	19	19.19	26.56
CGL_RS08330	NC_003450[-]1769019-1769678	67	20.24	45.99	86	18.47	43.19	69	18	41.29	174	29.71	66.85	210	61.88	113.05	98	136.29	188.67
CGL_RS07800	NC_003450[-]1647209-1647622	339	163.27	370.94	339	116.1	271.42	495	205.8	472.17	299	81.38	183.14	933	438.27	800.72	262	580.87	804.13
CGL_RS05960	NC_003450[-]1259990-1261201	5	0.82	1.87	8	0.94	2.19	4	0.57	1.3	29	2.7	6.07	73	11.71	21.4	57	43.17	59.76
CGL_RS05965	NC_003450[-]1261685-1262818	32	5.63	12.78	66	8.25	19.29	63	9.56	21.94	53	5.27	11.85	193	33.1	60.47	49	39.66	54.9
CGL_RS07805	NC_003450[-]1647648-1648097	721	319.47	725.82	635	200.08	467.74	731	279.61	641.51	621	155.5	349.94	1424	615.41	1124.34	352	717.97	993.93
CGL_RS00680	NC_003450[+]138791-140332	14	1.81	4.11	12	1.1	2.58	11	1.23	2.82	19	1.39	3.12	67	8.45	15.44	36	21.43	29.66
CGL_RS02895	NC_003450[-]587642-589024	2	0.29	0.66	0	0	0	0	0	0	0	0	0	1	0.14	0.26	0	0	0
CGL_RS00685	NC_003450[+]140329-141792	4	0.55	1.24	5	0.48	1.13	13	1.53	3.51	18	1.39	3.12	51	6.78	12.38	19	11.91	16.49
CGL_RS15480	NC_003450[-]3144493-3144633	3	4.24	9.64	4	4.02	9.4	1	1.22	2.8	3	2.4	5.4	19	26.21	47.88	5	32.55	45.06
CGL_RS00865	NC_003450[+]177334-178206	1	0.23	0.52	0	0	0	2	0.39	0.9	10	1.29	2.9	33	7.35	13.43	1	1.05	1.46
CGL_RS08335	NC_003450[-]1769678-1770316	47	14.67	33.32	59	13.09	30.61	40	10.77	24.72	141	24.86	55.95	192	58.44	106.76	85	122.09	169.02
CGL_RS04365	NC_003450[-]924898-925134	212	178.36	405.23	330	197.42	461.54	357	259.28	594.86	949	451.19	1015.38	3113	2554.44	4666.92	480	1858.95	2573.46
CGL_RS00860	NC_003450[+]176308-177321	0	0	0	0	0	0	1	0.17	0.39	3	0.33	0.75	25	4.79	8.76	12	10.86	15.04
CGL_RS04360	NC_003450[-]924731-924895	61	73.72	167.48	57	48.98	114.51	90	93.88	215.4	324	221.26	497.93	1349	1589.98	2904.87	295	1641.01	2271.76
CGL_RS07660	NC_003450[-]1611147-1612238	3	0.55	1.24	14	1.82	4.25	6	0.95	2.17	104	10.73	24.15	322	57.35	104.77	121	101.71	140.8
CGL_RS06595	NC_003450[+]1389088-1390791	11	1.29	2.92	19	1.58	3.7	16	1.62	3.71	52	3.44	7.74	72	8.22	15.01	31	16.7	23.12
CGL_RS07665	NC_003450[-]1612231-1614444	34	3.06	6.96	50	3.2	7.49	34	2.64	6.06	347	17.66	39.74	687	60.35	110.25	358	148.41	205.46
CGL_RS00460	NC_003450[+]89615-90448	2	0.48	1.09	12	2.04	4.77	14	2.89	6.63	1	0.13	0.3	2	0.47	0.85	3	3.3	4.57
CGL_RS00465	NC_003450[-]90458-90973	0	0	0	0	0	0	4	1.33	3.06	1	0.22	0.49	22	8.29	15.15	4	7.12	9.85
CGL_RS12830	NC_003450[+]2731377-2732522	29	5.04	11.46	27	3.34	7.81	45	6.76	15.51	53	5.21	11.73	93	15.78	28.83	42	33.64	46.57
CGL_RS10985	NC_003450[+]2348830-2350263	52	7.23	16.43	70	6.92	16.18	71	8.52	19.55	191	15.01	33.77	611	82.86	151.39	258	165.14	228.61
CGL_RS08905	NC_003450[-]1888228-1889094	5	1.15	2.61	15	2.45	5.73	16	3.18	7.29	59	7.67	17.26	117	26.25	47.95	83	87.87	121.64
CGL_RS12835	NC_003450[+]2732637-2733371	21	5.7	12.94	35	6.75	15.78	29	6.79	15.58	168	25.75	57.96	275	72.76	132.94	85	106.15	146.95
CGL_RS08900	NC_003450[-]1887685-1888002	45	28.22	64.11	28	12.49	29.19	26	14.07	32.29	16	5.67	12.76	8	4.89	8.94	0	0	0
CGL_RS10980	NC_003450[-]2348076-2348549	12	5.05	11.47	7	2.1	4.9	13	4.72	10.83	29	6.89	15.51	47	19.28	35.23	31	60.03	83.1
CGL_RS00660	NC_003450[-]134204-135478	1	0.16	0.36	3	0.33	0.78	5	0.68	1.55	11	0.97	2.19	15	2.29	4.18	2	1.44	1.99
CGL_RS14255	NC_003450[+]3050604-3051194	2	0.67	1.53	5	1.2	2.8	5	1.46	3.34	7	1.33	3	52	17.11	31.26	24	37.27	51.6
CGL_RS00665	NC_003450[-]135515-136033	12	4.61	10.47	15	4.1	9.58	12	3.98	9.13	0	0	0	0	0	0	0	0	0
CGL_RS04965	NC_003450[+]1047734-1048504	22	5.69	12.93	33	6.07	14.19	20	4.46	10.24	81	11.84	26.64	138	34.81	63.6	48	57.15	79.11
CGL_RS10690	NC_003450[-]2277414-2278118	1	0.28	0.64	3	0.6	1.41	4	0.98	2.24	33	5.27	11.87	119	32.82	59.97	35	45.57	63.08
CGL_RS04960	NC_003450[+]1046610-1047710	14	2.54	5.76	16	2.06	4.82	15	2.34	5.38	105	10.74	24.18	206	36.39	66.48	104	86.7	120.02
CGL_RS10695	NC_003450[-]2278120-2278860	16	4.3	9.78	26	4.97	11.63	34	7.9	18.12	73	11.1	24.98	212	55.64	101.65	47	58.21	80.59
CGL_RS11050	NC_003450[+]2364353-2365459	0	0	0	0	0	0	2	0.31	0.71	0	0	0	2	0.35	0.64	2	1.66	2.3
CGL_RS11055	NC_003450[+]2365600-2367417	17	1.87	4.24	15	1.17	2.73	14	1.33	3.04	25	1.55	3.49	123	13.16	24.04	65	32.82	45.43
CGL_RS14095	NC_003450[+]3017485-3019224	46	5.27	11.98	82	6.68	15.62	61	6.03	13.84	86	5.57	12.53	214	23.92	43.7	80	42.2	58.42
CGL_RS11585	NC_003450[+]2479380-2479766	2	1.03	2.34	3	1.1	2.57	5	2.22	5.1	3	0.88	1.97	11	5.53	10.1	4	9.48	13.13
CGL_RS10500	NC_003450[+]2232671-2234074	7	0.99	2.26	14	1.42	3.31	15	1.84	4.22	54	4.33	9.75	137	18.98	34.67	56	36.61	50.68
CGL_RS11580	NC_003450[+]2477651-2479255	34	4.23	9.6	50	4.42	10.33	31	3.33	7.63	82	5.76	12.96	98	11.87	21.69	53	30.31	41.96
CGL_RS15000	NC_003450[+]3212637-3213935	2	0.31	0.7	3	0.33	0.77	8	1.06	2.43	5	0.44	0.98	20	2.99	5.47	5	3.53	4.89
CGL_RS10505	NC_003450[+]2234159-2234767	0	0	0	0	0	0	0	0	0	2	0.37	0.83	10	3.19	5.83	3	4.52	6.26
CGL_RS08075	NC_003450[+]1713830-1714309	0	0	0	0	0	0	5	1.79	4.11	7	1.64	3.7	45	18.23	33.31	18	34.42	47.65
CGL_RS07245	NC_003450[-]1525470-1526534	41	7.68	17.44	40	5.33	12.45	33	5.33	12.24	76	8.04	18.1	133	24.29	44.37	65	56.02	77.55
CGL_RS14250	NC_003450[-]3049454-3050557	110	19.87	45.14	158	20.29	47.44	155	24.16	55.44	100	10.21	22.97	135	23.78	43.45	51	42.4	58.7
CGL_RS07240	NC_003450[-]1524565-1525413	1	0.23	0.53	7	1.17	2.73	3	0.61	1.4	7	0.93	2.09	17	3.89	7.11	9	9.73	13.47
CGL_RS10050	NC_003450[+]2135644-2136144	0	0	0	0	0	0	1	0.34	0.79	2	0.45	1.01	16	6.21	11.35	11	20.15	27.9
CGL_RS11900	NC_003450[-]2542510-2542803	3	2.03	4.62	2	0.96	2.25	5	2.93	6.72	21	8.05	18.11	36	23.82	43.51	9	28.1	38.9
CGL_RS00155	NC_003450[-]24882-26573	22	2.59	5.89	16	1.34	3.13	25	2.54	5.83	70	4.66	10.49	173	19.89	36.33	45	24.41	33.79
CGL_RS11905	NC_003450[-]2542816-2543937	5	0.89	2.02	6	0.76	1.77	15	2.3	5.28	45	4.52	10.17	105	18.2	33.25	69	56.44	78.14
CGL_RS15265	NC_003450[-]3276669-3281600	18	0.73	1.65	19	0.55	1.28	19	0.66	1.52	35	0.8	1.8	141	5.56	10.16	46	8.56	11.85
CGL_RS01015	NC_003450[+]213712-214110	0	0	0	0	0	0	0	0	0	6	1.69	3.81	20	9.75	17.81	14	32.2	44.58
CGL_RS07065	NC_003450[+]1487238-1488059	35	8.49	19.29	39	6.73	15.73	40	8.38	19.22	58	7.95	17.89	100	23.66	43.22	35	39.08	54.1
CGL_RS07060	NC_003450[+]1486042-1487028	83	16.77	38.1	145	20.83	48.7	98	17.09	39.21	214	24.43	54.98	307	60.49	110.51	82	76.26	105.57
CGL_RS08870	NC_003450[+]1879412-1880488	7	1.29	2.94	3	0.39	0.92	3	0.48	1.1	16	1.68	3.77	45	8.13	14.85	20	17.05	23.6
CGL_RS00150	NC_003450[+]24295-24732	0	0	0	0	0	0	0	0	0	0	0	0	3	1.33	2.43	0	0	0
CGL_RS12905	NC_003450[-]2747681-2748058	1	0.53	1.2	1	0.38	0.88	1	0.45	1.04	2	0.6	1.34	4	2.06	3.76	3	7.28	10.08
CGL_RS12900	NC_003450[-]2746081-2747565	12	1.61	3.66	7	0.67	1.56	9	1.04	2.39	109	8.27	18.61	285	37.32	68.19	96	59.33	82.14
CGL_RS04810	NC_003450[+]1016563-1017021	20	8.69	19.74	30	9.27	21.66	32	12	27.53	30	7.36	16.57	80	33.9	61.93	35	69.99	96.89
CGL_RS05025	NC_003450[-]1058621-1059931	0	0	0	3	0.33	0.76	2	0.26	0.6	26	2.24	5.03	52	7.71	14.09	17	11.9	16.48
CGL_RS04815	NC_003450[-]1017271-1017870	1	0.33	0.76	2	0.47	1.1	0	0	0	1	0.19	0.42	9	2.92	5.33	2	3.06	4.24
CGL_RS11630	NC_003450[-]2486908-2487903	1	0.2	0.45	7	1	2.33	10	1.73	3.96	7	0.79	1.78	44	8.59	15.7	14	12.9	17.86
CGL_RS15310	NC_003450[-]3287391-3288191	22	5.48	12.44	48	8.5	19.86	62	13.32	30.57	73	10.27	23.11	167	40.55	74.08	63	72.19	99.94
CGL_RS15315	NC_003450[+]3288266-3288613	2	1.14	2.6	2	0.82	1.91	1	0.49	1.13	4	1.29	2.91	10	5.59	10.21	1	2.64	3.65
CGL_RS12340	NC_003450[+]2630637-2631140	0	0	0	0	0	0	0	0	0	12	2.68	6.04	53	20.45	37.36	18	32.78	45.38
CGL_RS12345	NC_003450[+]2631304-2632470	3	0.51	1.16	2	0.24	0.57	5	0.74	1.69	3	0.29	0.65	14	2.33	4.26	6	4.72	6.53
CGL_RS10850	NC_003450[-]2316580-2317551	8	1.64	3.73	12	1.75	4.09	12	2.13	4.88	45	5.22	11.74	40	8	14.62	16	15.11	20.92
CGL_RS11835	NC_003450[-]2529482-2530762	631	98.22	223.15	794	87.89	205.46	822	110.45	253.41	702	61.75	138.96	972	147.57	269.6	274	196.33	271.79
CGL_RS13985	NC_003450[-]2995745-2996782	2	0.38	0.87	0	0	0	2	0.33	0.76	255	27.68	62.29	784	146.89	268.36	463	409.41	566.77
CGL_RS11830	NC_003450[-]2528549-2529481	391	83.56	189.85	447	67.93	158.81	507	93.54	214.6	342	41.3	92.95	356	74.2	135.57	100	98.38	136.19
CGL_RS14170	NC_003450[+]3030724-3031983	138	21.84	49.62	145	16.32	38.15	186	25.41	58.3	292	26.11	58.77	542	83.66	152.84	216	157.35	217.83
CGL_RS13980	NC_003450[-]2993919-2995406	0	0	0	0	0	0	2	0.23	0.53	7	0.53	1.19	24	3.14	5.73	13	8.02	11.1
CGL_RS07110	NC_003450[+]1498776-1499648	21	4.8	10.9	20	3.25	7.59	13	2.56	5.88	108	13.94	31.37	272	60.59	110.7	96	100.93	139.73
CGL_RS03365	NC_003450[-]688913-689890	3	0.61	1.39	3	0.44	1.02	1	0.17	0.4	13	1.5	3.37	71	14.12	25.79	30	28.16	38.98
CGL_RS07115	NC_003450[+]1499931-1500698	12	3.12	7.08	26	4.8	11.22	22	4.93	11.31	42	6.16	13.87	55	13.92	25.44	15	17.93	24.82
CGL_RS03360	NC_003450[+]688147-688338	6	6.23	14.16	10	7.38	17.26	16	14.34	32.91	28	16.43	36.98	40	40.51	74.02	3	14.34	19.85
CGL_RS08520	NC_003450[+]1801494-1802099	0	0	0	1	0.24	0.55	2	0.57	1.3	0	0	0	0	0	0	0	0	0
CGL_RS08290	NC_003450[-]1762514-1763134	34	10.92	24.8	56	12.79	29.89	55	15.25	34.98	57	10.34	23.28	95	29.75	54.35	41	60.6	83.89
CGL_RS11120	NC_003450[-]2378697-2378769	60	163.88	372.34	7	13.59	31.78	3	7.07	16.23	5	7.72	17.37	0	0	0	4	50.29	69.62
CGL_RS11125	NC_003450[-]2378882-2379313	45	20.77	47.19	84	27.57	64.45	69	27.49	63.08	292	76.16	171.4	420	189.07	345.43	77	163.6	226.48
CGL_RS12235	NC_003450[+]2613713-2614504	0	0	0	0	0	0	0	0	0	0	0	0	0	0	0	1	1.16	1.6
CGL_RS08525	NC_003450[-]1802152-1802577	3	1.4	3.19	1	0.33	0.78	3	1.21	2.78	16	4.23	9.52	30	13.69	25.02	34	73.25	101.41
CGL_RS03965	NC_003450[+]836090-836251	0	0	0	0	0	0	0	0	0	0	0	0	0	0	0	1	5.66	7.84
CGL_RS09075	NC_003450[-]1932370-1932777	3	1.47	3.33	3	1.04	2.44	0	0	0	3	0.83	1.86	4	1.9	3.48	0	0	0
CGL_RS12165	NC_003450[+]2601022-2601095	20	53.89	122.44	4	7.67	17.92	6	13.96	32.02	0	0	0	0	0	0	1	12.4	17.17
CGL_RS03960	NC_003450[+]835433-835840	0	0	0	0	0	0	0	0	0	0	0	0	2	0.95	1.74	2	4.5	6.23
CGL_RS12160	NC_003450[-]2598660-2600813	47	4.35	9.88	70	4.61	10.77	55	4.39	10.08	45	2.36	5.3	114	10.29	18.8	37	15.77	21.83
CGL_RS08295	NC_003450[-]1763174-1763839	55	16.47	37.41	100	21.29	49.77	88	22.74	52.18	57	9.64	21.7	115	33.58	61.35	42	57.88	80.13
CGL_RS13180	NC_003450[-]2808397-2809779	114	16.44	37.34	119	12.2	28.52	164	20.41	46.83	542	44.16	99.38	902	126.84	231.73	324	215.03	297.68
CGL_RS02560	NC_003450[-]530745-531791	27	5.14	11.68	73	9.89	23.11	65	10.69	24.52	2	0.21	0.48	16	2.97	5.43	2	1.76	2.43
CGL_RS02565	NC_003450[+]532098-532526	0	0	0	3	0.99	2.32	1	0.4	0.92	1	0.26	0.59	1	0.45	0.83	0	0	0
CGL_RS03560	NC_003450[+]734984-735343	8	4.43	10.07	4	1.57	3.68	14	6.69	15.36	2	0.63	1.41	8	4.32	7.9	3	7.65	10.59
CGL_RS09340	NC_003450[-]1982865-1983023	0	0	0	1	0.89	2.08	0	0	0	0	0	0	0	0	0	0	0	0
CGL_RS03565	NC_003450[+]735402-735899	50	20.02	45.48	60	17.08	39.94	48	16.59	38.06	83	18.78	42.26	97	37.88	69.21	45	82.94	114.82
CGL_RS03810	NC_003450[+]802490-803131	5	1.55	3.53	3	0.66	1.55	9	2.41	5.54	14	2.46	5.53	24	7.27	13.28	17	24.31	33.65
CGL_RS03760	NC_003450[+]791476-793011	30	3.9	8.85	47	4.34	10.14	60	6.73	15.43	125	9.17	20.64	258	32.67	59.68	108	64.54	89.34
CGL_RS03815	NC_003450[-]803128-804240	0	0	0	0	0	0	1	0.15	0.35	1	0.1	0.23	0	0	0	0	0	0
CGL_RS09345	NC_003450[+]1983186-1983551	0	0	0	0	0	0	0	0	0	0	0	0	0	0	0	0	0	0
CGL_RS03765	NC_003450[+]793008-794714	45	5.26	11.94	52	4.32	10.1	72	7.26	16.66	69	4.55	10.25	135	15.38	28.1	71	38.18	52.85
CGL_RS09500	NC_003450[-]2009721-2010563	4	0.95	2.15	12	2.02	4.72	4	0.82	1.87	30	4.01	9.02	73	16.84	30.77	34	37.02	51.25
CGL_RS13360	NC_003450[+]2848851-2849783	8	1.71	3.88	7	1.07	2.49	5	0.92	2.12	18	2.17	4.89	65	13.55	24.75	3	2.95	4.09
CGL_RS06730	NC_003450[-]1411434-1412000	4	1.41	3.2	0	0	0	2	0.61	1.39	2	0.4	0.89	13	4.46	8.15	5	8.1	11.21
CGL_RS09505	NC_003450[+]2010633-2011385	2	0.53	1.2	3	0.56	1.32	0	0	0	69	10.33	23.24	203	52.43	95.79	53	64.6	89.43
CGL_RS06735	NC_003450[+]1412351-1412575	2	1.77	4.03	0	0	0	1	0.77	1.76	0	0	0	12	10.37	18.95	2	8.16	11.29
CGL_RS13365	NC_003450[+]2849936-2851819	3	0.32	0.72	3	0.23	0.53	3	0.27	0.63	8	0.48	1.08	38	3.92	7.17	18	8.77	12.14
CGL_RS06085	NC_003450[+]1284517-1285287	0	0	0	0	0	0	0	0	0	1	0.15	0.33	8	2.02	3.69	4	4.76	6.59
CGL_RS03580	NC_003450[-]737213-738529	0	0	0	1	0.11	0.25	1	0.13	0.3	2	0.17	0.39	4	0.59	1.08	0	0	0
CGL_RS12765	NC_003450[+]2721926-2722861	493	105.02	238.61	957	144.97	338.91	1028	189.04	433.72	2207	265.68	597.91	7495	1557.25	2845.08	2406	2359.37	3266.22
CGL_RS06080	NC_003450[+]1283324-1284469	2	0.35	0.79	3	0.37	0.87	4	0.6	1.38	3	0.29	0.66	8	1.36	2.48	1	0.8	1.11
CGL_RS03585	NC_003450[-]738670-740115	0	0	0	0	0	0	0	0	0	1	0.08	0.18	3	0.41	0.74	0	0	0
CGL_RS10055	NC_003450[-]2136232-2137125	50	11.15	25.34	59	9.36	21.88	69	13.29	30.48	137	17.27	38.86	255	55.47	101.34	45	46.2	63.96
CGL_RS02695	NC_003450[-]550696-551808	2	0.36	0.81	7	0.89	2.08	6	0.93	2.13	47	4.76	10.71	127	22.19	40.54	65	53.61	74.21
CGL_RS12560	NC_003450[-]2676241-2676903	0	0	0	3	0.64	1.5	1	0.26	0.6	3	0.51	1.15	10	2.93	5.36	0	0	0
CGL_RS02690	NC_003450[-]548987-550696	5	0.58	1.32	15	1.24	2.91	9	0.91	2.08	64	4.22	9.49	142	16.15	29.5	58	31.13	43.1
CGL_RS12565	NC_003450[-]2676916-2677194	0	0	0	0	0	0	0	0	0	0	0	0	0	0	0	0	0	0
CGL_RS05425	NC_003450[-]1135055-1136833	2	0.22	0.51	4	0.32	0.75	9	0.87	2	20	1.27	2.85	82	8.97	16.38	25	12.9	17.86
CGL_RS05420	NC_003450[+]1134561-1135058	31	12.41	28.2	36	10.25	23.96	53	18.32	42.03	206	46.61	104.89	884	345.21	630.7	232	427.6	591.95
CGL_RS02365	NC_003450[+]486001-487017	0	0	0	2	0.28	0.65	2	0.34	0.78	13	1.44	3.24	22	4.21	7.69	20	18.05	24.99
CGL_RS02360	NC_003450[+]485384-485989	3	0.99	2.24	1	0.24	0.55	2	0.57	1.3	3	0.56	1.26	22	7.06	12.9	17	25.75	35.65
CGL_RS03105	NC_003450[+]630949-631812	13	3	6.82	14	2.3	5.37	8	1.6	3.66	23	3	6.75	39	8.78	16.04	12	12.75	17.65
CGL_RS03100	NC_003450[-]630148-630810	2	0.6	1.37	4	0.86	2	11	2.85	6.55	15	2.55	5.74	42	12.32	22.51	15	20.77	28.75
CGL_RS13960	NC_003450[-]2988212-2988772	0	0	0	2	0.5	1.18	0	0	0	1	0.2	0.45	7	2.42	4.43	1	1.63	2.26
CGL_RS12660	NC_003450[+]2693300-2694922	12	1.47	3.35	13	1.14	2.66	21	2.23	5.11	49	3.4	7.66	102	12.22	22.33	55	31.1	43.06
CGL_RS06425	NC_003450[+]1359067-1359672	6	1.98	4.49	2	0.47	1.09	2	0.57	1.3	26	4.83	10.88	76	24.39	44.56	34	51.5	71.29
CGL_RS10975	NC_003450[-]2346287-2347492	0	0	0	0	0	0	0	0	0	1	0.09	0.21	0	0	0	1	0.76	1.05
CGL_RS13740	NC_003450[-]2940445-2941455	11	2.17	4.93	27	3.79	8.85	27	4.6	10.55	10	1.12	2.51	21	4.04	7.38	1	0.91	1.26
CGL_RS13965	NC_003450[-]2988844-2989950	2	0.36	0.82	0	0	0	2	0.31	0.71	6	0.61	1.37	6	1.06	1.93	4	3.32	4.59
CGL_RS06420	NC_003450[+]1358259-1359065	3	0.74	1.68	4	0.7	1.64	12	2.56	5.87	30	4.19	9.43	106	25.54	46.67	41	46.64	64.56
CGL_RS06885	NC_003450[+]1447792-1448361	142	49.67	112.86	142	35.32	82.58	147	44.39	101.84	1158	228.91	515.16	3120	1064.5	1944.82	528	850.22	1177.02
CGL_RS06555	NC_003450[+]1380440-1381885	204	28.13	63.91	336	32.95	77.02	389	46.31	106.24	2225	173.38	390.19	6708	902.17	1648.25	2192	1391.38	1926.18
CGL_RS14210	NC_003450[-]3040746-3041903	3	0.51	1.17	9	1.1	2.58	5	0.75	1.71	21	2.04	4.6	30	5.04	9.2	8	6.34	8.78
CGL_RS14010	NC_003450[-]3000239-3001540	171	26.19	59.5	217	23.63	55.25	289	38.21	87.66	887	76.76	172.75	2831	422.86	772.55	1421	1001.75	1386.78
CGL_RS06880	NC_003450[-]1445320-1447446	11	1.03	2.34	12	0.8	1.87	6	0.48	1.11	32	1.69	3.81	88	8.05	14.7	39	16.83	23.3
CGL_RS14215	NC_003450[+]3041995-3042441	11	4.91	11.15	17	5.39	12.61	15	5.78	13.25	67	16.89	38.01	193	83.97	153.41	89	182.75	252.99
CGL_RS06550	NC_003450[-]1379552-1380259	2	0.56	1.28	0	0	0	1	0.24	0.56	0	0	0	0	0	0	0	0	0
CGL_RS05195	NC_003450[+]1094693-1094914	0	0	0	0	0	0	3	2.33	5.34	6	3.04	6.85	17	14.89	27.21	3	12.4	17.17
CGL_RS05190	NC_003450[+]1093227-1094696	8	1.09	2.47	9	0.87	2.03	10	1.17	2.69	36	2.76	6.21	80	10.59	19.34	27	16.86	23.34
CGL_RS09615	NC_003450[+]2038591-2039553	16	3.31	7.53	21	3.09	7.23	36	6.43	14.76	69	8.07	18.17	108	21.81	39.85	34	32.4	44.86
CGL_RS13565	NC_003450[-]2893098-2895083	0	0	0	1	0.07	0.17	2	0.17	0.4	15	0.85	1.92	52	5.09	9.3	16	7.4	10.24
CGL_RS13560	NC_003450[-]2892136-2893101	1	0.21	0.47	3	0.44	1.03	3	0.54	1.23	26	3.03	6.83	56	11.28	20.6	26	24.7	34.2
CGL_RS09610	NC_003450[+]2037815-2038594	19	4.85	11.03	25	4.54	10.62	31	6.84	15.7	73	10.54	23.73	80	19.95	36.44	39	45.89	63.53
CGL_RS13205	NC_003450[+]2815459-2816397	3	0.64	1.45	0	0	0	1	0.18	0.42	1	0.12	0.27	5	1.03	1.89	1	0.98	1.35
CGL_RS02185	NC_003450[+]452637-454433	71	7.88	17.9	66	5.21	12.17	62	5.94	13.63	101	6.33	14.25	278	30.09	54.97	94	48.01	66.47
CGL_RS05510	NC_003450[+]1150522-1151031	15	5.86	13.32	12	3.34	7.8	14	4.72	10.84	26	5.75	12.93	79	30.13	55.04	18	32.4	44.85
CGL_RS05515	NC_003450[+]1151207-1152373	2	0.34	0.78	4	0.49	1.14	2	0.3	0.68	9	0.87	1.96	8	1.34	2.44	3	2.36	3.27
CGL_RS02210	NC_003450[+]457267-459903	17	1.29	2.92	28	1.51	3.52	48	3.13	7.19	61	2.61	5.87	150	11.06	20.21	56	19.49	26.98
CGL_RS09290	NC_003450[+]1976522-1976986	0	0	0	0	0	0	0	0	0	0	0	0	0	0	0	0	0	0
CGL_RS02740	NC_003450[+]557565-558011	4355	1942.62	4413.57	4053	1285.6	3005.49	3971	1529.1	3508.23	19781	4986.33	11221.5	11448	4980.65	9099.58	2182	4480.46	6202.58
CGL_RS02965	NC_003450[+]602811-604412	52	6.47	14.7	74	6.55	15.31	68	7.31	16.76	181	12.73	28.65	383	46.49	84.94	154	88.24	122.15
CGL_RS09295	NC_003450[+]1977043-1977552	0	0	0	0	0	0	0	0	0	0	0	0	0	0	0	0	0	0
CGL_RS02215	NC_003450[+]460020-461096	5	0.92	2.1	6	0.79	1.85	5	0.8	1.83	38	3.98	8.95	73	13.18	24.08	41	34.94	48.37
CGL_RS02960	NC_003450[+]602080-602577	1	0.4	0.91	2	0.57	1.33	4	1.38	3.17	7	1.58	3.56	28	10.94	19.98	4	7.38	10.21
CGL_RS02745	NC_003450[-]558194-558517	0	0	0	4	1.75	4.09	1	0.53	1.22	2	0.7	1.57	3	1.8	3.29	0	0	0
CGL_RS14505	NC_003450[+]3116080-3116625	3	1.1	2.49	2	0.52	1.21	5	1.58	3.62	32	6.6	14.86	84	29.92	54.66	27	45.39	62.83
CGL_RS03610	NC_003450[-]742828-743052	2	1.77	4.03	0	0	0	0	0	0	1	0.5	1.13	9	7.78	14.21	0	0	0
CGL_RS03615	NC_003450[-]743064-743900	1	0.24	0.54	2	0.34	0.79	1	0.2	0.47	35	4.71	10.6	84	19.52	35.66	30	32.9	45.54
CGL_RS14500	NC_003450[+]3115408-3116046	0	0	0	1	0.22	0.52	0	0	0	9	1.59	3.57	17	5.17	9.45	5	7.18	9.94
CGL_RS01435	NC_003450[-]289774-291243	4	0.54	1.23	7	0.68	1.58	5	0.58	1.34	10	0.77	1.73	34	4.5	8.22	3	1.87	2.59
CGL_RS05770	NC_003450[+]1213269-1214861	4	0.5	1.14	4	0.36	0.83	4	0.43	0.99	12	0.85	1.91	2	0.25	0.45	2	1.16	1.6
CGL_RS05995	NC_003450[+]1270047-1271195	166	28.81	65.45	157	19.37	45.29	123	18.42	42.27	286	28.05	63.12	202	34.19	62.46	59	47.13	65.25
CGL_RS01430	NC_003450[-]289128-289796	0	0	0	2	0.42	0.99	0	0	0	6	1.01	2.27	10	2.91	5.31	6	8.23	11.4
CGL_RS05990	NC_003450[+]1269396-1270046	3	0.92	2.09	14	3.05	7.13	9	2.38	5.46	26	4.5	10.13	65	19.42	35.48	12	16.92	23.42
CGL_RS05775	NC_003450[+]1214871-1215941	6	1.12	2.54	2	0.27	0.62	0	0	0	10	1.05	2.37	7	1.27	2.32	11	9.43	13.05
CGL_RS09470	NC_003450[-]2005459-2006697	39	6.28	14.26	53	6.07	14.18	45	6.25	14.34	184	16.73	37.66	254	39.87	72.84	112	82.97	114.86
CGL_RS09475	NC_003450[-]2006774-2007637	5	1.15	2.62	5	0.82	1.92	6	1.19	2.74	57	7.43	16.73	165	37.14	67.85	46	48.87	67.65
CGL_RS15260	NC_003450[-]3275600-3276571	2	0.41	0.93	7	1.02	2.39	0	0	0	0	0	0	4	0.8	1.46	1	0.95	1.31
CGL_RS08670	NC_003450[-]1825748-1826937	6	1	2.28	7	0.83	1.95	4	0.58	1.33	3	0.28	0.64	10	1.64	2.99	11	8.49	11.75
CGL_RS05280	NC_003450[+]1108201-1108908	1	0.28	0.64	1	0.2	0.47	2	0.49	1.12	15	2.39	5.37	15	4.12	7.53	9	11.67	16.15
CGL_RS04235	NC_003450[-]897724-897963	6	4.99	11.33	10	5.91	13.81	11	7.89	18.1	14	6.57	14.79	61	49.43	90.31	16	61.19	84.71
CGL_RS02980	NC_003450[+]606392-606901	4	1.56	3.55	1	0.28	0.65	4	1.35	3.1	11	2.43	5.47	44	16.78	30.65	23	41.39	57.3
CGL_RS06950	NC_003450[+]1461157-1462131	49	10.02	22.77	110	16	37.4	113	19.95	45.77	214	24.73	55.66	465	92.75	169.45	136	128.03	177.24
CGL_RS02985	NC_003450[+]606905-607939	2	0.39	0.88	3	0.41	0.96	3	0.5	1.14	28	3.05	6.86	50	9.39	17.16	16	14.19	19.64
CGL_RS06955	NC_003450[+]1462134-1463519	9	1.29	2.94	11	1.12	2.63	10	1.24	2.85	122	9.92	22.32	299	41.95	76.65	100	66.23	91.68
CGL_RS04775	NC_003450[+]1008664-1010064	13	1.85	4.2	26	2.63	6.15	26	3.19	7.33	162	13.03	29.32	335	46.5	84.96	185	121.2	167.79
CGL_RS01320	NC_003450[-]266151-268001	21	2.26	5.14	37	2.84	6.63	42	3.91	8.96	238	14.49	32.6	717	75.33	137.63	301	149.26	206.63
CGL_RS01325	NC_003450[-]268255-269124	0	0	0	3	0.49	1.14	1	0.2	0.45	5	0.65	1.46	22	4.92	8.98	8	8.44	11.68
CGL_RS04770	NC_003450[+]1008259-1008534	3	2.17	4.92	10	5.14	12.01	9	5.61	12.88	88	35.93	80.85	211	148.68	271.63	64	212.83	294.64
CGL_RS01985	NC_003450[-]410024-410476	1	0.44	1	0	0	0	0	0	0	0	0	0	0	0	0	0	0	0
CGL_RS05355	NC_003450[-]1121815-1122873	1	0.19	0.43	2	0.27	0.63	2	0.33	0.75	2	0.21	0.48	10	1.84	3.36	4	3.47	4.8
CGL_RS05605	NC_003450[-]1167584-1168708	175	31.02	70.47	330	41.59	97.23	265	40.54	93.02	286	28.64	64.46	471	81.42	148.75	157	128.09	177.33
CGL_RS05350	NC_003450[-]1121465-1121809	0	0	0	0	0	0	0	0	0	4	1.31	2.94	6	3.38	6.18	1	2.66	3.68
CGL_RS06010	NC_003450[+]1272340-1273152	127	31.15	70.77	146	25.46	59.53	123	26.04	59.75	1060	146.91	330.62	2035	486.79	889.35	620	699.97	969.01
CGL_RS05600	NC_003450[+]1167110-1167580	12	5.08	11.54	23	6.93	16.19	13	4.75	10.9	35	8.37	18.84	94	38.81	70.91	29	56.52	78.24
CGL_RS00050	NC_003450[-]11260-11523	0	0	0	1	0.54	1.26	0	0	0	2	0.85	1.92	1	0.74	1.35	0	0	0
CGL_RS04000	NC_003450[-]842303-843178	15	3.42	7.76	19	3.08	7.19	11	2.16	4.96	57	7.33	16.5	90	19.98	36.5	37	38.77	53.67
CGL_RS00055	NC_003450[-]11520-11768	1	0.8	1.82	4	2.28	5.32	0	0	0	0	0	0	2	1.56	2.85	1	3.68	5.1
CGL_RS04005	NC_003450[+]843257-844363	20	3.6	8.18	42	5.38	12.58	38	5.91	13.56	87	8.86	19.93	267	46.91	85.7	87	72.13	99.86
CGL_RS04555	NC_003450[+]963813-964937	12	2.13	4.83	17	2.14	5.01	18	2.75	6.32	245	24.54	55.22	543	93.87	171.49	231	188.47	260.91
CGL_RS01500	NC_003450[+]302167-303102	8	1.7	3.87	5	0.76	1.77	11	2.02	4.64	93	11.2	25.2	128	26.6	48.59	56	54.91	76.02
CGL_RS01050	NC_003450[+]218979-220154	238	40.35	91.68	375	45.21	105.7	302	44.2	101.41	339	32.48	73.1	473	78.22	142.91	145	113.17	156.67
CGL_RS01505	NC_003450[+]303133-304077	4	0.85	1.92	7	1.05	2.46	6	1.09	2.51	128	15.26	34.35	160	32.93	60.16	59	57.3	79.33
CGL_RS04550	NC_003450[+]962809-963642	6	1.43	3.26	25	4.25	9.94	21	4.33	9.94	33	4.46	10.03	55	12.82	23.43	37	40.72	56.37
CGL_RS01055	NC_003450[-]220151-221107	15	3.13	7.1	29	4.29	10.04	36	6.48	14.86	69	8.12	18.28	126	25.61	46.78	62	59.46	82.32
CGL_RS13400	NC_003450[-]2862130-2862930	3	0.75	1.7	1	0.18	0.41	4	0.86	1.97	18	2.53	5.7	71	17.24	31.49	16	18.33	25.38
CGL_RS08015	NC_003450[-]1699174-1700397	218	35.51	80.68	355	41.12	96.14	298	41.91	96.15	447	41.15	92.61	727	115.51	211.03	266	199.47	276.14
CGL_RS08010	NC_003450[-]1697081-1699147	25	2.41	5.48	35	2.4	5.61	45	3.75	8.6	73	3.98	8.96	92	8.65	15.81	29	12.88	17.83
CGL_RS04620	NC_003450[+]976286-977737	11	1.51	3.43	21	2.05	4.79	25	2.96	6.8	61	4.73	10.65	129	17.28	31.57	69	43.62	60.38
CGL_RS10260	NC_003450[-]2183107-2183391	0	0	0	0	0	0	1	0.61	1.39	0	0	0	5	3.41	6.23	4	12.88	17.83
CGL_RS06015	NC_003450[+]1273286-1273528	12	9.85	22.37	11	6.42	15	11	7.79	17.88	200	92.74	208.71	576	460.98	842.2	200	755.44	1045.8
CGL_RS14035	NC_003450[+]3005546-3006919	132	19.16	43.52	226	23.32	54.52	203	25.43	58.35	478	39.2	88.22	1843	260.86	476.58	601	401.48	555.79
CGL_RS10265	NC_003450[-]2183402-2185258	8	0.86	1.95	6	0.46	1.07	7	0.65	1.49	13	0.79	1.78	27	2.83	5.17	17	8.4	11.63
CGL_RS09875	NC_003450[-]2093709-2096723	6845	452.68	1028.48	11017	518.1	1211.22	7974	455.23	1044.44	14532	543.1	1222.22	13561	874.72	1598.1	3930	1196.41	1656.27
CGL_RS04485	NC_003450[+]946840-948672	10	1.09	2.47	18	1.39	3.26	14	1.32	3.02	131	8.05	18.12	370	39.26	71.72	137	68.6	94.97
CGL_RS00905	NC_003450[+]185214-185645	1	0.46	1.05	0	0	0	0	0	0	3	0.78	1.76	4	1.8	3.29	1	2.12	2.94
CGL_RS09870	NC_003450[-]2093052-2093501	21	9.3	21.14	21	6.62	15.47	36	13.77	31.59	63	15.77	35.5	148	63.96	116.86	35	71.39	98.83
CGL_RS00900	NC_003450[+]184077-185090	0	0	0	0	0	0	5	0.85	1.95	10	1.11	2.5	16	3.07	5.61	8	7.24	10.02
CGL_RS04480	NC_003450[+]944996-946783	97	10.82	24.58	108	8.56	20.02	122	11.75	26.95	259	16.32	36.73	531	57.76	105.52	219	112.42	155.63
CGL_RS01185	NC_003450[+]239935-241518	5	0.63	1.43	0	0	0	2	0.22	0.5	220	15.65	35.22	766	94.05	171.82	287	166.3	230.22
CGL_RS13200	NC_003450[-]2814079-2815245	23	3.93	8.93	27	3.28	7.67	33	4.87	11.17	7	0.68	1.52	29	4.83	8.83	3	2.36	3.27
CGL_RS13765	NC_003450[-]2945637-2946527	5	1.12	2.54	1	0.16	0.37	2	0.39	0.89	4	0.51	1.14	45	9.82	17.94	10	10.3	14.26
CGL_RS01180	NC_003450[+]238218-239528	15	2.28	5.18	22	2.38	5.56	16	2.1	4.82	80	6.87	15.47	180	26.7	48.78	115	80.51	111.46
CGL_RS00125	NC_003450[+]22164-23402	0	0	0	1	0.12	0.27	2	0.28	0.64	0	0	0	0	0	0	0	0	0
CGL_RS04175	NC_003450[+]879276-879632	4017	2243.57	5097.33	5419	2152.22	5031.5	5200	2507.14	5752.15	4921	1553.2	3495.39	2634	1434.87	2621.48	388	997.56	1380.98
CGL_RS08875	NC_003450[+]1880490-1882388	1	0.11	0.24	2	0.15	0.35	1	0.09	0.21	7	0.41	0.93	46	4.71	8.61	9	4.35	6.02
CGL_RS00120	NC_003450[+]21543-22127	0	0	0	0	0	0	0	0	0	0	0	0	3	1	1.82	0	0	0
CGL_RS04170	NC_003450[+]877838-879151	17	2.58	5.86	27	2.91	6.81	31	4.06	9.32	626	53.68	120.81	2088	309.03	564.59	609	425.4	588.91
CGL_RS10860	NC_003450[-]2318802-2319821	25	4.89	11.1	31	4.31	10.07	30	5.06	11.61	51	5.63	12.68	93	17.73	32.4	38	34.2	47.34
CGL_RS00275	NC_003450[-]49894-50274	0	0	0	1	0.37	0.87	4	1.81	4.15	3	0.89	2	4	2.04	3.73	2	4.82	6.67
CGL_RS07470	NC_003450[-]1571503-1572486	22	4.46	10.13	36	5.19	12.13	13	2.28	5.22	20	2.29	5.15	33	6.52	11.92	17	15.86	21.95
CGL_RS00270	NC_003450[+]49705-49791	811	1858.69	4222.9	230	374.84	876.3	103	203.78	467.53	30	38.85	87.44	5	11.18	20.42	3	31.65	43.82
CGL_RS10865	NC_003450[-]2319966-2320595	28	8.86	20.13	27	6.08	14.21	39	10.66	24.45	502	89.79	202.06	949	292.95	535.21	298	434.16	601.04
CGL_RS07475	NC_003450[-]1572489-1573463	169	34.56	78.52	289	42.03	98.25	304	53.67	123.13	146	16.87	37.97	238	47.47	86.73	116	109.2	151.17
CGL_RS13675	NC_003450[-]2923952-2925148	19	3.16	7.19	11	1.3	3.05	12	1.73	3.96	7	0.66	1.48	17	2.76	5.05	8	6.13	8.49
CGL_RS01615	NC_003450[+]322910-325900	161	10.73	24.38	234	11.09	25.93	213	12.26	28.12	337	12.7	28.57	587	38.17	69.73	254	77.95	107.91
CGL_RS10195	NC_003450[-]2163745-2164260	5	1.93	4.39	4	1.1	2.57	5	1.67	3.83	8	1.75	3.93	22	8.29	15.15	6	10.67	14.77
CGL_RS10190	NC_003450[+]2163098-2163748	13	3.98	9.05	13	2.83	6.62	16	4.23	9.71	42	7.27	16.36	99	29.57	54.03	29	40.89	56.6
CGL_RS01610	NC_003450[+]322007-322210	68	66.46	151	68	47.26	110.49	89	75.09	172.29	167	92.24	207.59	263	250.72	458.06	40	179.97	249.15
CGL_RS15125	NC_003450[-]3240311-3241852	43	5.56	12.63	81	7.45	17.41	51	5.69	13.06	123	8.99	20.23	173	21.82	39.86	91	54.17	74.99
CGL_RS15120	NC_003450[+]3239333-3240175	6	1.42	3.22	3	0.5	1.18	0	0	0	77	10.29	23.16	371	85.59	156.37	146	158.96	220.06
CGL_RS05970	NC_003450[-]1262883-1264610	23	2.65	6.03	27	2.22	5.18	24	2.39	5.48	76	4.95	11.15	174	19.58	35.78	96	50.99	70.59
CGL_RS10465	NC_003450[-]2225987-2226763	0	0	0	2	0.36	0.85	2	0.44	1.02	0	0	0	3	0.75	1.37	0	0	0
CGL_RS07875	NC_003450[+]1666673-1667755	1724	317.41	721.14	2619	342.88	801.59	2528	401.79	921.82	513	53.38	120.12	985	176.88	323.15	352	298.32	412.99
CGL_RS10460	NC_003450[+]2225149-2225952	207	51.33	116.63	351	61.9	144.71	277	59.3	136.06	23	3.22	7.25	27	6.53	11.93	11	12.55	17.38
CGL_RS05975	NC_003450[+]1265142-1267430	18	1.57	3.56	14	0.87	2.03	34	2.56	5.87	206	10.14	22.82	473	40.19	73.42	195	78.19	108.25
CGL_RS07870	NC_003450[+]1664412-1666505	177	16.85	38.29	295	19.98	46.7	270	22.19	50.92	1133	60.97	137.2	2599	241.38	440.99	1001	438.76	607.41
CGL_RS00870	NC_003450[+]178300-179661	1	0.15	0.33	1	0.1	0.24	1	0.13	0.29	7	0.58	1.3	7	1	1.83	2	1.35	1.87
CGL_RS04390	NC_003450[+]928117-928815	37	10.55	23.98	55	11.16	26.08	47	11.57	26.55	78	12.58	28.3	169	47.02	85.9	46	60.4	83.62
CGL_RS04395	NC_003450[+]928884-930251	38	5.54	12.58	47	4.87	11.39	42	5.28	12.12	125	10.3	23.17	149	21.18	38.7	36	24.16	33.44
CGL_RS00875	NC_003450[+]179689-180714	0	0	0	0	0	0	0	0	0	0	0	0	6	1.14	2.08	0	0	0
CGL_RS14235	NC_003450[-]3046120-3047190	4	0.74	1.69	8	1.06	2.48	2	0.32	0.74	8	0.84	1.89	20	3.63	6.63	12	10.29	14.24
CGL_RS07615	NC_003450[+]1602660-1603469	0	0	0	0	0	0	0	0	0	0	0	0	0	0	0	0	0	0
CGL_RS11635	NC_003450[-]2487910-2489574	1	0.12	0.27	2	0.17	0.4	0	0	0	2	0.13	0.3	0	0	0	2	1.11	1.53
CGL_RS07610	NC_003450[-]1601928-1602185	2	1.54	3.51	0	0	0	1	0.67	1.53	0	0	0	0	0	0	0	0	0
CGL_RS00475	NC_003450[+]91503-91991	3	1.22	2.78	2	0.58	1.36	0	0	0	10	2.31	5.19	44	17.5	31.97	15	28.16	38.98
CGL_RS00470	NC_003450[+]91174-91476	0	0	0	0	0	0	0	0	0	4	1.49	3.35	13	8.34	15.24	1	3.03	4.19
CGL_RS10995	NC_003450[-]2351308-2351844	2	0.74	1.69	10	2.64	6.17	8	2.56	5.88	15	3.15	7.08	45	16.29	29.77	35	59.83	82.82
CGL_RS07585	NC_003450[-]1596246-1597508	31	4.89	11.12	58	6.51	15.22	56	7.63	17.51	168	14.99	33.73	387	59.59	108.87	137	99.56	137.83
CGL_RS12825	NC_003450[-]2729376-2730884	21	2.77	6.3	20	1.88	4.39	22	2.51	5.76	932	69.59	156.62	3566	459.58	839.64	1204	732.34	1013.82
CGL_RS10990	NC_003450[-]2350910-2351311	28	13.89	31.55	36	12.7	29.68	27	11.56	26.52	34	9.53	21.45	82	39.67	72.47	18	41.09	56.89
CGL_RS12820	NC_003450[-]2729136-2729208	4	10.92	24.82	0	0	0	1	2.36	5.41	0	0	0	0	0	0	0	0	0
CGL_RS07580	NC_003450[-]1595841-1596221	19	9.94	22.59	17	6.33	14.79	20	9.04	20.73	9	2.66	5.99	53	27.06	49.43	24	57.82	80.04
CGL_RS00670	NC_003450[-]136119-136565	4	1.78	4.05	12	3.81	8.9	12	4.62	10.6	0	0	0	0	0	0	0	0	0
CGL_RS04950	NC_003450[+]1045158-1046033	53	12.06	27.41	72	11.65	27.24	83	16.31	37.42	173	22.25	50.08	364	80.81	147.64	169	177.08	245.14
CGL_RS04955	NC_003450[+]1046073-1046393	256	159.02	361.28	413	182.42	426.47	351	188.21	431.81	379	133.04	299.39	290	175.69	320.99	81	231.61	320.63
CGL_RS00675	NC_003450[+]136804-138747	22	2.26	5.13	25	1.82	4.26	16	1.42	3.25	51	2.95	6.65	173	17.31	31.62	73	34.46	47.71
CGL_RS10680	NC_003450[-]2276351-2276638	1	0.69	1.57	3	1.48	3.45	2	1.19	2.74	23	9	20.25	52	35.11	64.15	5	15.94	22.06
CGL_RS14100	NC_003450[-]3019540-3020568	35	6.78	15.41	50	6.89	16.11	63	10.54	24.18	16	1.75	3.94	27	5.1	9.32	11	9.81	13.58
CGL_RS10685	NC_003450[-]2276879-2277337	22	9.56	21.71	29	8.96	20.94	29	10.87	24.95	115	28.23	63.53	490	207.61	379.3	57	113.98	157.79
CGL_RS11025	NC_003450[+]2356864-2358134	166	26.04	59.17	223	24.88	58.16	144	19.5	44.74	137	12.14	27.33	205	31.37	57.31	40	28.89	39.99
CGL_RS11020	NC_003450[+]2355621-2356847	0	0	0	4	0.46	1.08	3	0.42	0.97	22	2.02	4.55	37	5.86	10.71	13	9.72	13.46
CGL_RS10510	NC_003450[+]2234853-2237288	18	1.47	3.35	11	0.64	1.5	14	0.99	2.27	74	3.42	7.7	315	25.15	45.94	172	64.81	89.72
CGL_RS07270	NC_003450[+]1531933-1532397	2	0.86	1.95	4	1.22	2.85	5	1.85	4.25	11	2.67	6	25	10.45	19.1	0	0	0
CGL_RS10040	NC_003450[-]2133403-2134260	0	0	0	0	0	0	1	0.2	0.46	3	0.4	0.89	12	2.72	4.97	13	13.91	19.25
CGL_RS07900	NC_003450[+]1671723-1673126	0	0	0	0	0	0	0	0	0	0	0	0	0	0	0	0	0	0
CGL_RS07275	NC_003450[+]1532415-1532999	1	0.34	0.77	0	0	0	0	0	0	19	3.66	8.24	23	7.65	13.97	26	40.79	56.47
CGL_RS10515	NC_003450[+]2237332-2238357	1	0.19	0.44	0	0	0	2	0.34	0.77	15	1.65	3.71	83	15.73	28.74	35	31.31	43.35
CGL_RS07905	NC_003450[-]1673290-1674105	2	0.49	1.11	1	0.18	0.41	1	0.21	0.48	1	0.14	0.31	6	1.43	2.61	1	1.13	1.56
CGL_RS10045	NC_003450[-]2134451-2135551	54	9.78	22.22	70	9.01	21.07	87	13.6	31.21	112	11.46	25.8	245	43.27	79.06	71	59.19	81.94
CGL_RS00580	NC_003450[-]118807-119589	8	2.04	4.63	14	2.54	5.93	14	3.08	7.06	33	4.75	10.69	85	21.11	38.57	51	59.78	82.76
CGL_RS14115	NC_003450[-]3022111-3022929	7	1.7	3.87	2	0.35	0.81	7	1.47	3.38	11	1.52	3.41	33	7.84	14.32	9	10.08	13.96
CGL_RS00585	NC_003450[+]120021-120413	0	0	0	0	0	0	0	0	0	0	0	0	4	1.98	3.62	5	11.68	16.17
CGL_RS11935	NC_003450[+]2549772-2552459	2	0.15	0.34	3	0.16	0.37	1	0.07	0.15	51	2.14	4.81	184	13.31	24.32	93	31.75	43.96
CGL_RS15270	NC_003450[-]3281664-3282173	102	39.88	90.6	162	45.04	105.29	161	54.34	124.67	71	15.69	35.3	140	53.38	97.53	65	116.99	161.95
CGL_RS13545	NC_003450[-]2888895-2890541	724	87.65	199.14	1180	101.58	237.48	690	72.11	165.44	1729	118.29	266.2	2656	313.61	572.97	1027	572.34	792.32
CGL_RS11930	NC_003450[+]2548869-2549699	10	2.4	5.45	18	3.07	7.18	13	2.69	6.18	12	1.63	3.66	9	2.11	3.85	4	4.42	6.12
CGL_RS15275	NC_003450[-]3282345-3282947	0	0	0	0	0	0	3	0.85	1.96	0	0	0	2	0.65	1.18	0	0	0
CGL_RS07050	NC_003450[+]1484479-1484595	14	23.86	54.21	8	9.69	22.66	11	16.18	37.13	3	2.89	6.5	3	4.99	9.11	0	0	0
CGL_RS07720	NC_003450[+]1626291-1629110	229	16.19	36.79	251	12.62	29.5	290	17.7	40.61	3513	140.37	315.89	9831	677.97	1238.65	3988	1298.02	1796.93
CGL_RS07055	NC_003450[+]1484726-1486030	575	87.85	199.6	684	74.32	173.74	650	85.73	196.7	620	53.53	120.47	707	105.36	192.49	234	164.58	227.84
CGL_RS07725	NC_003450[+]1629298-1629864	3	1.06	2.4	0	0	0	9	2.73	6.27	10	1.99	4.47	53	18.18	33.21	23	37.23	51.54
CGL_RS13540	NC_003450[-]2888163-2888336	49	56.15	127.57	81	66.01	154.31	77	76.17	174.76	1128	730.47	1643.88	4484	5011.65	9156.21	1758	9273.52	12837.9
CGL_RS10965	NC_003450[+]2343480-2344262	314	79.96	181.67	425	76.96	179.92	445	97.82	224.44	849	122.18	274.95	1083	268.98	491.43	298	349.32	483.59
CGL_RS08805	NC_003450[+]1860752-1861228	0	0	0	2	0.59	1.39	0	0	0	0	0	0	1	0.41	0.74	2	3.85	5.33
CGL_RS07290	NC_003450[-]1534526-1535407	4	0.9	2.05	29	4.66	10.9	6	1.17	2.69	15	1.92	4.31	17	3.75	6.85	9	9.37	12.97
CGL_RS07295	NC_003450[-]1535379-1536227	2	0.47	1.07	7	1.17	2.73	1	0.2	0.47	6	0.8	1.79	4	0.91	1.67	2	2.16	2.99
CGL_RS08800	NC_003450[+]1858763-1860730	2	0.2	0.46	1	0.07	0.17	0	0	0	2	0.12	0.26	2	0.2	0.36	0	0	0
CGL_RS04825	NC_003450[+]1019075-1022719	47	2.57	5.84	90	3.5	8.18	82	3.87	8.88	149	4.61	10.37	215	11.47	20.96	105	26.44	36.6
CGL_RS04820	NC_003450[+]1018416-1019069	2	0.61	1.39	5	1.08	2.53	5	1.32	3.02	7	1.2	2.71	7	2.08	3.8	14	19.65	27.2
CGL_RS11330	NC_003450[-]2417967-2418884	20	4.34	9.87	27	4.17	9.75	27	5.06	11.61	142	17.43	39.22	406	86.01	157.14	117	116.99	161.95
CGL_RS11335	NC_003450[-]2418988-2420310	52	7.84	17.81	37	3.97	9.27	56	7.29	16.72	84	7.15	16.1	173	25.43	46.46	73	50.64	70.11
CGL_RS11485	NC_003450[-]2455450-2455707	0	0	0	0	0	0	1	0.67	1.53	9	3.93	8.85	11	8.29	15.15	5	17.78	24.62
CGL_RS15305	NC_003450[-]3287077-3287283	0	0	0	3	2.05	4.8	3	2.49	5.72	0	0	0	3	2.82	5.15	0	0	0
CGL_RS11480	NC_003450[+]2454717-2455439	1	0.28	0.63	2	0.39	0.92	4	0.95	2.18	33	5.14	11.57	122	32.81	59.95	39	49.51	68.54
CGL_RS15300	NC_003450[+]3286623-3287009	26	13.39	30.43	31	11.36	26.55	27	12.01	27.55	21	6.11	13.76	32	16.08	29.38	4	9.48	13.13
CGL_RS12350	NC_003450[+]2632544-2633104	14	4.98	11.31	16	4.04	9.45	23	7.06	16.19	47	9.44	21.24	100	34.66	63.33	21	34.36	47.56
CGL_RS13625	NC_003450[+]2915930-2916205	0	0	0	0	0	0	0	0	0	2	0.82	1.84	17	11.98	21.88	9	29.93	41.43
CGL_RS12355	NC_003450[-]2633144-2633419	3	2.17	4.92	11	5.65	13.21	8	4.99	11.45	31	12.66	28.48	96	67.64	123.58	26	86.47	119.7
CGL_RS11800	NC_003450[-]2522263-2523249	122	24.65	56	159	22.84	53.4	201	35.05	80.42	374	42.7	96.09	742	146.2	267.11	265	246.44	341.16
CGL_RS13620	NC_003450[+]2915417-2915926	0	0	0	0	0	0	0	0	0	7	1.55	3.48	34	12.97	23.69	0	0	0
CGL_RS11805	NC_003450[+]2523562-2524341	2	0.51	1.16	2	0.36	0.85	0	0	0	37	5.35	12.03	102	25.43	46.46	24	28.24	39.1
CGL_RS07125	NC_003450[+]1501710-1502579	20	4.58	10.41	21	3.42	8	18	3.56	8.17	152	19.68	44.3	306	68.4	124.97	63	66.46	92.01
CGL_RS03375	NC_003450[-]690703-691722	83	16.22	36.86	104	14.46	33.8	135	22.78	52.27	133	14.69	33.06	176	33.56	61.31	54	48.59	67.27
CGL_RS03370	NC_003450[-]689914-690696	2	0.51	1.16	0	0	0	2	0.44	1.01	12	1.73	3.89	31	7.7	14.07	17	19.93	27.59
CGL_RS07120	NC_003450[-]1500908-1501471	0	0	0	0	0	0	0	0	0	7	1.4	3.15	17	5.86	10.71	15	24.41	33.79
CGL_RS13395	NC_003450[-]2860503-2862083	16	2.02	4.58	20	1.79	4.19	28	3.05	6.99	198	14.11	31.76	657	80.82	147.65	264	153.27	212.18
CGL_RS11155	NC_003450[-]2386612-2387574	0	0	0	2	0.3	0.69	3	0.54	1.23	13	1.52	3.42	42	8.48	15.5	8	7.63	10.56
CGL_RS11150	NC_003450[+]2385784-2386584	27	6.72	15.27	34	6.02	14.07	42	9.03	20.71	81	11.39	25.64	164	39.82	72.75	64	73.33	101.52
CGL_RS12225	NC_003450[-]2612628-2612939	0	0	0	0	0	0	1	0.55	1.27	0	0	0	0	0	0	1	2.94	4.07
CGL_RS12220	NC_003450[-]2612456-2612593	0	0	0	0	0	0	0	0	0	0	0	0	0	0	0	0	0	0
CGL_RS12175	NC_003450[+]2602959-2603031	152	415.17	943.26	25	48.56	113.52	17	40.08	91.96	9	13.89	31.26	0	0	0	1	12.58	17.41
CGL_RS13170	NC_003450[-]2806597-2807253	1	0.3	0.69	4	0.86	2.02	3	0.78	1.8	3	0.52	1.16	6	1.77	3.24	3	4.19	5.8
CGL_RS12170	NC_003450[+]2601462-2602883	0	0	0	0	0	0	0	0	0	0	0	0	0	0	0	0	0	0
CGL_RS13175	NC_003450[-]2807424-2808365	163	34.5	78.39	194	29.2	68.26	240	43.85	100.61	403	48.2	108.48	687	141.83	259.12	137	133.49	184.8
CGL_RS00015	NC_003450[+]3585-4769	1	0.17	0.38	1	0.12	0.28	0	0	0	13	1.24	2.78	70	11.49	20.99	25	19.37	26.81
CGL_RS02515	NC_003450[+]520865-521647	5	1.27	2.89	5	0.91	2.12	10	2.2	5.04	19	2.73	6.15	31	7.7	14.07	9	10.55	14.61
CGL_RS02510	NC_003450[+]520671-520853	0	0	0	1	0.77	1.81	0	0	0	1	0.62	1.39	0	0	0	2	10.03	13.89
CGL_RS03575	NC_003450[+]736413-737207	39	9.78	22.22	34	6.07	14.18	38	8.23	18.88	61	8.65	19.46	75	18.35	33.52	45	51.95	71.92
CGL_RS03570	NC_003450[+]735899-736354	21	9.18	20.86	23	7.15	16.72	31	11.7	26.85	43	10.62	23.91	106	45.21	82.59	15	30.19	41.8
CGL_RS00010	NC_003450[+]2292-3476	4	0.67	1.53	1	0.12	0.28	2	0.29	0.67	42	3.99	8.99	186	30.53	55.77	74	57.32	79.35
CGL_RS03770	NC_003450[+]794714-795304	39	13.16	29.89	48	11.52	26.92	50	14.56	33.41	15	2.86	6.44	9	2.96	5.41	3	4.66	6.45
CGL_RS03805	NC_003450[-]801187-802479	21	3.24	7.36	13	1.42	3.33	37	4.93	11.3	128	11.15	25.1	394	59.26	108.27	184	130.62	180.82
CGL_RS03775	NC_003450[+]795448-796113	73	21.85	49.65	80	17.03	39.82	89	23	52.77	1431	242.11	544.85	3649	1065.53	1946.7	1281	1765.42	2443.99
CGL_RS03800	NC_003450[-]800205-801194	20	4.03	9.15	26	3.73	8.71	41	7.13	16.35	100	11.38	25.61	154	30.25	55.27	134	124.24	171.99
CGL_RS12030	NC_003450[-]2570307-2571347	7	1.34	3.05	9	1.23	2.87	5	0.83	1.9	3	0.32	0.73	29	5.42	9.9	16	14.11	19.53
CGL_RS06720	NC_003450[-]1410061-1411011	0	0	0	0	0	0	0	0	0	0	0	0	1	0.2	0.37	3	2.9	4.01
CGL_RS06090	NC_003450[+]1285302-1286033	0	0	0	0	0	0	0	0	0	2	0.31	0.69	4	1.06	1.94	9	11.28	15.62
CGL_RS09515	NC_003450[-]2014159-2015496	1	0.15	0.34	2	0.21	0.5	1	0.13	0.3	31	2.61	5.88	63	9.16	16.73	29	19.89	27.54
CGL_RS06725	NC_003450[-]1411116-1411424	0	0	0	1	0.46	1.07	1	0.56	1.28	0	0	0	0	0	0	0	0	0
CGL_RS09510	NC_003450[+]2011875-2013359	113	15.17	34.47	139	13.27	31.03	182	21.1	48.4	714	54.18	121.92	1992	260.87	476.61	834	515.49	713.62
CGL_RS06095	NC_003450[+]1286043-1287002	0	0	0	1	0.15	0.35	0	0	0	1	0.12	0.26	6	1.22	2.22	0	0	0
CGL_RS03590	NC_003450[-]740225-741016	11	2.77	6.29	0	0	0	4	0.87	1.99	159	22.62	50.91	615	151.01	275.9	195	225.99	312.85
CGL_RS12775	NC_003450[-]2723768-2724058	245	167.87	381.4	360	175.41	410.07	361	213.53	489.9	74	28.65	64.48	145	96.9	177.04	36	113.55	157.19
CGL_RS03595	NC_003450[+]741397-741768	17	9.11	20.7	35	13.34	31.19	30	13.88	31.85	29	8.78	19.77	32	16.73	30.56	23	56.75	78.56
CGL_RS12770	NC_003450[+]2723047-2723613	2	0.7	1.6	1	0.25	0.58	0	0	0	20	3.97	8.94	54	18.52	33.84	24	38.85	53.78
CGL_RS13085	NC_003450[-]2790763-2790835	10	27.32	62.06	2	3.88	9.08	3	7.07	16.23	0	0	0	0	0	0	0	0	0
CGL_RS13080	NC_003450[+]2790153-2790554	0	0	0	0	0	0	0	0	0	0	0	0	4	1.94	3.54	1	2.28	3.16
CGL_RS12570	NC_003450[-]2677476-2679581	28	2.65	6.02	35	2.36	5.51	47	3.84	8.81	247	13.22	29.74	868	80.15	146.44	237	103.29	142.99
CGL_RS12575	NC_003450[-]2679682-2680128	6	2.68	6.08	7	2.22	5.19	5	1.93	4.42	85	21.43	48.22	126	54.82	100.15	56	114.99	159.19
CGL_RS02350	NC_003450[-]484103-485062	2	0.41	0.94	4	0.59	1.38	5	0.9	2.06	14	1.64	3.7	76	15.4	28.13	36	34.42	47.65
CGL_RS02420	NC_003450[+]496340-496411	28	77.54	176.17	1	1.97	4.6	7	16.73	38.39	2	3.13	7.04	1	2.7	4.93	0	0	0
CGL_RS02355	NC_003450[-]485074-485385	1	0.64	1.45	0	0	0	0	0	0	1	0.36	0.81	8	4.99	9.11	2	5.89	8.15
CGL_RS02425	NC_003450[+]496508-496580	69	188.47	428.19	16	31.08	72.65	9	21.22	48.69	0	0	0	0	0	0	0	0	0
CGL_RS14520	NC_003450[+]3118285-3119586	0	0	0	0	0	0	0	0	0	36	3.11	7.01	93	13.89	25.38	59	41.59	57.58
CGL_RS03115	NC_003450[-]632687-633079	0	0	0	0	0	0	4	1.75	4.02	1	0.29	0.65	3	1.48	2.71	2	4.67	6.47
CGL_RS03110	NC_003450[-]631821-632684	0	0	0	1	0.16	0.38	1	0.2	0.46	0	0	0	9	2.03	3.7	0	0	0
CGL_RS13955	NC_003450[+]2986738-2988168	31	4.32	9.81	29	2.87	6.72	40	4.81	11.04	140	11.02	24.81	348	47.29	86.4	116	74.4	103
CGL_RS06435	NC_003450[+]1361361-1362851	29	3.88	8.81	20	1.9	4.45	43	4.96	11.39	115	8.69	19.56	333	43.43	79.35	82	50.48	69.88
CGL_RS03970	NC_003450[+]837312-838895	1	0.13	0.29	0	0	0	0	0	0	11	0.78	1.76	32	3.93	7.18	5	2.9	4.01
CGL_RS06430	NC_003450[-]1360165-1361295	0	0	0	4	0.5	1.17	2	0.31	0.7	4	0.4	0.9	52	8.94	16.34	11	8.93	12.36
CGL_RS13950	NC_003450[-]2984542-2986398	3280	352.18	800.15	4940	377.18	881.78	5371	497.84	1142.19	13242	803.49	1808.22	24339	2548.91	4656.83	9310	4601.64	6370.35
CGL_RS03975	NC_003450[+]838925-839356	0	0	0	0	0	0	1	0.4	0.91	0	0	0	0	0	0	0	0	0
CGL_RS14200	NC_003450[+]3038173-3038946	0	0	0	2	0.37	0.86	0	0	0	1	0.15	0.33	7	1.76	3.21	1	1.18	1.64
CGL_RS06545	NC_003450[+]1379003-1379569	5	1.76	3.99	6	1.5	3.51	5	1.52	3.48	5	1	2.24	13	4.46	8.15	5	8.1	11.21
CGL_RS05160	NC_003450[+]1085791-1086090	27	17.94	40.77	62	29.3	68.5	75	43.03	98.73	93	34.93	78.61	180	116.68	213.18	57	174.39	241.42
CGL_RS06540	NC_003450[-]1378463-1378942	0	0	0	0	0	0	1	0.36	0.82	6	1.41	3.17	20	8.1	14.8	7	13.39	18.53
CGL_RS14205	NC_003450[-]3038991-3040682	3	0.35	0.8	11	0.92	2.15	15	1.53	3.5	37	2.47	5.55	147	16.9	30.87	58	31.47	43.56
CGL_RS05165	NC_003450[+]1086096-1086920	144	34.8	79.07	229	39.36	92.01	240	50.07	114.88	262	35.78	80.53	288	67.89	124.03	96	106.81	147.86
CGL_RS13550	NC_003450[-]2890749-2890931	0	0	0	0	0	0	1	0.94	2.16	0	0	0	6	6.38	11.65	1	5.01	6.94
CGL_RS09600	NC_003450[-]2035987-2036187	30	29.76	67.61	63	44.44	103.89	60	51.38	117.88	33	18.5	41.63	73	70.63	129.04	55	251.16	347.69
CGL_RS13220	NC_003450[-]2818348-2819565	5	0.82	1.86	10	1.16	2.72	4	0.57	1.3	14	1.29	2.91	34	5.43	9.92	26	19.59	27.12
CGL_RS13555	NC_003450[-]2890928-2892139	1	0.16	0.37	7	0.82	1.91	3	0.43	0.98	19	1.77	3.98	78	12.52	22.87	18	13.63	18.87
CGL_RS13225	NC_003450[-]2819555-2820277	10	2.76	6.27	12	2.35	5.5	18	4.28	9.83	36	5.61	12.63	43	11.57	21.13	19	24.12	33.39
CGL_RS09605	NC_003450[+]2036749-2037510	465	121.67	276.44	698	129.88	303.63	726	163.99	376.25	777	114.9	258.57	1749	446.37	815.52	579	697.43	965.49
CGL_RS13790	NC_003450[+]2951844-2952695	4	0.94	2.13	3	0.5	1.17	2	0.41	0.93	9	1.19	2.68	33	7.53	13.76	13	14.01	19.39
CGL_RS13795	NC_003450[+]2952710-2952976	0	0	0	1	0.53	1.24	0	0	0	5	2.11	4.75	9	6.56	11.98	5	17.18	23.79
CGL_RS09170	NC_003450[-]1949018-1951450	8	0.66	1.49	16	0.93	2.18	18	1.27	2.92	9	0.42	0.94	28	2.24	4.09	7	2.64	3.66
CGL_RS05565	NC_003450[+]1159865-1160731	335	77.04	175.04	378	61.82	144.52	497	98.67	226.38	2528	328.55	739.38	4160	933.12	1704.8	1384	1465.19	2028.35
CGL_RS14680	NC_003450[-]3153892-3154767	17	3.87	8.79	17	2.75	6.43	32	6.29	14.43	136	17.49	39.37	287	63.72	116.41	76	79.63	110.24
CGL_RS05560	NC_003450[+]1159635-1159802	47	55.78	126.74	22	18.57	43.41	54	55.32	126.93	104	69.75	156.98	295	341.49	623.9	172	939.71	1300.9
CGL_RS02225	NC_003450[+]462557-463870	25	3.79	8.62	43	4.64	10.85	39	5.11	11.72	170	14.58	32.81	327	48.4	88.42	114	79.63	110.24
CGL_RS02735	NC_003450[+]557373-557558	69	73.97	168.05	89	67.85	158.61	116	107.35	246.29	466	282.3	635.31	1508	1576.71	2880.63	399	1968.95	2725.74
CGL_RS09285	NC_003450[+]1975916-1976497	0	0	0	0	0	0	0	0	0	0	0	0	0	0	0	0	0	0
CGL_RS02220	NC_003450[+]461112-462458	59	8.73	19.84	83	8.73	20.42	85	10.86	24.92	167	13.97	31.44	241	34.8	63.57	108	73.59	101.88
CGL_RS09280	NC_003450[+]1975171-1975797	0	0	0	0	0	0	1	0.27	0.63	1	0.18	0.4	1	0.31	0.57	0	0	0
CGL_RS02730	NC_003450[+]556734-557369	508	159.26	361.84	559	124.62	291.34	622	168.33	386.21	3554	629.65	1417	6190	1892.77	3458.06	1732	2499.57	3460.32
CGL_RS03600	NC_003450[-]741815-742381	0	0	0	0	0	0	3	0.91	2.09	4	0.8	1.79	18	6.17	11.28	3	4.85	6.72
CGL_RS14515	NC_003450[+]3117337-3118125	0	0	0	0	0	0	0	0	0	11	1.57	3.54	8	1.97	3.6	7	8.14	11.27
CGL_RS14510	NC_003450[+]3116641-3117336	0	0	0	0	0	0	0	0	0	27	4.37	9.84	80	22.35	40.84	58	76.49	105.89
CGL_RS03605	NC_003450[+]742409-742831	7	3.3	7.5	6	2.01	4.7	4	1.63	3.73	5	1.33	3	10	4.6	8.4	7	15.19	21.03
CGL_RS05705	NC_003450[+]1194216-1195112	33	7.34	16.67	22	3.48	8.13	37	7.1	16.29	171	21.48	48.34	367	79.57	145.37	164	167.81	232.31
CGL_RS05700	NC_003450[+]1193867-1194193	318	193.9	440.54	252	109.27	255.45	376	197.92	454.08	704	242.59	545.93	659	391.92	716.04	191	536.12	742.18
CGL_RS09465	NC_003450[-]2003399-2005309	98	10.22	23.23	105	7.79	18.21	102	9.19	21.08	259	15.27	34.37	395	40.2	73.44	143	68.68	95.08
CGL_RS09460	NC_003450[+]2002126-2003337	16	2.63	5.98	12	1.4	3.28	16	2.27	5.21	98	9.11	20.5	224	35.94	65.67	113	85.58	118.47
CGL_RS08645	NC_003450[-]1819745-1819954	4	3.8	8.63	1	0.68	1.58	5	4.1	9.4	6	3.22	7.25	17	15.74	28.76	6	26.22	36.3
CGL_RS14335	NC_003450[-]3075538-3076563	62	12.05	27.37	102	14.09	32.95	105	17.61	40.41	676	74.24	167.07	1788	338.91	619.18	550	492.03	681.15
CGL_RS08395	NC_003450[-]1778099-1779508	4	0.57	1.29	6	0.6	1.41	8	0.98	2.24	3	0.24	0.54	13	1.8	3.28	11	7.16	9.91
CGL_RS08220	NC_003450[+]1744884-1746233	20	2.95	6.71	24	2.52	5.89	27	3.44	7.9	9	0.75	1.69	53	7.64	13.95	35	23.79	32.94
CGL_RS14330	NC_003450[+]3074078-3075451	0	0	0	0	0	0	0	0	0	0	0	0	0	0	0	0	0	0
CGL_RS08640	NC_003450[+]1818798-1819169	12	6.43	14.61	10	3.81	8.91	12	5.55	12.74	32	9.69	21.81	167	87.3	159.5	48	118.43	163.95
CGL_RS08390	NC_003450[+]1776613-1776684	13	36	81.79	6	11.81	27.62	1	2.39	5.48	3	4.7	10.57	0	0	0	0	0	0
CGL_RS06940	NC_003450[+]1457032-1458069	35	6.72	15.27	42	5.74	13.41	32	5.3	12.17	191	20.73	46.66	466	87.31	159.51	209	184.81	255.84
CGL_RS05875	NC_003450[-]1236542-1238050	0	0	0	2	0.19	0.44	3	0.34	0.79	89	6.65	14.96	438	56.45	103.13	163	99.14	137.25
CGL_RS06945	NC_003450[+]1458112-1460619	66	5.25	11.92	91	5.15	12.03	121	8.3	19.05	503	22.6	50.86	1266	98.17	179.35	568	207.87	287.77
CGL_RS08225	NC_003450[-]1746230-1747918	6	0.71	1.61	11	0.92	2.16	6	0.61	1.4	24	1.6	3.6	88	10.13	18.51	36	19.56	27.08
CGL_RS13325	NC_003450[+]2839563-2840720	0	0	0	1	0.12	0.29	1	0.15	0.34	6	0.58	1.31	14	2.35	4.3	7	5.55	7.68
CGL_RS04760	NC_003450[+]1006089-1006700	0	0	0	1	0.23	0.54	1	0.28	0.65	7	1.29	2.9	22	6.99	12.77	10	15	20.76
CGL_RS12990	NC_003450[-]2769154-2770599	0	0	0	1	0.1	0.23	4	0.48	1.09	3	0.24	0.53	0	0	0	7	4.44	6.15
CGL_RS04765	NC_003450[+]1007049-1008155	2	0.36	0.82	5	0.64	1.5	6	0.93	2.14	17	1.73	3.89	29	5.1	9.31	8	6.63	9.18
CGL_RS05360	NC_003450[+]1122872-1123030	0	0	0	0	0	0	0	0	0	0	0	0	0	0	0	0	0	0
CGL_RS01990	NC_003450[+]410707-412548	18	1.95	4.43	30	2.31	5.4	24	2.24	5.15	2	0.12	0.28	10	1.06	1.93	3	1.5	2.07
CGL_RS01335	NC_003450[+]270660-271694	68	13.1	29.76	105	14.39	33.63	159	26.44	60.67	523	56.94	128.14	1500	281.85	514.93	469	415.92	575.78
CGL_RS05365	NC_003450[+]1123051-1123464	2	0.96	2.19	0	0	0	2	0.83	1.91	4	1.09	2.45	26	12.21	22.31	14	31.04	42.97
CGL_RS01330	NC_003450[+]269371-270636	117	18.43	41.87	259	29.01	67.81	211	28.69	65.82	826	73.52	165.45	1181	181.42	331.45	482	349.45	483.77
CGL_RS01995	NC_003450[+]412557-413636	22	4.06	9.23	22	2.89	6.75	42	6.69	15.36	15	1.56	3.52	27	4.86	8.88	4	3.4	4.71
CGL_RS06890	NC_003450[+]1448390-1448584	30	30.67	69.69	43	31.26	73.09	52	45.9	105.31	391	225.93	508.45	1487	1483	2709.42	411	1934.56	2678.14
CGL_RS02640	NC_003450[+]540112-540426	40	25.32	57.53	43	19.36	45.25	77	42.07	96.53	600	214.62	483	1799	1110.67	2029.18	815	2374.77	3287.55
CGL_RS02645	NC_003450[+]540426-541001	200	69.24	157.3	312	76.8	179.55	356	106.38	244.07	4483	876.98	1973.59	4443	1500.09	2740.65	1680	2677.09	3706.06
CGL_RS06895	NC_003450[+]1448645-1449028	272	141.23	320.88	255	94.16	220.12	322	144.34	331.15	1173	344.2	774.6	2124	1075.69	1965.27	401	958.49	1326.9
CGL_RS04010	NC_003450[+]844495-845184	3	0.87	1.97	5	1.03	2.4	10	2.49	5.72	28	4.57	10.29	72	20.3	37.08	15	19.95	27.62
CGL_RS04540	NC_003450[+]961297-961656	84	46.52	105.7	151	59.47	139.03	126	60.24	138.22	19	5.95	13.38	42	22.69	41.45	26	66.29	91.77
CGL_RS04015	NC_003450[+]845198-846100	0	0	0	0	0	0	4	0.76	1.75	12	1.5	3.37	34	7.32	13.38	17	17.28	23.92
CGL_RS04545	NC_003450[+]961614-962252	342	106.72	242.46	524	116.27	271.82	457	123.1	282.43	128	22.57	50.79	123	37.43	68.39	41	58.89	81.53
CGL_RS01040	NC_003450[-]217138-217929	1	0.25	0.57	0	0	0	1	0.22	0.5	21	2.99	6.72	77	18.91	34.54	35	40.56	56.15
CGL_RS08020	NC_003450[-]1700505-1701767	13	2.05	4.66	22	2.47	5.77	18	2.45	5.63	79	7.05	15.86	142	21.87	39.95	45	32.7	45.27
CGL_RS01515	NC_003450[+]305288-305761	4	1.68	3.82	3	0.9	2.1	5	1.82	4.17	18	4.28	9.63	39	16	29.23	18	34.85	48.25
CGL_RS08025	NC_003450[-]1702029-1702316	539	373.16	847.82	1089	536.13	1253.38	753	450.04	1032.52	695	271.91	611.93	900	607.73	1110.32	238	758.51	1050.05
CGL_RS01045	NC_003450[-]217940-218836	2	0.44	1.01	1	0.16	0.37	1	0.19	0.44	29	3.64	8.2	94	20.38	37.23	26	26.6	36.83
CGL_RS05015	NC_003450[-]1057197-1057850	0	0	0	0	0	0	3	0.79	1.81	8	1.38	3.1	28	8.33	15.21	8	11.23	15.54
CGL_RS14020	NC_003450[-]3002451-3003236	814	206.49	469.15	1207	217.73	509.02	763	167.09	383.35	1008	144.5	325.2	1744	431.51	788.36	680	794.08	1099.29
CGL_RS10215	NC_003450[-]2166121-2166990	0	0	0	0	0	0	4	0.79	1.82	2	0.26	0.58	3	0.67	1.23	0	0	0
CGL_RS05380	NC_003450[+]1126407-1127012	4	1.32	2.99	13	3.04	7.11	17	4.83	11.08	281	52.25	117.58	951	305.19	557.58	366	554.35	767.42
CGL_RS05385	NC_003450[+]1127013-1128353	47	6.99	15.88	46	4.86	11.37	58	7.44	17.08	1067	89.66	201.77	2303	333.99	610.19	1022	699.51	968.38
CGL_RS10210	NC_003450[+]2165625-2166101	3	1.25	2.85	7	2.08	4.86	12	4.33	9.93	15	3.54	7.97	29	11.82	21.6	11	21.16	29.3
CGL_RS09860	NC_003450[-]2090748-2092061	48	7.28	16.55	83	8.96	20.94	52	6.81	15.63	70	6	13.51	57	8.43	15.41	29	20.25	28.04
CGL_RS09315	NC_003450[+]1979239-1979811	0	0	0	0	0	0	0	0	0	0	0	0	0	0	0	1	1.6	2.22
CGL_RS04495	NC_003450[-]950825-951460	0	0	0	0	0	0	0	0	0	1	0.18	0.4	0	0	0	1	1.44	2
CGL_RS01190	NC_003450[+]241637-241709	0	0	0	2	3.88	9.08	1	2.36	5.41	0	0	0	1	2.67	4.87	0	0	0
CGL_RS04490	NC_003450[+]948791-950842	4	0.39	0.88	2	0.14	0.32	1	0.08	0.19	20	1.1	2.47	75	7.11	12.99	28	12.53	17.34
CGL_RS01195	NC_003450[-]241880-242902	0	0	0	0	0	0	0	0	0	37	4.07	9.17	83	15.78	28.83	42	37.69	52.17
CGL_RS00110	NC_003450[+]20073-21068	5	1	2.27	4	0.57	1.33	11	1.9	4.36	18	2.04	4.58	14	2.73	4.99	8	7.38	10.21
CGL_RS00115	NC_003450[-]21071-21241	0	0	0	0	0	0	0	0	0	0	0	0	0	0	0	0	0	0
CGL_RS04165	NC_003450[-]875982-877112	35	6.17	14.02	66	8.27	19.34	73	11.11	25.49	304	30.29	68.16	864	148.57	271.43	335	271.86	376.36
CGL_RS01420	NC_003450[+]286382-287860	4	0.54	1.23	7	0.67	1.57	2	0.23	0.53	26	1.98	4.46	54	7.1	12.97	12	7.45	10.31
CGL_RS12230	NC_003450[-]2613074-2613637	1	0.35	0.8	0	0	0	2	0.61	1.4	0	0	0	1	0.34	0.63	2	3.26	4.51
CGL_RS04160	NC_003450[-]874948-875883	19	4.05	9.2	22	3.33	7.79	15	2.76	6.33	246	29.62	66.65	687	142.74	260.78	252	247.12	342.1
CGL_RS01425	NC_003450[-]287963-288829	0	0	0	2	0.33	0.76	0	0	0	0	0	0	3	0.67	1.23	0	0	0
CGL_RS07460	NC_003450[-]1569929-1570873	84	17.72	40.27	65	9.75	22.8	102	18.58	42.62	130	15.5	34.88	207	42.6	77.83	59	57.3	79.33
CGL_RS12695	NC_003450[-]2702485-2703339	9	2.1	4.77	13	2.16	5.04	11	2.21	5.08	62	8.17	18.39	110	25.02	45.71	44	47.23	65.39
CGL_RS07465	NC_003450[-]1571065-1571382	38	23.83	54.13	27	12.04	28.14	33	17.86	40.98	28	9.92	22.33	112	68.5	125.14	18	51.95	71.92
CGL_RS09255	NC_003450[+]1970335-1971477	0	0	0	1	0.12	0.29	3	0.45	1.04	3	0.3	0.67	39	6.63	12.12	5	4.02	5.56
CGL_RS01600	NC_003450[+]319039-319338	0	0	0	1	0.47	1.1	0	0	0	1	0.38	0.85	0	0	0	3	9.18	12.71
CGL_RS01605	NC_003450[-]319333-321690	22	1.86	4.23	21	1.26	2.95	25	1.83	4.19	24	1.15	2.58	66	5.44	9.94	33	12.84	17.78
CGL_RS08735	NC_003450[+]1847327-1847935	0	0	0	2	0.47	1.09	1	0.28	0.65	0	0	0	1	0.32	0.58	2	3.01	4.17
CGL_RS08730	NC_003450[-]1846330-1846680	280	159.06	361.38	290	117.15	273.87	331	162.32	372.41	227	72.87	163.99	588	325.79	595.21	129	337.33	466.99
CGL_RS12690	NC_003450[-]2699924-2702485	48	3.74	8.49	72	3.99	9.32	75	5.04	11.56	178	7.83	17.62	330	25.05	45.77	113	40.48	56.04
CGL_RS10415	NC_003450[-]2215636-2215863	29	25.36	57.62	28	17.41	40.71	40	30.2	69.28	86	42.5	95.65	117	99.8	182.33	22	88.57	122.61
CGL_RS10320	NC_003450[-]2194739-2196085	25	3.7	8.41	39	4.11	9.6	33	4.21	9.67	372	31.12	70.03	876	126.48	231.07	270	183.98	254.7
CGL_RS10455	NC_003450[+]2222528-2225038	4	0.32	0.72	2	0.11	0.26	12	0.82	1.89	85	3.81	8.58	323	25.01	45.7	116	42.4	58.7
CGL_RS10325	NC_003450[+]2196883-2198007	3	0.53	1.21	9	1.13	2.65	2	0.31	0.7	24	2.4	5.41	45	7.78	14.21	15	12.24	16.94
CGL_RS05945	NC_003450[-]1256848-1257858	7	1.38	3.14	1	0.14	0.33	4	0.68	1.56	24	2.68	6.02	102	19.62	35.85	38	34.5	47.76
CGL_RS07865	NC_003450[-]1662627-1663583	112	23.34	53.02	175	25.93	60.61	192	34.53	79.23	297	34.97	78.7	516	104.86	191.57	120	115.09	159.33
CGL_RS07860	NC_003450[+]1661587-1662555	31	6.38	14.49	38	5.56	13	27	4.79	11	83	9.65	21.72	211	42.35	77.37	96	90.93	125.88
CGL_RS05940	NC_003450[-]1254734-1256674	1	0.1	0.23	5	0.36	0.85	5	0.44	1.02	9	0.52	1.18	47	4.71	8.6	14	6.62	9.16
CGL_RS09250	NC_003450[+]1969745-1970206	0	0	0	0	0	0	0	0	0	1	0.24	0.55	0	0	0	0	0	0
CGL_RS04380	NC_003450[+]927474-927740	34	25.39	57.69	32	16.99	39.73	49	31.59	72.47	299	126.18	283.97	1064	774.99	1415.89	269	924.74	1280.17
CGL_RS00805	NC_003450[+]162983-163606	13	4.15	9.44	18	4.09	9.56	32	8.83	20.25	61	11.02	24.79	80	24.93	45.55	22	32.36	44.8
CGL_RS04385	NC_003450[+]927752-927925	27	30.94	70.29	40	32.59	76.2	42	41.55	95.32	82	53.1	119.5	154	172.12	314.46	30	158.25	219.08
CGL_RS00800	NC_003450[+]162514-162870	0	0	0	1	0.4	0.93	1	0.48	1.11	6	1.89	4.26	22	11.99	21.9	2	5.14	7.12
CGL_RS10410	NC_003450[-]2214318-2215586	46	7.23	16.42	45	5.03	11.75	73	9.9	22.72	296	26.28	59.15	375	57.47	105	84	60.76	84.11
CGL_RS07605	NC_003450[+]1600692-1601807	0	0	0	2	0.25	0.59	5	0.77	1.77	80	8.08	18.18	218	37.99	69.41	79	64.98	89.95
CGL_RS00480	NC_003450[+]91992-93704	5	0.58	1.32	8	0.66	1.55	7	0.7	1.61	33	2.17	4.89	130	14.76	26.96	38	20.36	28.19
CGL_RS07600	NC_003450[+]1599655-1600680	2	0.39	0.88	4	0.55	1.29	7	1.17	2.69	66	7.25	16.31	159	30.14	55.06	54	48.31	66.88
CGL_RS00485	NC_003450[+]93729-94202	0	0	0	0	0	0	0	0	0	5	1.19	2.67	16	6.56	11.99	6	11.62	16.08
CGL_RS07595	NC_003450[+]1598679-1599617	3	0.64	1.45	1	0.15	0.35	1	0.18	0.42	12	1.44	3.24	42	8.7	15.89	10	9.77	13.53
CGL_RS07590	NC_003450[-]1597742-1598623	0	0	0	1	0.16	0.38	2	0.39	0.9	23	2.94	6.61	72	15.87	29	27	28.1	38.9
CGL_RS12510	NC_003450[+]2663513-2664064	1	0.36	0.82	2	0.51	1.2	3	0.94	2.15	36	7.35	16.54	121	42.63	77.88	18	29.93	41.43
CGL_RS00645	NC_003450[+]131822-132427	18	5.92	13.46	29	6.78	15.86	35	9.94	22.81	110	20.45	46.03	225	72.21	131.92	77	116.62	161.45
CGL_RS04945	NC_003450[-]1044474-1044959	19	7.79	17.71	33	9.63	22.51	22	7.79	17.88	133	30.83	69.39	245	98.04	179.11	81	152.97	211.77
CGL_RS00640	NC_003450[-]130812-131711	2	0.44	1.01	3	0.47	1.1	0	0	0	2	0.25	0.56	6	1.3	2.37	5	5.1	7.06
CGL_RS04940	NC_003450[-]1043771-1044295	3	1.14	2.59	7	1.89	4.42	10	3.28	7.52	162	34.77	78.25	403	149.28	272.74	120	209.79	290.43
CGL_RS11035	NC_003450[-]2358770-2359417	29	8.92	20.27	38	8.32	19.44	36	9.56	21.94	0	0	0	4	1.2	2.19	0	0	0
CGL_RS15065	NC_003450[-]3226908-3227684	2	0.51	1.17	3	0.55	1.28	2	0.44	1.02	15	2.18	4.9	44	11.01	20.12	11	13	17.99
CGL_RS11030	NC_003450[-]2358151-2358633	335	138.29	314.2	515	151.18	353.43	469	167.14	383.46	57	13.3	29.93	99	39.86	72.83	24	45.61	63.14
CGL_RS11475	NC_003450[-]2451792-2454638	15	1.05	2.39	29	1.45	3.38	17	1.03	2.36	295	11.68	26.28	657	44.88	81.99	252	81.24	112.47
CGL_RS07910	NC_003450[-]1674120-1675268	4	0.7	1.58	4	0.49	1.15	5	0.75	1.72	5	0.49	1.1	7	1.18	2.16	4	3.19	4.42
CGL_RS10035	NC_003450[-]2131822-2133402	3	0.38	0.86	1	0.09	0.21	4	0.44	1	14	1	2.25	21	2.58	4.72	6	3.48	4.82
CGL_RS07265	NC_003450[-]1530338-1531792	31	4.25	9.65	52	5.07	11.85	59	6.98	16.01	386	29.89	67.27	986	131.79	240.78	311	196.19	271.6
CGL_RS07915	NC_003450[-]1675265-1676623	2	0.29	0.67	11	1.15	2.68	3	0.38	0.87	3	0.25	0.56	8	1.14	2.09	6	4.05	5.61
CGL_RS07260	NC_003450[+]1529486-1530223	0	0	0	2	0.38	0.9	0	0	0	0	0	0	0	0	0	0	0	0
CGL_RS10030	NC_003450[+]2131322-2131765	21	9.43	21.43	64	20.44	47.78	83	32.18	73.82	257	65.22	146.78	1000	438.01	800.23	206	425.85	589.53
CGL_RS13815	NC_003450[-]2956828-2957499	6	1.78	4.04	11	2.32	5.43	12	3.07	7.05	67	11.23	25.28	115	33.28	60.8	58	79.22	109.67
CGL_RS00240	NC_003450[-]42510-43919	3	0.42	0.96	8	0.8	1.88	7	0.85	1.96	30	2.4	5.4	89	12.28	22.43	49	31.9	44.16
CGL_RS00245	NC_003450[-]43923-45347	3	0.42	0.95	9	0.89	2.09	12	1.45	3.33	49	3.87	8.72	165	22.52	41.14	69	44.45	61.53
CGL_RS15205	NC_003450[-]3257401-3258492	0	0	0	1	0.13	0.3	4	0.63	1.45	11	1.13	2.55	32	5.7	10.41	21	17.65	24.44
CGL_RS15200	NC_003450[-]3256469-3257374	9	1.98	4.5	1	0.16	0.37	3	0.57	1.31	18	2.24	5.04	24	5.15	9.41	11	11.15	15.43
CGL_RS07730	NC_003450[+]1629913-1630671	6	1.58	3.58	1	0.19	0.44	10	2.27	5.2	40	5.94	13.36	124	31.77	58.05	36	43.54	60.27
CGL_RS07045	NC_003450[+]1481277-1484363	157927	10200.6	23175.5	113261	5202.11	12161.6	127731	7122.03	16340.1	187575	6846.66	15408.1	136931	8626.4	15760.3	50202	14926.5	20663.8
CGL_RS07735	NC_003450[-]1630664-1631329	11	3.29	7.48	17	3.62	8.46	12	3.1	7.12	70	11.84	26.65	193	56.36	102.96	58	79.94	110.66
CGL_RS07040	NC_003450[+]1479362-1480885	1	0.13	0.3	6	0.56	1.31	11	1.24	2.85	82	6.06	13.64	64	8.17	14.92	32	19.27	26.68
CGL_RS07280	NC_003450[+]1533041-1533784	2	0.54	1.22	4	0.76	1.78	8	1.85	4.25	18	2.72	6.13	57	14.9	27.22	22	27.14	37.57
CGL_RS08815	NC_003450[+]1865619-1865825	0	0	0	0	0	0	1	0.83	1.91	0	0	0	0	0	0	0	0	0
CGL_RS12965	NC_003450[-]2763502-2764941	33	4.57	10.38	45	4.43	10.36	41	4.9	11.24	209	16.35	36.8	516	69.69	127.32	234	149.15	206.48
CGL_RS08810	NC_003450[+]1862945-1865302	2	0.17	0.38	8	0.48	1.12	1	0.07	0.17	2	0.1	0.22	6	0.49	0.9	10	3.89	5.39
CGL_RS07285	NC_003450[+]1533781-1534524	3	0.81	1.83	3	0.57	1.34	6	1.39	3.18	7	1.06	2.39	37	9.67	17.67	14	17.27	23.91
CGL_RS14175	NC_003450[+]3032662-3033867	0	0	0	0	0	0	0	0	0	0	0	0	5	0.8	1.47	1	0.76	1.05
CGL_RS12960	NC_003450[-]2761783-2762676	7	1.56	3.55	13	2.06	4.82	8	1.54	3.53	32	4.03	9.08	89	19.36	35.37	29	29.78	41.22
CGL_RS04830	NC_003450[-]1022696-1024666	6	0.61	1.38	4	0.29	0.67	13	1.13	2.6	15	0.86	1.93	47	4.64	8.47	16	7.45	10.31
CGL_RS04835	NC_003450[-]1024663-1026396	10	1.15	2.61	14	1.15	2.68	21	2.08	4.78	40	2.6	5.85	55	6.17	11.27	16	8.47	11.72
CGL_RS11320	NC_003450[-]2416369-2417100	6	1.63	3.71	6	1.16	2.72	8	1.88	4.32	40	6.16	13.86	81	21.52	39.32	44	55.17	76.38
CGL_RS11490	NC_003450[-]2455718-2457067	0	0	0	4	0.42	0.98	2	0.26	0.59	33	2.76	6.2	56	8.07	14.74	29	19.72	27.3
CGL_RS08255	NC_003450[-]1752612-1754894	37	3.23	7.34	44	2.73	6.39	43	3.24	7.44	166	8.19	18.44	426	36.29	66.3	129	51.86	71.8
CGL_RS11325	NC_003450[-]2417220-2417948	20	5.47	12.43	45	8.75	20.46	40	9.45	21.67	37	5.72	12.87	156	41.62	76.03	61	76.8	106.32
CGL_RS11495	NC_003450[-]2457335-2457803	0	0	0	1	0.3	0.71	0	0	0	3	0.72	1.62	3	1.24	2.27	4	7.83	10.84
CGL_RS10140	NC_003450[+]2152135-2152332	0	0	0	1	0.71	1.67	0	0	0	24	13.66	30.74	95	93.31	170.47	35	162.25	224.61
CGL_RS10145	NC_003450[+]2152334-2153116	1	0.26	0.58	1	0.18	0.42	5	1.1	2.52	168	24.18	54.41	665	165.17	301.76	307	359.88	498.2
CGL_RS12365	NC_003450[+]2634090-2634755	41	12.28	27.89	102	21.72	50.77	73	18.87	43.29	136	23.01	51.78	267	77.96	142.44	109	150.22	207.96
CGL_RS08250	NC_003450[+]1752255-1752530	4	2.89	6.57	3	1.54	3.6	4	2.49	5.72	16	6.53	14.7	39	27.48	50.21	11	36.58	50.64
CGL_RS12995	NC_003450[+]2770715-2771986	0	0	0	0	0	0	0	0	0	1	0.09	0.2	4	0.61	1.12	0	0	0
CGL_RS14105	NC_003450[-]3020559-3021203	2	0.62	1.4	7	1.54	3.6	0	0	0	12	2.1	4.72	22	6.63	12.12	7	9.96	13.79
CGL_RS15510	NC_003450[-]280667-280939	0	0	0	0	0	0	1	0.63	1.45	9	3.71	8.36	9	6.41	11.71	15	50.43	69.82
CGL_RS15515	NC_003450[-]280946-281401	0	0	0	0	0	0	0	0	0	7	1.73	3.89	30	12.8	23.38	12	24.16	33.44
CGL_RS03340	NC_003450[-]683873-684925	36	6.82	15.49	97	13.06	30.53	69	11.28	25.88	6	0.64	1.44	10	1.84	3.37	3	2.61	3.62
CGL_RS07130	NC_003450[+]1502601-1503179	21	7.23	16.43	26	6.36	14.88	14	4.16	9.55	91	17.71	39.85	131	44	80.39	55	87.19	120.7
CGL_RS03345	NC_003450[+]685109-686383	0	0	0	1	0.11	0.26	1	0.14	0.31	19	1.68	3.78	27	4.12	7.52	11	7.92	10.96
CGL_RS07135	NC_003450[+]1503279-1504241	386	79.92	181.58	549	80.83	188.97	465	83.11	190.69	1039	121.57	273.59	1537	310.39	567.08	359	342.17	473.69
CGL_RS08315	NC_003450[-]1766484-1766948	1	0.43	0.97	0	0	0	1	0.37	0.85	0	0	0	6	2.51	4.58	2	3.95	5.47
CGL_RS14625	NC_003450[-]3140883-3141524	6	1.86	4.23	11	2.43	5.68	14	3.75	8.61	50	8.78	19.75	102	30.9	56.45	62	88.64	122.71
CGL_RS11145	NC_003450[-]2384507-2385499	15	3.01	6.84	10	1.43	3.34	14	2.43	5.57	147	16.68	37.54	381	74.61	136.32	136	125.71	174.03
CGL_RS11140	NC_003450[-]2383620-2384510	12	2.68	6.1	11	1.75	4.09	8	1.55	3.55	149	18.85	42.41	384	83.82	153.13	202	208.09	288.07
CGL_RS11920	NC_003450[+]2546828-2547322	0	0	0	0	0	0	0	0	0	0	0	0	1	0.39	0.72	3	5.56	7.7
CGL_RS08310	NC_003450[+]1765969-1766445	11	4.6	10.45	11	3.27	7.64	9	3.25	7.45	11	2.6	5.85	59	24.06	43.95	11	21.16	29.3
CGL_RS12190	NC_003450[-]2605525-2606370	14	3.3	7.5	13	2.18	5.09	11	2.24	5.13	412	54.87	123.49	1709	392.86	717.75	438	475.2	657.85
CGL_RS11925	NC_003450[+]2547334-2548872	0	0	0	1	0.09	0.22	0	0	0	4	0.29	0.66	3	0.38	0.69	2	1.19	1.65
CGL_RS13160	NC_003450[-]2804674-2805111	0	0	0	0	0	0	0	0	0	0	0	0	0	0	0	0	0	0
CGL_RS13165	NC_003450[-]2805111-2806442	1	0.15	0.34	0	0	0	0	0	0	0	0	0	2	0.29	0.53	0	0	0
CGL_RS14885	NC_003450[-]3189294-3189686	1	0.51	1.15	1	0.36	0.84	1	0.44	1	15	4.3	9.68	15	7.42	13.56	4	9.34	12.93
CGL_RS02505	NC_003450[+]516494-520495	5954	296.65	673.97	7379	261.43	611.18	7106	305.63	701.2	13951	392.8	883.97	16972	824.75	1506.8	5991	1374.03	1902.16
CGL_RS12195	NC_003450[-]2606559-2607890	109	16.32	37.07	116	12.35	28.87	133	17.19	39.43	2248	190.17	427.96	5114	746.66	1364.13	2015	1388.5	1922.19
CGL_RS02500	NC_003450[+]512913-516410	6373	363.27	825.34	8372	339.35	793.33	7644	376.14	862.97	14813	477.16	1073.83	17964	998.73	1824.66	6207	1628.68	2254.69
CGL_RS12580	NC_003450[-]2680417-2680650	29	24.71	56.14	40	24.24	56.66	52	38.25	87.76	128	61.64	138.71	278	231.04	422.11	62	243.19	336.67
CGL_RS03745	NC_003450[+]788660-790096	63	8.74	19.86	64	6.31	14.76	63	7.54	17.31	220	17.25	38.82	707	95.68	174.81	261	166.71	230.79
CGL_RS05000	NC_003450[+]1055051-1055725	1	0.29	0.67	3	0.63	1.47	1	0.26	0.59	14	2.34	5.26	18	5.18	9.47	10	13.59	18.82
CGL_RS03295	NC_003450[-]674796-675077	7	4.95	11.24	11	5.53	12.93	15	9.16	21.01	2	0.8	1.8	4	2.76	5.04	1	3.26	4.51
CGL_RS03740	NC_003450[+]788196-788549	2	1.13	2.56	2	0.8	1.87	4	1.94	4.46	12	3.82	8.6	51	28.02	51.19	13	33.71	46.66
CGL_RS03290	NC_003450[+]673608-674759	0	0	0	1	0.12	0.29	0	0	0	0	0	0	5	0.84	1.54	8	6.37	8.82
CGL_RS12585	NC_003450[-]2681221-2681343	5249	8508.98	19332.2	4465	5146.97	12032.7	5614	7856.17	18024.5	1708	1564.67	3521.22	2872	4540.92	8296.19	162	1208.89	1673.54
CGL_RS06715	NC_003450[-]1409425-1409802	3	1.58	3.6	1	0.38	0.88	3	1.36	3.13	2	0.6	1.34	18	9.26	16.92	1	2.43	3.36
CGL_RS13305	NC_003450[-]2835281-2835970	21	6.07	13.79	45	9.25	21.62	35	8.73	20.03	316	51.6	116.13	729	205.47	375.39	247	328.57	454.86
CGL_RS12780	NC_003450[-]2724175-2724250	23	60.34	137.1	4	7.46	17.45	1	2.27	5.2	0	0	0	0	0	0	0	0	0
CGL_RS13300	NC_003450[+]2834189-2835289	18	3.26	7.41	12	1.54	3.61	16	2.5	5.74	43	4.4	9.9	92	16.25	29.69	46	38.35	53.09
CGL_RS09070	NC_003450[-]1931932-1932315	11	5.71	12.98	9	3.32	7.77	9	4.04	9.26	34	9.98	22.45	54	27.35	49.96	31	74.1	102.58
CGL_RS12785	NC_003450[-]2724283-2724356	3	8.09	18.37	1	1.92	4.48	3	6.98	16.01	0	0	0	0	0	0	0	0	0
CGL_RS05005	NC_003450[+]1055783-1056322	1	0.37	0.84	4	1.05	2.46	3	0.95	2.19	30	6.26	14.09	61	21.97	40.14	25	42.5	58.83
CGL_RS13095	NC_003450[+]2792532-2792861	56	33.83	76.87	89	38.24	89.4	73	38.08	87.36	500	170.73	384.21	1123	661.81	1209.11	392	1090.31	1509.38
CGL_RS13090	NC_003450[+]2790983-2792452	15	2.03	4.62	25	2.41	5.64	18	2.11	4.84	62	4.75	10.7	112	14.82	27.07	52	32.47	44.95
CGL_RS12545	NC_003450[-]2673336-2674340	6	1.19	2.7	8	1.13	2.64	6	1.03	2.36	121	13.57	30.53	416	80.5	147.07	125	114.16	158.04
CGL_RS12540	NC_003450[-]2671061-2672815	299	33.97	77.18	442	35.71	83.48	566	55.51	127.36	3641	233.77	526.08	8064	893.59	1632.57	4614	2413.1	3340.61
CGL_RS02430	NC_003450[+]496810-497145	55	32.64	74.15	92	38.82	90.76	75	38.42	88.15	101	33.87	76.22	208	120.39	219.95	68	185.75	257.15
CGL_RS06390	NC_003450[+]1350855-1352447	227	28.41	64.55	352	31.33	73.24	420	45.38	104.12	1317	93.15	209.64	2689	328.28	599.76	1265	728.87	1009.02
CGL_RS02345	NC_003450[-]483363-483873	1	0.39	0.89	0	0	0	2	0.68	1.55	4	0.88	1.98	12	4.56	8.34	5	8.98	12.43
CGL_RS06395	NC_003450[+]1352585-1353454	23	5.27	11.98	40	6.52	15.24	40	7.92	18.16	60	7.77	17.49	83	18.56	33.9	32	33.76	46.74
CGL_RS02435	NC_003450[+]497374-498330	226	47.09	106.98	341	50.52	118.11	288	51.8	118.84	631	74.3	167.2	1038	210.94	385.38	203	194.7	269.53
CGL_RS02340	NC_003450[-]481391-482668	0	0	0	0	0	0	2	0.27	0.62	30	2.64	5.95	84	12.78	23.35	46	33.04	45.74
CGL_RS03120	NC_003450[-]633076-633525	0	0	0	0	0	0	0	0	0	1	0.25	0.56	7	3.03	5.53	0	0	0
CGL_RS03125	NC_003450[-]633529-635175	3	0.37	0.83	1	0.09	0.2	3	0.31	0.72	3	0.2	0.46	10	1.18	2.16	6	3.34	4.63
CGL_RS06400	NC_003450[+]1353489-1354511	520	101.35	230.27	633	87.73	205.1	665	111.89	256.71	2217	244.19	549.54	6349	1206.96	2205.1	2724	2444.03	3383.43
CGL_RS13940	NC_003450[-]2982493-2983680	1727	289.85	658.54	2247	268.18	626.95	2317	335.7	770.2	2420	229.53	516.55	2895	473.91	865.83	938	724.71	1003.26
CGL_RS06150	NC_003450[-]1298997-1300145	52	9.02	20.5	87	10.74	25.1	90	13.48	30.93	547	53.64	120.72	1065	180.26	329.33	363	289.97	401.43
CGL_RS06405	NC_003450[-]1354537-1355553	5	0.98	2.23	9	1.25	2.93	8	1.36	3.11	22	2.44	5.49	91	17.4	31.79	24	21.66	29.99
CGL_RS06155	NC_003450[-]1300142-1300369	24	20.99	47.69	54	33.58	78.51	34	25.67	58.89	207	102.3	230.22	400	341.19	623.34	129	519.31	718.92
CGL_RS13945	NC_003450[-]2983885-2984541	26769	8124.05	18457.6	36114	7793.74	18220.3	28396	7439.36	17068.2	29048	4981.86	11211.4	16249	4809.78	8787.4	4589	6411.03	8875.2
CGL_RS12140	NC_003450[-]2595186-2595779	0	0	0	0	0	0	1	0.29	0.66	6	1.14	2.56	4	1.31	2.39	1	1.55	2.14
CGL_RS03905	NC_003450[+]824190-825242	9	1.7	3.87	5	0.67	1.57	8	1.31	3	25	2.68	6.02	72	13.3	24.29	14	12.2	16.89
CGL_RS12145	NC_003450[-]2595820-2595984	2	2.42	5.49	1	0.86	2.01	0	0	0	0	0	0	4	4.71	8.61	0	0	0
CGL_RS03900	NC_003450[-]822677-824104	98	13.68	31.09	136	13.5	31.57	133	16.03	36.78	314	24.78	55.76	791	107.72	196.81	342	219.82	304.31
CGL_RS05170	NC_003450[-]1087041-1087544	3	1.19	2.7	0	0	0	0	0	0	0	0	0	0	0	0	0	0	0
CGL_RS05175	NC_003450[-]1087661-1088321	0	0	0	0	0	0	0	0	0	0	0	0	0	0	0	0	0	0
CGL_RS13230	NC_003450[+]2820585-2822195	0	0	0	0	0	0	0	0	0	2	0.14	0.31	3	0.36	0.66	3	1.71	2.37
CGL_RS09675	NC_003450[-]2052681-2053586	6	1.32	3	6	0.94	2.2	13	2.47	5.67	51	6.34	14.27	150	32.2	58.83	54	54.7	75.73
CGL_RS06370	NC_003450[+]1344935-1345423	1	0.41	0.93	0	0	0	1	0.35	0.81	3	0.69	1.56	7	2.79	5.09	1	1.88	2.6
CGL_RS13235	NC_003450[+]2822376-2823341	0	0	0	0	0	0	0	0	0	0	0	0	4	0.8	1.47	0	0	0
CGL_RS06375	NC_003450[+]1345486-1346442	97	20.21	45.92	189	28	65.46	139	25	57.36	763	89.84	202.17	861	174.97	319.66	168	161.13	223.06
CGL_RS09670	NC_003450[-]2051842-2052675	4	0.96	2.17	4	0.68	1.59	8	1.65	3.79	47	6.35	14.29	91	21.22	38.77	39	42.92	59.42
CGL_RS14015	NC_003450[-]3001540-3002454	259	56.44	128.23	332	51.45	120.27	374	70.36	161.42	689	84.85	190.95	1782	378.75	691.97	968	971.02	1344.25
CGL_RS09050	NC_003450[+]1928211-1928384	0	0	0	0	0	0	0	0	0	0	0	0	0	0	0	0	0	0
CGL_RS13780	NC_003450[-]2949263-2949883	2	0.64	1.46	4	0.92	2.14	8	2.22	5.09	16	2.9	6.53	49	15.35	28.04	13	19.21	26.6
CGL_RS11370	NC_003450[+]2426203-2426703	5	1.99	4.52	13	3.68	8.6	18	6.18	14.19	49	11.02	24.8	163	63.27	115.6	32	58.63	81.16
CGL_RS13785	NC_003450[-]2950432-2951724	270	41.64	94.6	470	51.54	120.49	412	54.84	125.83	950	82.79	186.31	1521	228.77	417.96	531	376.94	521.82
CGL_RS01850	NC_003450[-]378665-379837	24	4.08	9.27	9	1.09	2.54	18	2.64	6.06	27	2.6	5.84	55	9.12	16.66	14	10.96	15.17
CGL_RS09055	NC_003450[-]1929056-1930879	17	1.86	4.22	12	0.93	2.18	22	2.07	4.76	44	2.72	6.12	105	11.19	20.45	28	14.09	19.51
CGL_RS01855	NC_003450[-]379847-380842	133	26.62	60.49	68	9.68	22.63	154	26.61	61.06	109	12.33	27.75	200	39.05	71.35	26	23.96	33.17
CGL_RS05575	NC_003450[-]1162376-1163548	17	2.89	6.57	20	2.42	5.65	12	1.76	4.04	70	6.72	15.13	166	27.52	50.28	61	47.73	66.08
CGL_RS02230	NC_003450[+]463867-464475	12	3.93	8.93	6	1.4	3.27	9	2.55	5.84	70	12.95	29.15	230	73.45	134.19	72	108.51	150.22
CGL_RS05570	NC_003450[-]1160735-1162231	9	1.2	2.72	9	0.85	1.99	3	0.34	0.79	92	6.92	15.58	198	25.72	46.99	91	55.79	77.24
CGL_RS02235	NC_003450[+]464482-465105	12	3.83	8.71	26	5.91	13.81	17	4.69	10.76	88	15.89	35.76	173	53.92	98.51	24	35.3	48.87
CGL_RS02725	NC_003450[+]556289-556693	372	183.14	416.1	579	202.7	473.88	525	223.13	511.92	2464	685.53	1542.75	3520	1690.25	3088.07	1150	2606.26	3608.01
CGL_RS14830	NC_003450[+]3178670-3178876	11	10.59	24.07	4	2.74	6.41	15	12.47	28.62	21	11.43	25.73	48	45.1	82.39	7	31.04	42.97
CGL_RS02720	NC_003450[+]555749-556285	118	43.81	99.54	161	42.51	99.38	188	60.26	138.25	1753	367.83	827.79	4132	1496.41	2733.92	1585	2709.13	3750.42
CGL_RS14835	NC_003450[+]3179077-3180396	1	0.15	0.34	4	0.43	1	4	0.52	1.2	33	2.82	6.34	49	7.22	13.19	25	17.39	24.07
CGL_RS03635	NC_003450[-]747028-748026	20	3.99	9.07	31	4.4	10.29	25	4.31	9.88	107	12.07	27.16	206	40.1	73.27	77	70.75	97.94
CGL_RS03630	NC_003450[-]745619-746893	1	0.16	0.36	2	0.22	0.52	1	0.14	0.31	194	17.14	38.58	795	121.26	221.54	356	256.28	354.78
CGL_RS05715	NC_003450[+]1196121-1197623	0	0	0	2	0.19	0.44	3	0.34	0.79	2	0.15	0.34	4	0.52	0.95	7	4.28	5.92
CGL_RS09490	NC_003450[-]2008873-2009082	0	0	0	5	3.37	7.89	0	0	0	2	1.08	2.42	5	4.63	8.46	0	0	0
CGL_RS05710	NC_003450[-]1195122-1195916	0	0	0	0	0	0	2	0.43	0.99	5	0.71	1.59	0	0	0	4	4.62	6.39
CGL_RS09495	NC_003450[-]2009277-2009570	1	0.68	1.54	10	4.82	11.27	7	4.1	9.4	10	3.83	8.63	25	16.54	30.21	6	18.73	25.93
CGL_RS01290	NC_003450[+]258551-260878	83	7.11	16.15	105	6.39	14.95	112	8.28	19	239	11.57	26.03	485	40.51	74.02	207	81.61	112.98
CGL_RS08650	NC_003450[-]1820178-1822391	1	0.09	0.2	2	0.13	0.3	3	0.24	0.54	6	0.31	0.69	23	2.02	3.69	3	1.24	1.72
CGL_RS14650	NC_003450[-]3145971-3146087	1	1.7	3.87	1	1.21	2.83	1	1.47	3.38	0	0	0	0	0	0	1	7.84	10.86
CGL_RS01295	NC_003450[+]260987-261298	15	9.59	21.78	17	7.73	18.06	41	22.62	51.89	82	29.62	66.65	222	138.38	252.81	60	176.51	244.36
CGL_RS14655	NC_003450[-]3146203-3149289	0	0	0	5	0.23	0.54	5	0.28	0.64	72	2.63	5.91	64	4.03	7.37	37	11	15.23
CGL_RS08655	NC_003450[+]1822628-1824325	1	0.12	0.27	4	0.33	0.78	3	0.31	0.7	4	0.27	0.6	17	1.95	3.56	6	3.24	4.49
CGL_RS08385	NC_003450[-]1776193-1776265	9	24.58	55.85	9	17.48	40.87	1	2.36	5.41	0	0	0	0	0	0	0	0	0
CGL_RS13430	NC_003450[-]2865729-2866583	72	16.79	38.15	93	15.42	36.05	114	22.95	52.65	119	15.68	35.29	184	41.85	76.46	89	95.55	132.27
CGL_RS09700	NC_003450[-]2057852-2059432	13	1.64	3.72	6	0.54	1.26	13	1.42	3.25	54	3.85	8.66	178	21.89	40	89	51.67	71.53
CGL_RS08380	NC_003450[-]1776085-1776159	3	7.98	18.12	2	3.78	8.84	0	0	0	0	0	0	1	2.59	4.74	0	0	0
CGL_RS09705	NC_003450[+]2059774-2060502	7	1.91	4.35	6	1.17	2.73	6	1.42	3.25	214	33.08	74.44	542	144.59	264.16	124	156.12	216.13
CGL_RS13435	NC_003450[-]2866584-2867189	52	17.11	38.87	93	21.76	50.87	80	22.72	52.13	164	30.49	68.62	255	81.83	149.51	113	171.15	236.94
CGL_RS06975	NC_003450[+]1466422-1467375	79	16.51	37.51	87	12.93	30.23	115	20.75	47.6	329	38.86	87.45	700	142.69	260.7	138	132.77	183.8
CGL_RS13330	NC_003450[-]2840756-2840929	1	1.14	2.6	0	0	0	1	0.99	2.27	6	3.88	8.74	7	7.82	14.29	10	52.75	73.03
CGL_RS06970	NC_003450[+]1465210-1466376	51	8.71	19.8	62	7.53	17.61	71	10.47	24.03	257	24.81	55.84	537	89.49	163.49	134	105.39	145.9
CGL_RS04715	NC_003450[+]996402-996833	7	3.23	7.34	10	3.28	7.67	26	10.36	23.77	18	4.7	10.57	64	28.81	52.64	22	46.74	64.71
CGL_RS04710	NC_003450[-]995524-996126	37	12.24	27.8	38	8.94	20.89	44	12.56	28.82	293	54.75	123.21	857	276.4	504.97	370	563.2	779.67
CGL_RS14785	NC_003450[+]3171047-3171620	9	3.13	7.1	11	2.72	6.35	8	2.4	5.5	9	1.77	3.98	21	7.12	13	11	17.59	24.35
CGL_RS10300	NC_003450[-]2189903-2190439	5	1.86	4.22	4	1.06	2.47	3	0.96	2.21	62	13.01	29.28	214	77.5	141.59	140	239.29	331.27
CGL_RS05375	NC_003450[-]1124833-1126020	0	0	0	0	0	0	1	0.14	0.33	15	1.42	3.2	72	11.78	21.53	13	10.04	13.9
CGL_RS14780	NC_003450[+]3169415-3170896	5	0.67	1.53	12	1.15	2.68	12	1.39	3.2	20	1.52	3.42	38	4.99	9.11	25	15.48	21.43
CGL_RS05370	NC_003450[-]1123531-1124826	1	0.15	0.35	1	0.11	0.26	0	0	0	14	1.22	2.74	59	8.86	16.18	24	17	23.53
CGL_RS02650	NC_003450[+]541108-542082	1	0.2	0.46	2	0.29	0.68	2	0.35	0.81	9	1.04	2.34	18	3.59	6.56	3	2.82	3.91
CGL_RS06570	NC_003450[+]1384130-1385128	3	0.6	1.36	13	1.84	4.31	11	1.9	4.35	27	3.04	6.85	33	6.43	11.74	22	20.21	27.98
CGL_RS09385	NC_003450[-]1988775-1989605	0	0	0	1	0.17	0.4	0	0	0	0	0	0	3	0.7	1.28	0	0	0
CGL_RS06575	NC_003450[+]1385153-1386235	5	0.92	2.09	7	0.92	2.14	7	1.11	2.55	35	3.64	8.2	113	20.29	37.07	34	28.81	39.89
CGL_RS02655	NC_003450[-]542087-542896	30	7.39	16.78	30	5.25	12.28	36	7.65	17.55	97	13.5	30.37	169	40.58	74.13	53	60.06	83.14
CGL_RS09380	NC_003450[-]1987467-1988664	0	0	0	0	0	0	0	0	0	0	0	0	4	0.65	1.19	2	1.53	2.12
CGL_RS04025	NC_003450[+]846632-846985	2	1.13	2.56	1	0.4	0.94	4	1.94	4.46	46	14.64	32.95	98	53.84	98.36	50	129.64	179.47
CGL_RS04535	NC_003450[+]959825-961017	0	0	0	0	0	0	0	0	0	0	0	0	0	0	0	0	0	0
CGL_RS04020	NC_003450[+]846137-846631	9	3.63	8.24	17	4.87	11.38	24	8.35	19.15	41	9.33	21	116	45.57	83.26	32	59.33	82.14
CGL_RS04530	NC_003450[-]957841-958998	44	7.57	17.21	70	8.57	20.04	51	7.58	17.39	38	3.7	8.32	64	10.75	19.64	38	30.12	41.7
CGL_RS01075	NC_003450[-]222207-223694	0	0	0	2	0.19	0.45	4	0.46	1.06	10	0.76	1.7	22	2.87	5.25	11	6.78	9.39
CGL_RS08035	NC_003450[-]1702988-1703308	38	23.61	53.63	67	29.6	69.19	76	40.75	93.5	291	102.15	229.88	515	312.01	570.03	121	345.99	478.97
CGL_RS01070	NC_003450[+]221929-222210	0	0	0	2	1.01	2.35	2	1.22	2.8	5	2	4.5	4	2.76	5.04	1	3.26	4.51
CGL_RS08030	NC_003450[-]1702408-1702980	125	43.5	98.82	154	38.11	89.09	137	41.15	94.42	730	143.55	323.06	1069	362.82	662.86	334	535.02	740.66
CGL_RS05390	NC_003450[+]1128350-1129105	10	2.64	5.99	8	1.5	3.51	12	2.73	6.27	243	36.22	81.51	802	206.31	376.92	393	477.14	660.54
CGL_RS10205	NC_003450[-]2164812-2165309	117	46.84	106.43	114	32.46	75.88	152	52.53	120.53	564	127.61	287.18	1757	686.13	1253.55	284	523.44	724.63
CGL_RS10200	NC_003450[+]2164390-2164740	2	1.14	2.58	4	1.62	3.78	2	0.98	2.25	4	1.28	2.89	19	10.53	19.23	4	10.46	14.48
CGL_RS05395	NC_003450[+]1129102-1129635	1	0.37	0.85	5	1.33	3.1	2	0.65	1.48	124	26.16	58.88	288	104.88	191.62	83	142.66	197.5
CGL_RS15035	NC_003450[-]3219776-3222634	61	4.26	9.67	109	5.41	12.64	137	8.25	18.92	353	13.91	31.31	861	58.57	107	288	92.46	128
CGL_RS09815	NC_003450[-]2081188-2081934	13	3.47	7.88	9	1.71	3.99	8	1.84	4.23	53	7.99	17.99	213	55.45	101.31	96	117.96	163.3
CGL_RS09810	NC_003450[-]2080384-2081136	4	1.06	2.41	1	0.19	0.44	5	1.14	2.62	29	4.34	9.77	93	24.02	43.88	34	41.44	57.37
CGL_RS09355	NC_003450[+]1983981-1984184	0	0	0	0	0	0	0	0	0	0	0	0	1	0.95	1.74	0	0	0
CGL_RS04150	NC_003450[+]873213-874043	55	13.2	29.98	48	8.19	19.15	45	9.32	21.38	41	5.56	12.51	69	16.15	29.5	24	26.51	36.7
CGL_RS01595	NC_003450[+]318696-319016	0	0	0	4	1.77	4.13	1	0.54	1.23	1	0.35	0.79	0	0	0	0	0	0
CGL_RS04155	NC_003450[-]874066-874938	11	2.51	5.71	17	2.76	6.45	13	2.56	5.88	126	16.26	36.6	305	67.94	124.13	98	103.04	142.64
CGL_RS00100	NC_003450[-]18733-19479	2	0.53	1.21	12	2.28	5.32	9	2.07	4.76	33	4.98	11.2	35	9.11	16.65	16	19.66	27.22
CGL_RS01455	NC_003450[-]292594-293502	0	0	0	1	0.15	0.36	3	0.57	1.3	26	3.22	7.25	78	16.69	30.49	34	34.33	47.53
CGL_RS01450	NC_003450[-]292469-292542	2	5.39	12.24	0	0	0	1	2.33	5.34	0	0	0	0	0	0	0	0	0
CGL_RS07455	NC_003450[-]1567114-1569903	37	2.65	6.01	42	2.13	4.99	58	3.58	8.21	85	3.43	7.73	202	14.08	25.72	99	32.57	45.09
CGL_RS01590	NC_003450[+]318492-318692	0	0	0	0	0	0	0	0	0	0	0	0	3	2.9	5.3	0	0	0
CGL_RS04440	NC_003450[+]936615-937277	19	5.71	12.98	15	3.21	7.5	29	7.53	17.27	56	9.52	21.42	103	30.21	55.2	26	35.99	49.83
CGL_RS04445	NC_003450[+]937391-938404	31	6.1	13.85	64	8.95	20.92	32	5.43	12.46	150	16.67	37.51	363	69.62	127.19	145	131.25	181.7
CGL_RS01675	NC_003450[+]336781-337452	23	6.82	15.5	25	5.27	12.33	13	3.33	7.64	64	10.73	24.15	139	40.22	73.49	33	45.07	62.4
CGL_RS01670	NC_003450[+]336116-336751	39	12.23	27.78	38	8.47	19.8	39	10.56	24.22	327	57.94	130.38	570	174.29	318.43	228	329.05	455.52
CGL_RS09625	NC_003450[+]2041728-2042522	13	3.26	7.41	11	1.96	4.59	10	2.17	4.97	428	60.66	136.52	742	181.51	331.62	142	163.95	226.96
CGL_RS10330	NC_003450[-]2198004-2198402	4	2	4.54	8	2.84	6.65	6	2.59	5.94	7	1.98	4.45	46	22.42	40.96	4	9.2	12.74
CGL_RS07850	NC_003450[+]1657638-1658678	12	2.3	5.22	7	0.95	2.23	19	3.14	7.21	63	6.82	15.35	177	33.07	60.41	64	56.43	78.12
CGL_RS05950	NC_003450[-]1257862-1259265	9	1.28	2.9	10	1.01	2.36	4	0.49	1.13	56	4.49	10.11	194	26.87	49.09	55	35.96	49.78
CGL_RS10445	NC_003450[-]2221184-2221828	12	3.71	8.43	21	4.62	10.79	48	12.81	29.39	79	13.8	31.06	202	60.9	111.27	49	69.73	96.53
CGL_RS07855	NC_003450[+]1658788-1661139	5	0.42	0.96	2	0.12	0.28	10	0.73	1.68	22	1.05	2.37	63	5.21	9.52	20	7.8	10.8
CGL_RS10335	NC_003450[+]2198433-2199761	0	0	0	0	0	0	0	0	0	14	1.19	2.67	44	6.44	11.76	19	13.13	18.17
CGL_RS10440	NC_003450[-]2220456-2221109	23	7.01	15.93	17	3.69	8.62	15	3.95	9.06	23	3.96	8.92	103	30.63	55.96	20	28.07	38.86
CGL_RS05955	NC_003450[-]1259426-1259989	5	1.77	4.02	7	1.76	4.11	4	1.22	2.8	17	3.39	7.64	31	10.69	19.53	19	30.92	42.81
CGL_RS09920	NC_003450[-]2105798-2107564	49	5.53	12.56	74	5.94	13.88	104	10.13	23.24	185	11.8	26.55	329	36.21	66.15	127	65.97	91.33
CGL_RS09925	NC_003450[+]2107652-2108389	1	0.27	0.61	0	0	0	1	0.24	0.54	7	1.07	2.41	25	6.59	12.04	16	19.9	27.55
CGL_RS00815	NC_003450[+]165717-166460	0	0	0	8	1.52	3.56	8	1.85	4.25	42	6.36	14.31	98	25.62	46.8	25	30.84	42.7
CGL_RS00810	NC_003450[-]163686-165614	28	2.9	6.58	9	0.66	1.55	29	2.59	5.94	186	10.86	24.45	583	58.77	107.38	266	126.57	175.22
CGL_RS14865	NC_003450[-]3184699-3184986	185	128.08	291	238	117.17	273.92	279	166.75	382.57	858	335.69	755.45	2298	1551.75	2835.02	623	1985.5	2748.66
CGL_RS00070	NC_003450[+]14851-14927	0	0	0	0	0	0	1	2.24	5.13	2	2.93	6.59	2	5.05	9.23	3	35.76	49.51
CGL_RS00075	NC_003450[+]14939-15011	0	0	0	0	0	0	0	0	0	0	0	0	0	0	0	0	0	0
CGL_RS00490	NC_003450[+]94202-94882	0	0	0	1	0.21	0.49	2	0.51	1.16	15	2.48	5.59	34	9.71	17.74	10	13.48	18.66
CGL_RS00495	NC_003450[+]94899-95516	1	0.32	0.73	0	0	0	1	0.28	0.64	0	0	0	27	8.49	15.52	4	5.94	8.22
CGL_RS15365	NC_003450[+]3299593-3300267	0	0	0	0	0	0	0	0	0	2	0.33	0.75	0	0	0	0	0	0
CGL_RS00315	NC_003450[+]57397-57654	209	161.52	366.97	423	232.46	543.46	382	254.85	584.71	112	48.91	110.08	235	177.14	323.63	70	249.03	344.75
CGL_RS11790	NC_003450[+]2520210-2521664	25	3.42	7.78	22	2.14	5.01	31	3.67	8.41	141	10.92	24.57	357	47.72	87.18	145	91.47	126.63
CGL_RS00650	NC_003450[+]132424-132984	41	14.57	33.11	57	14.41	33.68	51	15.65	35.9	191	38.36	86.33	299	103.65	189.37	165	269.96	373.72
CGL_RS11795	NC_003450[-]2521665-2522252	70	23.74	53.93	98	23.63	55.25	107	31.32	71.86	158	30.28	68.14	234	77.4	141.4	89	138.93	192.33
CGL_RS00655	NC_003450[-]132968-134113	31	5.39	12.25	29	3.59	8.39	37	5.56	12.75	107	10.52	23.68	299	50.74	92.7	100	80.09	110.88
CGL_RS01700	NC_003450[+]341356-342378	15	2.92	6.64	18	2.49	5.83	15	2.52	5.79	38	4.19	9.42	65	12.36	22.58	18	16.15	22.36
CGL_RS01705	NC_003450[+]342417-343454	3	0.58	1.31	10	1.36	3.19	15	2.49	5.71	27	2.93	6.6	114	21.36	39.02	27	23.87	33.05
CGL_RS07450	NC_003450[+]1566468-1567109	0	0	0	0	0	0	0	0	0	5	0.88	1.97	14	4.24	7.75	5	7.15	9.9
CGL_RS06030	NC_003450[+]1275008-1276651	140	16.98	38.58	147	12.68	29.64	143	14.97	34.35	2224	152.43	343.04	4244	502.04	917.22	1754	979.27	1355.67
CGL_RS11550	NC_003450[+]2470741-2472039	7	1.07	2.44	23	2.51	5.87	19	2.52	5.78	2186	189.62	426.73	9771	1462.83	2672.57	3877	2739.44	3792.38
CGL_RS11005	NC_003450[+]2352834-2353229	1	0.5	1.14	5	1.79	4.19	4	1.74	3.99	6	1.71	3.84	47	23.08	42.17	10	23.18	32.09
CGL_RS11555	NC_003450[+]2472251-2472823	1	0.35	0.79	2	0.5	1.16	0	0	0	20	3.93	8.85	49	16.63	30.38	19	30.43	42.13
CGL_RS15075	NC_003450[+]3229120-3230448	0	0	0	0	0	0	0	0	0	0	0	0	2	0.29	0.53	0	0	0
CGL_RS10530	NC_003450[+]2240682-2241728	534	101.7	231.05	975	132.04	308.68	810	133.16	305.52	169	18.19	40.93	229	42.53	77.71	82	71.89	99.52
CGL_RS04325	NC_003450[+]919330-919959	10	3.16	7.19	7	1.57	3.68	10	2.73	6.27	43	7.69	17.31	127	39.2	71.62	21	30.59	42.35
CGL_RS15070	NC_003450[+]3227782-3229083	0	0	0	4	0.44	1.02	0	0	0	0	0	0	1	0.15	0.27	0	0	0
CGL_RS13805	NC_003450[-]2954239-2955273	19	3.66	8.32	31	4.25	9.93	14	2.33	5.34	733	79.8	179.59	2237	420.33	767.94	698	619	856.92
CGL_RS10535	NC_003450[-]2241736-2242116	44	23.03	52.32	97	36.1	84.39	82	37.04	84.99	73	21.59	48.59	62	31.65	57.82	18	43.36	60.03
CGL_RS07925	NC_003450[-]1677384-1680143	0	0	0	0	0	0	0	0	0	0	0	0	0	0	0	1	0.33	0.46
CGL_RS10025	NC_003450[-]2129900-2131078	16	2.71	6.15	24	2.89	6.75	28	4.09	9.38	73	6.98	15.7	73	12.04	22	29	22.57	31.25
CGL_RS09025	NC_003450[-]1919643-1920161	9	3.46	7.86	7	1.91	4.47	7	2.32	5.33	7	1.52	3.42	26	9.74	17.8	7	12.38	17.14
CGL_RS10020	NC_003450[-]2128666-2129880	30	4.93	11.19	40	4.67	10.91	43	6.09	13.98	88	8.16	18.37	203	32.49	59.36	73	55.14	76.34
CGL_RS07920	NC_003450[-]1677046-1677279	1137	968.84	2201.17	812	492.01	1150.23	1313	965.81	2215.87	1489	717	1613.58	2311	1920.65	3509	160	627.6	868.82
CGL_RS10840	NC_003450[-]2314234-2315487	15	2.39	5.42	9	1.02	2.38	10	1.37	3.15	87	7.82	17.59	191	29.62	54.12	53	38.79	53.7
CGL_RS00255	NC_003450[-]46666-48021	92	13.53	30.74	95	9.93	23.22	64	8.12	18.64	152	12.63	28.42	270	38.72	70.75	132	89.35	123.69
CGL_RS00250	NC_003450[-]45344-46669	6	0.9	2.05	14	1.5	3.5	13	1.69	3.87	49	4.16	9.37	129	18.92	34.57	79	54.68	75.7
CGL_RS02040	NC_003450[+]420881-421519	0	0	0	1	0.22	0.52	0	0	0	2	0.35	0.79	27	8.22	15.01	14	20.11	27.84
CGL_RS15215	NC_003450[+]3260509-3261993	0	0	0	0	0	0	0	0	0	19	1.44	3.24	35	4.58	8.37	32	19.78	27.38
CGL_RS15210	NC_003450[-]3258559-3260085	1	0.13	0.3	2	0.18	0.43	2	0.23	0.52	11	0.81	1.83	31	3.95	7.21	14	8.42	11.65
CGL_RS09020	NC_003450[-]1918700-1919461	11	2.88	6.54	5	0.93	2.18	8	1.81	4.15	12	1.77	3.99	32	8.17	14.92	4	4.82	6.67
CGL_RS07705	NC_003450[-]1621838-1622950	47	8.42	19.13	81	10.32	24.12	90	13.92	31.93	175	17.72	39.87	484	84.57	154.51	201	165.76	229.47
CGL_RS08510	NC_003450[-]1800446-1800586	1	1.41	3.21	0	0	0	1	1.22	2.8	3	2.4	5.4	0	0	0	0	0	0
CGL_RS13800	NC_003450[-]2952973-2954142	9	1.53	3.48	16	1.94	4.53	5	0.74	1.69	56	5.39	12.14	90	14.96	27.33	19	14.9	20.63
CGL_RS07700	NC_003450[+]1621056-1621841	27	6.85	15.56	49	8.84	20.66	52	11.39	26.13	31	4.44	10	52	12.87	23.51	17	19.85	27.48
CGL_RS08820	NC_003450[+]1865842-1866222	3	1.57	3.57	19	7.07	16.53	9	4.07	9.33	2	0.59	1.33	2	1.02	1.87	7	16.87	23.35
CGL_RS08825	NC_003450[+]1866328-1866795	0	0	0	0	0	0	0	0	0	0	0	0	0	0	0	0	0	0
CGL_RS13745	NC_003450[-]2941470-2942288	0	0	0	3	0.52	1.21	3	0.63	1.45	4	0.55	1.24	2	0.48	0.87	2	2.24	3.1
CGL_RS12975	NC_003450[-]2766156-2767421	29	4.57	10.38	34	3.81	8.9	32	4.35	9.98	125	11.13	25.04	317	48.7	88.97	90	65.25	90.33
CGL_RS12970	NC_003450[-]2764976-2766085	67	12.03	27.34	77	9.83	22.99	89	13.8	31.66	237	24.06	54.14	394	69.03	126.12	171	141.4	195.75
CGL_RS04845	NC_003450[-]1029003-1030283	0	0	0	0	0	0	1	0.14	0.31	1	0.09	0.2	9	1.37	2.5	1	0.72	0.99
CGL_RS04840	NC_003450[-]1026502-1029000	0	0	0	0	0	0	0	0	0	4	0.18	0.41	19	1.48	2.7	2	0.74	1.02
CGL_RS08720	NC_003450[+]1845483-1845860	0	0	0	1	0.38	0.88	0	0	0	0	0	0	0	0	0	0	0	0
CGL_RS11315	NC_003450[-]2415296-2416369	2	0.37	0.84	4	0.53	1.23	5	0.8	1.84	21	2.2	4.96	71	12.86	23.49	37	31.62	43.77
CGL_RS11310	NC_003450[+]2413569-2415122	110	14.12	32.07	144	13.14	30.72	138	15.29	35.07	169	12.26	27.58	198	24.78	45.27	106	62.61	86.67
CGL_RS10150	NC_003450[+]2153058-2154194	2	0.35	0.8	0	0	0	4	0.61	1.39	131	12.98	29.22	565	96.64	176.56	200	161.45	223.51
CGL_RS07630	NC_003450[-]1605278-1605811	0	0	0	2	0.53	1.24	2	0.65	1.48	71	14.98	33.72	214	77.94	142.39	73	125.47	173.7
CGL_RS07635	NC_003450[-]1605858-1607657	2	0.22	0.5	1	0.08	0.18	3	0.29	0.66	12	0.75	1.69	30	3.24	5.92	20	10.2	14.12
CGL_RS10155	NC_003450[-]2154457-2156733	4	0.35	0.8	6	0.37	0.87	11	0.83	1.91	40	1.98	4.45	106	9.05	16.54	78	31.44	43.53
CGL_RS08375	NC_003450[-]1775979-1776051	2	5.46	12.41	1	1.94	4.54	0	0	0	0	0	0	0	0	0	0	0	0
CGL_RS14605	NC_003450[-]3136591-3137925	18	2.69	6.11	15	1.59	3.72	20	2.58	5.92	34	2.87	6.46	47	6.85	12.51	32	22	30.46
CGL_RS15500	NC_003450[-]3251741-3251899	0	0	0	0	0	0	2	2.17	4.97	0	0	0	0	0	0	0	0	0
CGL_RS08725	NC_003450[+]1845872-1846210	0	0	0	0	0	0	0	0	0	0	0	0	0	0	0	0	0	0
CGL_RS15505	NC_003450[-]3252131-3252301	0	0	0	0	0	0	0	0	0	0	0	0	1	1.14	2.08	0	0	0
CGL_RS07145	NC_003450[+]1504963-1506576	185	22.86	51.93	296	26	60.79	292	31.14	71.45	650	45.38	102.12	1110	133.74	244.35	487	276.95	383.4
CGL_RS03355	NC_003450[+]687351-688010	0	0	0	3	0.65	1.51	7	1.83	4.19	13	2.22	4.99	33	9.73	17.77	25	34.77	48.13
CGL_RS01200	NC_003450[+]242940-243434	11	4.43	10.07	17	4.87	11.38	10	3.48	7.98	23	5.23	11.78	37	14.54	26.56	11	20.4	28.24
CGL_RS03350	NC_003450[+]686435-687349	1	0.22	0.5	7	1.09	2.54	4	0.75	1.73	21	2.59	5.82	104	22.1	40.38	36	36.11	49.99
CGL_RS07140	NC_003450[+]1504238-1504948	57	15.99	36.32	106	21.14	49.42	149	36.07	82.76	428	67.83	152.65	727	198.85	363.3	349	450.54	623.71
CGL_RS08370	NC_003450[-]1775867-1775937	81	227.48	516.82	20	39.94	93.37	7	16.97	38.93	3	4.76	10.71	0	0	0	0	0	0
CGL_RS13485	NC_003450[-]2876775-2877386	6	1.95	4.44	0	0	0	4	1.12	2.58	31	5.71	12.84	82	26.06	47.61	22	33	45.68
CGL_RS11970	NC_003450[+]2558610-2559107	0	0	0	0	0	0	1	0.34	0.79	0	0	0	0	0	0	0	0	0
CGL_RS11170	NC_003450[+]2388839-2389873	5	0.96	2.19	10	1.37	3.2	7	1.16	2.67	58	6.31	14.21	197	37.02	67.63	91	80.7	111.72
CGL_RS11175	NC_003450[-]2390432-2390860	7382	3431.02	7795.17	6503	2149.27	5024.61	6544	2625.61	6023.95	33199	8719.84	19623.6	15493	7023.32	12831.5	2754	5892.26	8157.03
CGL_RS12205	NC_003450[-]2609510-2610640	42	7.4	16.82	79	9.9	23.15	78	11.87	27.23	1679	167.27	376.44	3475	597.53	1091.67	1533	1244.09	1722.28
CGL_RS12200	NC_003450[-]2608183-2609427	66	10.57	24.02	98	11.16	26.09	69	9.54	21.89	1244	112.59	253.37	1690	263.99	482.3	611	450.45	623.59
CGL_RS12880	NC_003450[-]2741634-2742578	2	0.42	0.96	1	0.15	0.35	1	0.18	0.42	15	1.79	4.03	68	14	25.57	34	33.03	45.72
CGL_RS11955	NC_003450[-]2555976-2556569	126	42.29	96.09	165	39.39	92.08	168	48.68	111.69	431	81.76	183.99	1199	392.55	717.19	268	414.12	573.29
CGL_RS11770	NC_003450[-]2513690-2514115	16	7.49	17.01	39	12.98	30.35	38	15.36	35.23	56	14.81	33.33	97	44.28	80.9	32	68.95	95.45
CGL_RS11775	NC_003450[-]2514112-2515635	23	3.01	6.84	27	2.51	5.87	34	3.84	8.81	167	12.35	27.79	328	41.86	76.47	122	73.48	101.72
CGL_RS11950	NC_003450[-]2555315-2555941	134	42.61	96.82	195	44.1	103.09	244	66.98	153.68	403	72.43	162.99	1345	417.17	762.17	301	440.63	609.99
CGL_RS13155	NC_003450[-]2804072-2804692	0	0	0	0	0	0	0	0	0	0	0	0	0	0	0	0	0	0
CGL_RS06925	NC_003450[+]1454115-1455341	11	1.79	4.06	2	0.23	0.54	3	0.42	0.97	2	0.18	0.41	10	1.59	2.9	1	0.75	1.04
CGL_RS13150	NC_003450[-]2803248-2803997	0	0	0	0	0	0	0	0	0	0	0	0	0	0	0	0	0	0
CGL_RS13595	NC_003450[+]2907516-2908889	2	0.29	0.66	2	0.21	0.48	3	0.37	0.86	88	7.22	16.24	347	49.11	89.73	111	74.15	102.65
CGL_RS02530	NC_003450[+]523069-523536	125	53.26	121	168	50.9	118.99	110	40.46	92.82	830	199.84	449.72	2391	993.57	1815.24	720	1412.09	1954.84
CGL_RS02535	NC_003450[+]523884-526013	282	26.4	59.98	313	20.84	48.71	386	31.19	71.57	3574	189.07	425.49	6335	578.41	1056.74	2600	1120.39	1551.03
CGL_RS09200	NC_003450[-]1960368-1961114	0	0	0	0	0	0	0	0	0	0	0	0	0	0	0	0	0	0
CGL_RS03750	NC_003450[+]790096-790707	7	2.28	5.18	5	1.16	2.71	17	4.78	10.97	86	15.83	35.63	182	57.83	105.66	104	155.98	215.93
CGL_RS03755	NC_003450[+]790732-791412	5	1.47	3.33	1	0.21	0.49	12	3.03	6.96	96	15.89	35.75	263	75.11	137.22	112	150.96	208.98
CGL_RS03285	NC_003450[+]672656-673579	0	0	0	0	0	0	0	0	0	2	0.24	0.55	15	3.16	5.77	11	10.93	15.13
CGL_RS03280	NC_003450[+]671141-672656	1	0.13	0.3	0	0	0	0	0	0	0	0	0	15	1.93	3.52	8	4.85	6.71
CGL_RS12370	NC_003450[-]2634745-2635152	9	4.4	9.99	28	9.73	22.75	12	5.06	11.61	11	3.04	6.84	6	2.86	5.23	11	24.75	34.26
CGL_RS12375	NC_003450[-]2635163-2636590	9	1.26	2.86	7	0.69	1.62	4	0.48	1.11	8	0.63	1.42	11	1.5	2.74	6	3.86	5.34
CGL_RS12790	NC_003450[-]2724476-2725360	4	0.9	2.05	6	0.96	2.25	3	0.58	1.34	14	1.78	4.01	40	8.79	16.06	12	12.45	17.23
CGL_RS12795	NC_003450[-]2725382-2726578	1	0.17	0.38	1	0.12	0.28	1	0.14	0.33	14	1.32	2.97	33	5.36	9.8	30	23.01	31.85
CGL_RS13645	NC_003450[-]2918817-2919482	5	1.5	3.4	2	0.43	1	10	2.58	5.93	35	5.92	13.33	113	32.99	60.28	64	88.2	122.1
CGL_RS12550	NC_003450[+]2674805-2675293	15	6.12	13.9	20	5.8	13.56	31	10.91	25.04	1561	359.7	809.48	4151	1650.85	3016.08	1514	2841.79	3934.07
CGL_RS12555	NC_003450[+]2675492-2676244	5	1.32	3.01	8	1.51	3.52	8	1.83	4.2	35	5.24	11.79	111	28.67	52.38	20	24.38	33.75
CGL_RS02405	NC_003450[+]495199-495281	39	93.69	212.86	8	13.67	31.95	3	6.22	14.27	6	8.15	18.33	0	0	0	0	0	0
CGL_RS06385	NC_003450[+]1348334-1350079	200	22.84	51.89	262	21.28	49.74	214	21.1	48.4	399	25.75	57.95	507	56.47	103.17	263	138.26	191.4
CGL_RS02400	NC_003450[+]494061-495113	21	3.97	9.03	13	1.75	4.09	17	2.78	6.38	60	6.42	14.45	184	33.98	62.09	52	45.33	62.75
CGL_RS06380	NC_003450[+]1346458-1348275	32	3.51	7.97	19	1.48	3.46	38	3.6	8.25	151	9.36	21.06	398	42.57	77.78	132	66.64	92.26
CGL_RS03135	NC_003450[-]636086-638224	10	0.93	2.12	6	0.4	0.93	15	1.21	2.77	8	0.42	0.95	46	4.18	7.64	14	6.01	8.32
CGL_RS03130	NC_003450[-]635175-636089	0	0	0	1	0.15	0.36	0	0	0	2	0.24	0.55	9	1.91	3.49	3	3.01	4.17
CGL_RS06140	NC_003450[+]1297212-1298342	349	61.53	139.79	461	57.79	135.11	466	70.92	162.71	353	35.17	79.14	661	113.66	207.65	289	234.53	324.68
CGL_RS13935	NC_003450[-]2982021-2982461	1762	796.66	1809.99	2282	733.69	1715.23	2304	899.27	2063.19	940	240.17	540.5	1195	526.98	962.78	340	707.65	979.64
CGL_RS06415	NC_003450[+]1357557-1358213	1	0.3	0.69	3	0.65	1.51	2	0.52	1.2	10	1.72	3.86	19	5.63	10.28	8	11.17	15.47
CGL_RS06145	NC_003450[-]1298339-1298653	0	0	0	0	0	0	0	0	0	4	1.43	3.22	5	3.09	5.64	0	0	0
CGL_RS06410	NC_003450[+]1355689-1357557	14	1.49	3.39	22	1.67	3.9	18	1.66	3.8	36	2.17	4.88	64	6.66	12.17	34	16.7	23.12
CGL_RS13930	NC_003450[-]2980179-2981699	48	6.29	14.3	64	5.97	13.95	72	8.15	18.69	493	36.52	82.19	1430	182.84	334.05	641	386.81	535.49
CGL_RS03915	NC_003450[-]825993-826517	1	0.38	0.86	2	0.54	1.26	2	0.65	1.5	15	3.22	7.25	17	6.3	11.51	5	8.74	12.1
CGL_RS12155	NC_003450[-]2597867-2598484	0	0	0	0	0	0	1	0.28	0.64	1	0.18	0.41	4	1.26	2.3	5	7.43	10.28
CGL_RS03910	NC_003450[-]825239-825658	6	2.85	6.47	10	3.37	7.89	7	2.87	6.58	28	7.51	16.91	67	31.02	56.68	17	37.15	51.43
CGL_RS12150	NC_003450[-]2596046-2597716	335	39.97	90.82	421	35.72	83.51	507	52.22	119.82	1287	86.78	195.3	2789	324.59	593.02	984	540.5	748.25
CGL_RS05145	NC_003450[-]1082948-1084183	5	0.81	1.83	8	0.92	2.15	6	0.84	1.92	41	3.74	8.41	78	12.27	22.42	27	20.05	27.76
CGL_RS05495	NC_003450[+]1148472-1148885	3	1.44	3.28	0	0	0	1	0.41	0.95	8	2.18	4.9	20	9.39	17.16	5	11.09	15.35
CGL_RS05140	NC_003450[-]1080969-1082660	13	1.53	3.48	20	1.68	3.92	21	2.14	4.9	41	2.73	6.14	68	7.82	14.28	41	22.24	30.79
CGL_RS05490	NC_003450[+]1147592-1148464	4	0.92	2.08	3	0.49	1.14	7	1.38	3.17	19	2.45	5.52	62	13.81	25.23	29	30.49	42.21
CGL_RS06360	NC_003450[+]1344033-1344467	8	3.67	8.33	8	2.61	6.1	7	2.77	6.35	11	2.85	6.41	15	6.71	12.25	0	0	0
CGL_RS09665	NC_003450[+]2051306-2051845	1	0.37	0.84	1	0.26	0.61	1	0.32	0.73	14	2.92	6.57	32	11.53	21.06	13	22.1	30.59
CGL_RS09660	NC_003450[+]2050351-2051109	152	39.93	90.72	188	35.12	82.1	204	46.26	106.14	237	35.18	79.18	377	96.6	176.48	78	94.32	130.58
CGL_RS02390	NC_003450[+]491966-492658	8	2.3	5.23	16	3.27	7.65	18	4.47	10.26	70	11.38	25.61	104	29.18	53.32	43	56.95	78.84
[truncated: 1,066 more rows]

## Sheet: differencce and significance
Table S7 Comparative transcriptomic analysis between LEU-28 and ALE0 strains.
Gene ID	GeneName	GeneDescription	Aa1 (LEU-28)	Aa2 (LEU-28)	Aa3 (LEU-28)	Ba1 (ALE0)	Ba2 (ALE0)	Ba3 (ALE0)	MeanTPM (Ba)	MeanTPM (Aa)	log2FoldChange	pValue	qValue	result
CGL_RS14855	rplI	50S ribosomal protein L9	949.42	906.12	868.22	1482.73	3319.81	5932.64	3578.39	907.92	1.97867	0.00303696	0.00916534	up
CGL_RS13310	CGL_RS13310	aldehyde dehydrogenase family protein	3.84	4.97	6.15	27.26	98.38	149.51	91.7167	4.98667	4.20104	7.49404e-06	4.06733e-05	up
CGL_RS02055	CGL_RS02055	phosphoglyceromutase	12.28	11.96	19.13	59.28	324.12	500.09	294.497	14.4567	4.34844	4.04516e-06	2.31168e-05	up
CGL_RS02585	rplW	50S ribosomal protein L23	247.61	193.22	246.94	1135.99	2587.28	4142.36	2621.88	229.257	3.51556	0.0110556	0.0280507	up
CGL_RS13070	CGL_RS13070	Cof-type HAD-IIB family hydrolase	36.41	32.15	43.66	46.53	147.76	212.59	135.627	37.4067	1.85827	3.77953e-05	0.000177876	up
CGL_RS09560	galE	UDP-glucose 4-epimerase GalE	24.97	12.89	30.08	29.14	108.83	179.87	105.947	22.6467	2.22597	0.0133877	0.032883	up
CGL_RS13655	CGL_RS13655	peptide deformylase	7.2	2.92	6.21	5.03	14.37	34.69	18.03	5.44333	1.72784	0.00618952	0.0169159	up
CGL_RS06790	CGL_RS06790	dephospho-CoA kinase	2.65	2.12	2.57	13.08	55.8	71.54	46.8067	2.44667	4.25782	0.00348765	0.0102947	up
CGL_RS12705	CGL_RS12705	23S ribosomal RNA	0	0.14	0.5	3.17	5.16	11.3	6.54333	0.213333	4.93884	0.00146168	0.00474649	up
CGL_RS01905	CGL_RS01905	fumarate reductase/succinate dehydrogenase flavoprotein subunit	7.2	4.35	7.41	97.69	495.52	1020.9	538.037	6.32	6.41164	8.36547e-29	4.41566e-27	up
CGL_RS05685	metE	5-methyltetrahydropteroyltriglutamate-- homocysteine S-methyltransferase	6.77	4.5	6.62	121.34	354.63	839.93	438.633	5.96333	6.20075	1.2441e-31	7.78865e-30	up
CGL_RS01900	CGL_RS01900	succinate dehydrogenase cytochrome b subunit	4.64	5.5	6.9	76.28	439.7	609.54	375.173	5.68	6.04552	5.42571e-22	1.58761e-20	up
CGL_RS02635	rplN	50S ribosomal protein L14	157.24	112.58	125.95	509.65	1940.54	2415.28	1621.82	131.923	3.61985	0.00709018	0.0191059	up
CGL_RS02630	CGL_RS02630	LppP/LprE family lipoprotein	1.14	1.42	0.49	8.86	22.81	35.45	22.3733	1.01667	4.45986	0.0105401	0.0268694	up
CGL_RS06645	CGL_RS06645	DUF368 domain-containing protein	2.84	2.31	2.63	11.6	36.48	62.69	36.9233	2.59333	3.83165	0.0204287	0.0473271	up
CGL_RS06315	ilvD	dihydroxy-acid dehydratase	50.55	44.8	56.81	63.25	259.19	421.06	247.833	50.72	2.28874	0.000223547	0.000883685	up
CGL_RS04790	CGL_RS04790	hypothetical protein	278.52	173.86	312.83	283.49	959.26	1588.04	943.597	255.07	1.88728	2.5485e-05	0.000123837	up
CGL_RS05665	CGL_RS05665	hypothetical protein	19.1	18.52	26.12	23.4	89.5	95.89	69.5967	21.2467	1.71178	7.67483e-05	0.000336492	up
CGL_RS02835	rpsD	30S ribosomal protein S4	112.2	121.9	141.45	703.96	2187.69	3513.91	2135.19	125.183	4.09225	1.12612e-07	8.26027e-07	up
CGL_RS06865	CGL_RS06865	DoxX family membrane protein	4.79	4.18	4.52	18.84	82.46	135.42	78.9067	4.49667	4.13322	0.000665228	0.00233176	up
CGL_RS00985	CGL_RS00985	decaprenylphospho-beta-D-erythro-pentofuranosid- 2-ulose 2-reductase	4.45	4.84	5.65	30.02	109.49	161.41	100.307	4.98	4.33213	1.49134e-05	7.60359e-05	up
CGL_RS02830	rpsK	30S ribosomal protein S11	54.65	59.86	92.22	468.52	1718.59	2279.91	1489.01	68.91	4.43349	4.71186e-10	4.66914e-09	up
CGL_RS14635	CGL_RS14635	universal stress protein	3.96	4.7	7.79	74.75	392.38	837.82	434.983	5.48333	6.30976	4.62396e-21	1.25734e-19	up
CGL_RS01695	CGL_RS01695	glycosyltransferase family 2 protein	0.84	0.4	0.48	5.07	25.71	24.53	18.4367	0.573333	5.00706	0.00423218	0.0122243	up
CGL_RS09785	CGL_RS09785	TerC family protein	0.9	0	0.31	10.66	64.47	133.96	69.6967	0.403333	7.43297	9.97431e-11	1.12819e-09	up
CGL_RS14315	CGL_RS14315	cutinase family protein	40.09	39.18	42.75	23.14	84.69	189.49	99.1067	40.6733	1.2849	3.20194e-13	4.89752e-12	up
CGL_RS08095	efp	elongation factor P	7.78	6.28	13.73	36.76	201.71	266.9	168.457	9.26333	4.1847	0.000446519	0.00164661	up
CGL_RS08090	nusB	transcription antitermination factor NusB	63.55	41.04	63.16	38.71	153.82	348.89	180.473	55.9167	1.69044	1.76736e-07	1.27553e-06	up
CGL_RS01560	CGL_RS01560	phage holin family protein	3.25	5.65	5.3	16.53	105.69	186.23	102.817	4.73333	4.44107	0.00263489	0.00808675	up
CGL_RS10755	rsmH	16S rRNA (cytosine(1402)-N(4))-methyltransferase RsmH	12.58	12.73	14.09	13.56	34.9	54.31	34.2567	13.1333	1.38315	2.61521e-06	1.54728e-05	up
CGL_RS00745	CGL_RS00745	hypothetical protein	2.11	1.5	1.82	12.22	61.74	114.12	62.6933	1.81	5.11425	0.000659168	0.00231353	up
CGL_RS07215	CGL_RS07215	MerR family transcriptional regulator	3.15	3.73	6.58	49.43	195.25	549.02	264.567	4.48667	5.88184	5.12013e-13	7.5733e-12	up
CGL_RS14310	CGL_RS14310	AMP-binding protein	2.78	4.57	4.34	14.15	66.39	135.48	72.0067	3.89667	4.20782	0.00102908	0.00348463	up
CGL_RS00560	CGL_RS00560	M20 family metallopeptidase	0.57	0.31	0.12	3.08	15.68	25.11	14.6233	0.333333	5.45516	0.000465384	0.00169528	up
CGL_RS11405	CGL_RS11405	M3 family metallopeptidase	0.39	0.49	0.34	2.6	15.56	35.6	17.92	0.406667	5.46158	0.000105574	0.000446863	up
CGL_RS15385	CGL_RS15385	hypothetical protein	9.95	7.53	9.98	11.61	26.31	78.34	38.7533	9.15333	2.08195	0.0125111	0.0310127	up
CGL_RS15380	CGL_RS15380	N-acetylmuramoyl-L-alanine amidase	248.78	253.1	301.62	244.84	654.78	1195.29	698.303	267.833	1.38252	8.3499e-11	9.56508e-10	up
CGL_RS10135	thiO	glycine oxidase ThiO	4.25	2.9	7.34	30.45	165.61	370.41	188.823	4.83	5.28887	6.31658e-09	5.4676e-08	up
CGL_RS10130	CGL_RS10130	thiamine phosphate synthase	2.99	2.13	2.84	31.81	125.85	301.82	153.16	2.65333	5.85109	1.35687e-11	1.70687e-10	up
CGL_RS10915	CGL_RS10915	bifunctional adenosylcobinamide kinase/adenosylcobinamide-phosphate guanylyltransferase	7.21	3.78	6.56	4.08	5.93	36.72	15.5767	5.85	1.41288	0.00176765	0.00561808	up
CGL_RS07505	CGL_RS07505	M18 family aminopeptidase	0.16	0.34	0.14	4.55	24.79	32.7	20.68	0.213333	6.59898	5.91842e-06	3.27827e-05	up
CGL_RS11395	CGL_RS11395	ABC transporter ATP-binding protein/permease	1.18	0.83	0.55	3.2	18.55	31.48	17.7433	0.853333	4.37802	0.0100047	0.0257977	up
CGL_RS08050	carA	glutamine-hydrolyzing carbamoyl-phosphate synthase small subunit	4.22	3	5.24	22.88	104.31	179.37	102.187	4.15333	4.62079	2.48483e-07	1.72846e-06	up
CGL_RS07325	thiM	hydroxyethylthiazole kinase	8.65	7.55	11.73	48.03	198.57	547.07	264.557	9.31	4.82865	5.98601e-07	3.84591e-06	up
CGL_RS07320	CGL_RS07320	bifunctional hydroxymethylpyrimidine kinase/phosphomethylpyrimidine kinase	8.27	6.68	9.54	31.22	145.18	341.2	172.533	8.16333	4.40157	1.52722e-05	7.74252e-05	up
CGL_RS00415	CGL_RS00415	23S ribosomal RNA	0.19	0.27	1.73	13.46	15.11	30.02	19.53	0.73	4.74165	0.000286281	0.00110095	up
CGL_RS11245	CGL_RS11245	DNA primase	4.3	4.85	5.88	5.92	16.56	27.51	16.6633	5.01	1.73379	0.000200668	0.000799111	up
CGL_RS04930	CGL_RS04930	Bax inhibitor-1/YccA family protein	64.27	69.59	77.76	46.23	172.39	319.4	179.34	70.54	1.34618	9.70498e-15	1.74172e-13	up
CGL_RS04935	CGL_RS04935	hypothetical protein	4.4	2.19	6.84	30.35	161.42	170.2	120.657	4.47667	4.75234	1.92385e-05	9.59077e-05	up
CGL_RS08055	CGL_RS08055	dihydroorotase	7.12	5.27	8.58	28.34	120.1	235.61	128.017	6.99	4.1949	4.65028e-05	0.000211462	up
CGL_RS10620	CGL_RS10620	hypothetical protein	1.16	0.16	0.6	4.71	13.33	31.98	16.6733	0.64	4.70333	0.0124154	0.0308893	up
CGL_RS11080	CGL_RS11080	bifunctional RNase H/acid phosphatase	1.91	2.34	2.7	10.1	47.9	93.47	50.49	2.31667	4.44588	0.00046412	0.00169297	up
CGL_RS11085	CGL_RS11085	zinc ribbon domain-containing protein	1.39	1.77	1.67	9.7	73.47	109.63	64.2667	1.61	5.31894	1.90422e-05	9.51049e-05	up
CGL_RS12285	CGL_RS12285	ankyrin repeat domain-containing protein	0	0	0	2.78	4.8	7.08	4.88667	0.0001	15.5766	0.00907277	0.0238282	up
CGL_RS03260	CGL_RS03260	homoserine O-acetyltransferase	0.53	1.38	1.52	11.33	51.79	75.28	46.1333	1.14333	5.33449	2.47454e-07	1.72577e-06	up
CGL_RS03265	CGL_RS03265	O-acetylhomoserine/O-acetylserine sulfhydrylase	4.55	8.09	7.07	39.28	232.51	479.19	250.327	6.57	5.25177	4.5159e-09	3.97281e-08	up
CGL_RS11880	pcaB	3-carboxy-cis,cis-muconate cycloisomerase	9.98	9.25	11.23	5.64	20.16	41.83	22.5433	10.1533	1.15075	8.07988e-11	9.37545e-10	up
CGL_RS03860	CGL_RS03860	TIGR02569 family protein	18.05	11.35	15.81	12.86	30.62	55.41	32.9633	15.07	1.12918	4.15036e-07	2.78623e-06	up
CGL_RS11865	pcaD	3-oxoadipate enol-lactonase	17.94	19.13	27.32	21.46	61.48	145.69	76.21	21.4633	1.82811	2.85973e-05	0.000137516	up
CGL_RS06120	CGL_RS06120	hypothetical protein	0.75	0	0	1.83	6.07	38.96	15.62	0.25	5.96532	0.0191341	0.0447904	up
CGL_RS13715	CGL_RS13715	protein kinase	0.24	0.52	0.28	1.83	10.55	17.84	10.0733	0.346667	4.86085	0.00309106	0.00928697	up
CGL_RS03995	hisN	histidinol-phosphatase	1.02	0.91	1.98	11.94	43.96	118.39	58.0967	1.30333	5.47818	4.31793e-06	2.43687e-05	up
CGL_RS03680	CGL_RS03680	DEAD/DEAH box helicase	0.14	0.15	0.24	0.86	8.48	18.75	9.36333	0.176667	5.72792	0.000748808	0.00259767	up
CGL_RS14845	CGL_RS14845	PadR family transcriptional regulator	16.49	12.08	15.53	118.33	404.06	349.66	290.683	14.7	4.30556	1.82336e-05	9.14059e-05	up
CGL_RS14840	CGL_RS14840	hypothetical protein	15.26	9.3	11.29	117.6	400.64	647.01	388.417	11.95	5.02252	2.33513e-08	1.87089e-07	up
CGL_RS02020	CGL_RS02020	DUF2993 domain-containing protein	0	0.35	0	3.6	19.62	35	19.4067	0.116667	7.37802	0.000552231	0.00196901	up
CGL_RS03515	CGL_RS03515	acyltransferase family protein	8.16	11.34	12	8.17	22.87	48.22	26.42	10.5	1.33124	5.92949e-09	5.1491e-08	up
CGL_RS13005	CGL_RS13005	HAMP domain-containing histidine kinase	0	0.19	0.35	1.78	13.47	18.89	11.38	0.18	5.98236	0.00106636	0.00359278	up
CGL_RS02930	CGL_RS02930	phosphoglucosamine mutase	8.16	6.75	8.32	12.16	36.46	60.1	36.24	7.74333	2.22656	0.0185208	0.0436968	up
CGL_RS06275	gatB	Asp-tRNA(Asn)/Glu-tRNA(Gln) amidotransferase subunit GatB	6.09	8	11.31	36.89	89.1	187.72	104.57	8.46667	3.62653	0.0168657	0.0401199	up
CGL_RS09575	CGL_RS09575	DEAD/DEAH box helicase	6.2	5.41	8.67	6.03	18.6	37.57	20.7333	6.76	1.61686	4.42399e-07	2.95518e-06	up
CGL_RS06785	CGL_RS06785	glucose PTS transporter subunit IIA	6.22	4.63	7.38	71.33	295.79	558.68	308.6	6.07667	5.66631	3.7751e-26	1.5168e-24	up
CGL_RS01910	CGL_RS01910	succinate dehydrogenase/fumarate reductase iron-sulfur subunit	8.51	9.27	9.41	92.7	475.04	686.55	418.097	9.06333	5.52765	3.11079e-19	7.41083e-18	up
CGL_RS14930	CGL_RS14930	inositol-3-phosphate synthase	1.28	1.3	3.31	10.73	64.29	91.62	55.5467	1.96333	4.82232	2.98543e-05	0.000143003	up
CGL_RS05475	CGL_RS05475	hypothetical protein	1.67	2.37	3.84	25.15	121.24	139.54	95.31	2.62667	5.18132	3.03004e-08	2.39205e-07	up
CGL_RS05470	CGL_RS05470	DUF402 domain-containing protein	4.43	1.84	6.05	20.87	75.27	169.98	88.7067	4.10667	4.433	0.0011165	0.00373355	up
CGL_RS02485	rplJ	50S ribosomal protein L10	66.08	68.14	68.05	1518.76	2961.98	4971.73	3150.82	67.4233	5.54634	3.11639e-18	6.8765e-17	up
CGL_RS02480	CGL_RS02480	SIMPL domain-containing protein	0.33	0.94	1.14	7.07	35.94	24.23	22.4133	0.803333	4.80221	0.00652473	0.0177241	up
CGL_RS01350	CGL_RS01350	catalase	223.82	193.89	320.83	215.48	853.51	1280.03	783.007	246.18	1.66931	6.16728e-10	5.9294e-09	up
CGL_RS04785	ggt	gamma-glutamyltransferase	5.66	7.18	7.15	10.05	32.51	29.29	23.95	6.66333	1.84571	0.0099067	0.0256185	up
CGL_RS14710	CGL_RS14710	VIT family protein	18.48	26.87	28.33	113.15	261.45	564.93	313.177	24.56	3.67259	0.0111291	0.0281839	up
CGL_RS09165	CGL_RS09165	LGFP repeat-containing protein	0.38	0.36	1.09	2.7	16.08	33.03	17.27	0.61	4.82332	0.00355919	0.0104829	up
CGL_RS13535	CGL_RS13535	PorA family porin	17.34	17.47	39.91	131.46	627.11	1509.81	756.127	24.9067	4.92402	7.39314e-06	4.03698e-05	up
CGL_RS04655	CGL_RS04655	peptide chain release factor 3	0.6	0.86	1.15	4.37	18.74	37.83	20.3133	0.87	4.54527	0.00176015	0.00560084	up
CGL_RS04650	CGL_RS04650	HNH endonuclease	8.34	6.66	10.74	11.89	31.54	62.61	35.3467	8.58	2.04252	0.00276386	0.00841665	up
CGL_RS02155	CGL_RS02155	quinate/shikimate dehydrogenase (NAD+)	0.23	0.67	0.61	4.36	13.69	44.17	20.74	0.503333	5.36476	0.00320078	0.00957389	up
CGL_RS01225	CGL_RS01225	MMPL family transporter	6.47	6.72	8.87	4.78	19.48	27.46	17.24	7.35333	1.22929	2.35072e-11	2.9162e-10	up
CGL_RS05270	CGL_RS05270	ATP-binding protein	2.61	2.06	2.25	8.28	35.39	100.2	47.9567	2.30667	4.37785	0.00425388	0.0122479	up
CGL_RS00880	CGL_RS00880	prevent-host-death protein	16.07	16.99	25.12	14.24	40.67	121.98	58.9633	19.3933	1.60426	1.4204e-05	7.31112e-05	up
CGL_RS09790	CGL_RS09790	DNA translocase FtsK	15.58	17.38	18.89	26.25	80.15	153.3	86.5667	17.2833	2.32443	0.0049236	0.0139226	up
CGL_RS05090	CGL_RS05090	DUF4245 domain-containing protein	1.04	0.99	2.4	6.69	41.07	70.48	39.4133	1.47667	4.73827	0.00547732	0.0151853	up
CGL_RS04250	CGL_RS04250	3'(2'),5'-bisphosphate nucleotidase CysQ	4.99	5.23	4.99	21.08	83.53	181.4	95.3367	5.07	4.23297	0.00111534	0.00373355	up
CGL_RS04320	CGL_RS04320	DUF6350 family protein	0.15	1.07	0.39	4.01	21.95	51.45	25.8033	0.536667	5.58739	0.000314803	0.00120206	up
CGL_RS01770	CGL_RS01770	prolyl oligopeptidase family protein	0.99	0.92	1.03	3.65	23.26	65.86	30.9233	0.98	4.97977	0.000601523	0.00213346	up
CGL_RS08045	carB	carbamoyl-phosphate synthase large subunit	5.49	4.5	6.54	30.01	103.64	170.55	101.4	5.51	4.20186	5.79625e-08	4.48376e-07	up
CGL_RS05895	CGL_RS05895	homoserine dehydrogenase	4.92	5.19	6.82	49.6	217	367.01	211.203	5.64333	5.22594	3.84933e-17	7.97107e-16	up
CGL_RS00955	CGL_RS00955	PAS domain S-box protein	0	0	0.39	7.72	23.97	73.35	35.0133	0.13	8.07325	0.00023354	0.000917794	up
CGL_RS04430	CGL_RS04430	UTP--glucose-1-phosphate uridylyltransferase	0.42	0.6	1.82	6.54	31.39	47.44	28.4567	0.946667	4.90977	0.000564257	0.00200923	up
CGL_RS01685	CGL_RS01685	GDP-mannose 4,6-dehydratase	1.07	1.06	2.58	7.83	39.89	83.35	43.69	1.57	4.79847	0.000486843	0.00176153	up
CGL_RS14305	CGL_RS14305	alpha/beta fold hydrolase	2.76	1.85	2.6	9.77	33.92	74.26	39.3167	2.40333	4.03203	0.000424436	0.00157815	up
CGL_RS00555	CGL_RS00555	AbgT family transporter	0.25	0	0.1	1.19	10.59	14.76	8.84667	0.116667	6.24467	0.0017457	0.00557466	up
CGL_RS12110	CGL_RS12110	cystathionine gamma-synthase	3.26	2.81	2.07	19.99	139.2	241.92	133.703	2.71333	5.62283	7.50185e-10	7.16134e-09	up
CGL_RS00790	CGL_RS00790	hypothetical protein	3.35	0.95	2.12	1.89	3.91	8.21	4.67	2.14	1.12581	0.00591505	0.0162483	up
CGL_RS11415	treS	maltose alpha-D-glucosyltransferase	0.32	0.23	0.19	1.76	13.01	34.16	16.31	0.246667	6.04705	0.000149707	0.000614346	up
CGL_RS07685	CGL_RS07685	SPFH/Band 7/PHB domain protein	1.69	0.55	1.06	14.14	61.23	97.51	57.6267	1.1	5.71116	1.86036e-10	2.02756e-09	up
CGL_RS12115	CGL_RS12115	ABC transporter ATP-binding protein	0	0	0.24	0.46	7.18	30.09	12.5767	0.08	7.29653	0.0148382	0.0358901	up
CGL_RS15485	CGL_RS15485	hypothetical protein	6.15	8.75	8.5	41.04	324.12	209.63	191.597	7.8	4.61845	0.00233613	0.00723241	up
CGL_RS10920	cobT	nicotinate-nucleotide--dimethylbenzimidazole phosphoribosyltransferase	0	0.39	0	1.68	17.88	29.83	16.4633	0.13	6.9846	0.000983184	0.00334606	up
CGL_RS15170	CGL_RS15170	NADH:flavin oxidoreductase/NADH oxidase	35.9	41.77	68.02	41.3	113.85	197.47	117.54	48.5633	1.27521	7.68373e-09	6.52511e-08	up
CGL_RS10380	CGL_RS10380	TIGR02234 family membrane protein	20.54	15.04	16.43	10.07	48.03	51.45	36.5167	17.3367	1.07473	1.28818e-08	1.07695e-07	up
CGL_RS11385	CGL_RS11385	long-chain fatty acid--CoA ligase	0.76	1.07	1.77	7.56	35.04	67.55	36.7167	1.2	4.93533	3.13696e-06	1.81998e-05	up
CGL_RS12505	clpS	ATP-dependent Clp protease adapter ClpS	0	0	1.14	5.21	20.54	72.7	32.8167	0.38	6.43229	0.0105311	0.0268694	up
CGL_RS13445	hpt	hypoxanthine phosphoribosyltransferase	2.39	5.09	5.88	14.64	91.09	125.52	77.0833	4.45333	4.11346	0.0155942	0.0375488	up
CGL_RS07330	CGL_RS07330	NAD(P)/FAD-dependent oxidoreductase	8.66	10.4	10.42	38.44	184.08	350.41	190.977	9.82667	4.28055	2.05106e-05	0.000101497	up
CGL_RS12875	CGL_RS12875	FABP family protein	1.73	1.23	1.75	8.49	54.96	94.45	52.6333	1.57	5.06714	0.000177193	0.000717298	up
CGL_RS15280	CGL_RS15280	heavy-metal-associated domain-containing protein	52.98	25.34	39.91	57.7	156.9	150.76	121.787	39.41	1.62772	0.0119774	0.0300775	up
CGL_RS03215	CGL_RS03215	metal-dependent hydrolase	2.26	2.14	2.38	0.57	5.14	12.7	6.13667	2.26	1.44113	0.00163277	0.00525767	up
CGL_RS08240	CGL_RS08240	peptidylprolyl isomerase	1.18	0.5	0.82	4.01	36.45	84.93	41.7967	0.833333	5.64835	0.000311888	0.00119431	up
CGL_RS11670	CGL_RS11670	glutamate-5-semialdehyde dehydrogenase	51.88	44.21	47.97	74.94	237.44	320.79	211.057	48.02	2.13592	0.00399002	0.0116372	up
CGL_RS11675	CGL_RS11675	D-isomer specific 2-hydroxyacid dehydrogenase family protein	11.77	9.92	14.11	12.44	51.22	75.23	46.2967	11.9333	1.95591	0.0002267	0.000893522	up
CGL_RS08245	CGL_RS08245	putative Ig domain-containing protein	23.58	26.17	31.16	86.23	499.43	600.39	395.35	26.97	3.8737	0.00193689	0.00611267	up
CGL_RS12015	CGL_RS12015	DsbA family protein	93.18	112.37	152.15	86.72	333.66	524.92	315.1	119.233	1.40202	3.57931e-12	4.79378e-11	up
CGL_RS13295	radA	DNA repair protein RadA	1.14	0.92	0.62	3.71	17.15	34.88	18.58	0.893333	4.37841	0.0143152	0.0348431	up
CGL_RS03450	CGL_RS03450	CAP domain-containing protein	2.04	0.87	2.46	13.82	56.48	118.25	62.85	1.79	5.13388	0.000110249	0.00046519	up
CGL_RS12475	CGL_RS12475	glutamate racemase	8.86	7.63	12.28	9.75	29.57	25.77	21.6967	9.59	1.17787	8.62483e-05	0.000372681	up
CGL_RS00065	CGL_RS00065	DUF3566 domain-containing protein	5.78	1.23	8.98	40.5	164.6	239.44	148.18	5.33	4.79707	4.88131e-05	0.000221594	up
CGL_RS12490	CGL_RS12490	rhomboid family intramembrane serine protease	0.53	0.19	0.23	3.6	12.97	31.82	16.13	0.316667	5.67064	0.00413554	0.0119837	up
CGL_RS00060	gyrA	DNA gyrase subunit A	4.65	4.19	7.63	93.83	398.63	758.28	416.913	5.49	6.2468	8.15934e-36	7.32165e-34	up
CGL_RS12185	CGL_RS12185	carbohydrate ABC transporter permease	3.71	2.17	4.33	73.52	315.2	635.98	341.567	3.40333	6.64907	1.42591e-27	6.6182e-26	up
CGL_RS02035	CGL_RS02035	UDP-N-acetylmuramate dehydrogenase	0.9	0.13	0.31	3.15	16.69	53.06	24.3	0.446667	5.76561	0.000612781	0.0021651	up
CGL_RS06065	mce	methylmalonyl-CoA epimerase	0	0	0.38	3.46	19.19	24.16	15.6033	0.126667	6.94467	0.00538549	0.0149461	up
CGL_RS02030	CGL_RS02030	DUF2505 domain-containing protein	9.49	8.44	13.32	28.62	186.37	274.99	163.327	10.4167	3.97079	0.0113676	0.0287068	up
CGL_RS03520	maf	Maf-like protein	5.7	3.34	7.54	24.28	109.35	146.8	93.4767	5.52667	4.08012	0.00175589	0.0055939	up
CGL_RS03030	guaB	IMP dehydrogenase	18.75	17.15	17.65	16.81	55.36	87.5	53.2233	17.85	1.57613	6.38345e-08	4.86806e-07	up
CGL_RS12180	musI	ABC transport system MusEFGK2I component MusI	130.75	79.29	111.53	73.89	155.1	430.33	219.773	107.19	1.03585	1.0179e-09	9.61466e-09	up
CGL_RS05010	CGL_RS05010	biotin-dependent carboxyltransferase family protein	0	0.16	0	2.17	9.48	11.45	7.7	0.0533333	7.17368	0.00494947	0.0139811	up
CGL_RS14545	CGL_RS14545	LURP-one-related family protein	100.6	67.67	97.51	80.45	229.54	514.94	274.977	88.5933	1.63404	2.07015e-07	1.46654e-06	up
CGL_RS14430	pheA	prephenate dehydratase	0.21	0.15	0.18	4.4	22.98	50.35	25.91	0.18	7.16937	2.96125e-05	0.000142098	up
CGL_RS01365	CGL_RS01365	branched-chain amino acid exporter BrnF	0.53	0.56	1.36	17.89	77.43	262.24	119.187	0.816667	7.18926	7.22433e-11	8.4556e-10	up
CGL_RS06510	thiC	phosphomethylpyrimidine synthase ThiC	2.26	2.73	4.78	52.19	307.37	670.18	343.247	3.25667	6.71971	8.87523e-24	3.10326e-22	up
CGL_RS13520	CGL_RS13520	non-ribosomal peptide synthetase	13.75	10.65	16.6	14	36.56	58.79	36.45	13.6667	1.41526	1.28493e-07	9.37405e-07	up
CGL_RS05795	putP	sodium/proline symporter PutP	1.39	1.26	3.06	8.51	55.32	91.49	51.7733	1.90333	4.76561	4.54222e-05	0.000208308	up
CGL_RS01210	CGL_RS01210	CsbD family protein	81.12	65.33	98.72	84.51	354.63	391.44	276.86	81.7233	1.76034	6.0241e-05	0.000268936	up
CGL_RS02920	rplM	50S ribosomal protein L13	46.7	49.82	71.33	594.86	2450.65	3448.17	2164.56	55.95	5.27379	4.67391e-25	1.70029e-23	up
CGL_RS02925	rpsI	30S ribosomal protein S9	76.63	73.35	110.67	335.98	1409.5	1330.81	1025.43	86.8833	3.56101	0.00924123	0.0241763	up
CGL_RS04685	CGL_RS04685	aminoacyl-tRNA hydrolase	0	0	0	1.1	10.44	14.92	8.82	0.0001	16.4285	0.00498598	0.0140695	up
CGL_RS05085	glpX	class II fructose-bisphosphatase	9.49	12.38	13.83	47.39	260.65	402.47	236.837	11.9	4.31486	1.04434e-05	5.53417e-05	up
CGL_RS04220	CGL_RS04220	hypothetical protein	0	0	0	1.32	8.16	19.26	9.58	0.0001	16.5477	0.0178096	0.0422038	up
CGL_RS04350	CGL_RS04350	30S ribosomal protein S18	1430.55	1219.25	1395.44	2643.03	4925.93	6760.09	4776.35	1348.41	1.82465	0.0212469	0.0489698	up
CGL_RS13570	CGL_RS13570	hypothetical protein	0.16	0.06	0.42	3.12	10.05	19.42	10.8633	0.213333	5.67021	1.76005e-05	8.83965e-05	up
CGL_RS01545	CGL_RS01545	CoA pyrophosphatase	1.34	0.38	0.69	5.45	19.86	44.41	23.24	0.803333	4.85447	0.00537248	0.0149254	up
CGL_RS05880	CGL_RS05880	arginine--tRNA ligase	0.36	1.8	0.52	5.32	38.82	68.85	37.6633	0.893333	5.39782	0.000193128	0.000774813	up
CGL_RS05885	lysA	diaminopimelate decarboxylase	0.89	0.85	1.16	8.5	49.13	101.53	53.0533	0.966667	5.77828	2.18467e-08	1.76082e-07	up
CGL_RS01140	hisC	histidinol-phosphate transaminase	6.41	7.46	10.06	6.15	25.97	34.89	22.3367	7.97667	1.48556	3.59663e-06	2.07699e-05	up
CGL_RS07235	CGL_RS07235	hypothetical protein	1.72	1.02	0.99	7.29	31.16	67.26	35.2367	1.24333	4.82479	9.22163e-05	0.000394668	up
CGL_RS00545	CGL_RS00545	proline dehydrogenase family protein	0.29	0.25	0.3	1.89	14.54	33.26	16.5633	0.28	5.88642	2.44964e-06	1.45573e-05	up
CGL_RS00780	CGL_RS00780	VOC family protein	12.13	12.6	16.51	15.02	45.94	73	44.6533	13.7467	1.69969	2.86065e-05	0.000137516	up
CGL_RS11460	CGL_RS11460	BCCT family transporter	4.32	3.68	5.68	4.88	22.63	39.74	22.4167	4.56	2.29747	0.00968391	0.0251389	up
CGL_RS07525	aspA	aspartate ammonia-lyase	0.88	0.63	0.87	3.42	16.97	23.8	14.73	0.793333	4.21469	0.0137041	0.0334767	up
CGL_RS10395	CGL_RS10395	inositol monophosphatase	26.25	16.95	26.82	28.03	53.55	106.42	62.6667	23.34	1.42489	8.30609e-05	0.000360645	up
CGL_RS15340	CGL_RS15340	CCA tRNA nucleotidyltransferase	4.97	2.87	2.67	2.58	12.18	25.34	13.3667	3.50333	1.93184	0.00285097	0.00863604	up
CGL_RS04910	CGL_RS04910	hypothetical protein	8.05	10.74	16.52	10.24	29.46	55.63	31.7767	11.77	1.43285	0.00271584	0.00828917	up
CGL_RS10645	CGL_RS10645	DNA polymerase IV	1.56	1.31	3.31	1.28	7.89	9.15	6.10667	2.06	1.56774	0.00424292	0.0122422	up
CGL_RS07780	CGL_RS07780	ATP-binding cassette domain-containing protein	5.62	5.12	8.44	26.23	105.46	147.92	93.2033	6.39333	3.86574	0.000450508	0.00165453	up
CGL_RS12260	orn	oligoribonuclease	11.78	13.11	13.82	13.32	34.48	83.44	43.7467	12.9033	1.76143	0.000143509	0.000594348	up
CGL_RS11280	CGL_RS11280	TPM domain-containing protein	1.26	0.76	1.59	7.13	30.66	49.13	28.9733	1.20333	4.58962	1.7559e-05	8.83531e-05	up
CGL_RS11285	CGL_RS11285	hypothetical protein	7.75	8.7	9.85	7.37	20.28	52.56	26.7367	8.76667	1.60872	0.00026791	0.00103623	up
CGL_RS03205	CGL_RS03205	PH domain-containing protein	0.42	0.9	0.61	4.22	21.98	36.95	21.05	0.643333	5.03211	0.000389552	0.00145852	up
CGL_RS12000	CGL_RS12000	DUF1542 domain-containing protein	0.48	2.03	2.66	9.79	32.41	74.3	38.8333	1.72333	4.49402	0.00441135	0.0126873	up
CGL_RS12390	CGL_RS12390	type I polyketide synthase	2.2	2.32	1.94	9.14	31.3	66.25	35.5633	2.15333	4.04575	0.000262595	0.00101979	up
CGL_RS14945	dps	DNA starvation/stationary phase protection protein Dps	371.56	361.3	438.61	463.16	1918.2	2617.18	1666.18	390.49	2.09319	1.32316e-05	6.90299e-05	up
CGL_RS11840	CGL_RS11840	GDSL-type esterase/lipase family protein	2.02	3.13	4.59	3.83	13.75	21.07	12.8833	3.24667	1.98847	0.0213198	0.0490537	up
CGL_RS12645	CGL_RS12645	putative hydro-lyase	0	0	0	0.85	5.87	13.85	6.85667	0.0001	16.0652	0.00619789	0.0169216	up
CGL_RS15220	CGL_RS15220	Gfo/Idh/MocA family oxidoreductase	0	0.13	0	1.25	5.04	16.14	7.47667	0.0433333	7.43077	0.00668261	0.0180982	up
CGL_RS03530	CGL_RS03530	acyl-CoA carboxylase subunit beta	13.22	10.89	13.44	62.69	229.3	364.53	218.84	12.5167	4.12795	3.61635e-07	2.45219e-06	up
CGL_RS13575	CGL_RS13575	hypothetical protein	0.43	0.36	0.31	3.34	14.71	23.26	13.77	0.366667	5.23092	4.28308e-06	2.42228e-05	up
CGL_RS03025	CGL_RS03025	DUF5319 domain-containing protein	6.28	4.84	9.49	2.66	12.76	31.32	15.58	6.87	1.18131	9.00371e-05	0.000386571	up
CGL_RS10750	CGL_RS10750	hypothetical protein	5.68	5.46	6.05	24.72	96.1	116.85	79.2233	5.73	3.78932	0.0121627	0.0304294	up
CGL_RS03845	CGL_RS03845	DEAD/DEAH box helicase	1.41	0.44	1.49	6.54	35.23	43.91	28.56	1.11333	4.68104	0.000321523	0.00122564	up
CGL_RS14880	CGL_RS14880	penicillin-binding protein	4.89	6.49	6.05	8.34	31.83	47.95	29.3733	5.81	2.3379	0.0206758	0.0478584	up
CGL_RS06210	gatC	Asp-tRNA(Asn)/Glu-tRNA(Gln) amidotransferase subunit GatC	0.66	1.42	1.72	9.02	59.64	45.89	38.1833	1.26667	4.91383	0.0128785	0.0318356	up
CGL_RS14555	msrA	peptide-methionine (S)-S-oxide reductase MsrA	320.43	378.75	445.58	330.28	1101.43	2472.88	1301.53	381.587	1.77013	2.2179e-08	1.78227e-07	up
CGL_RS13600	CGL_RS13600	hypothetical protein	11.37	11.12	19.95	137.18	515.83	639.72	430.91	14.1467	4.92885	1.39367e-12	1.98506e-11	up
CGL_RS13605	CGL_RS13605	Na+/H+ antiporter subunit A	0.52	0.41	0.62	3.28	19.89	31.49	18.22	0.516667	5.14015	3.12311e-06	1.81586e-05	up
CGL_RS13355	CGL_RS13355	GuaB1 family IMP dehydrogenase-related protein	2.09	1.48	1.56	10.61	56.15	102.41	56.39	1.71	5.04337	5.4142e-07	3.51205e-06	up
CGL_RS12735	CGL_RS12735	23S ribosomal RNA	0	0.46	0.34	3.35	5.86	10.4	6.53667	0.266667	4.61545	0.00490263	0.0138779	up
CGL_RS05325	CGL_RS05325	carboxylating nicotinate-nucleotide diphosphorylase	2.61	0.84	1.64	13.01	58.11	110.36	60.4933	1.69667	5.156	4.40348e-06	2.47995e-05	up
CGL_RS05635	CGL_RS05635	multifunctional oxoglutarate decarboxylase/oxoglutarate dehydrogenase thiamine pyrophosphate-binding subunit/dihydrolipoyllysine-residue succinyltransferase subunit	11.37	10.75	14.13	34.55	172.73	327.73	178.337	12.0833	3.88351	0.0016861	0.00540997	up
CGL_RS05320	CGL_RS05320	cysteine desulfurase	1.48	0.66	1.44	5.65	36.11	52.84	31.5333	1.19333	4.72381	0.000849248	0.00291977	up
CGL_RS05630	CGL_RS05630	CueP family metal-binding protein	0.37	0.8	0.65	1.9	30.59	61.88	31.4567	0.606667	5.69632	0.0102076	0.0261454	up
CGL_RS09885	nusA	transcription termination factor NusA	2.79	4.54	5.34	15.9	57.82	108.42	60.7133	4.22333	3.84556	0.0165155	0.0393798	up
CGL_RS06850	CGL_RS06850	helix-turn-helix transcriptional regulator	15.58	13.29	14.34	12.62	50.65	23.9	29.0567	14.4033	1.01247	0.000431605	0.00159599	up
CGL_RS06690	CGL_RS06690	hypothetical protein	11.08	22.32	25.5	171.63	964.27	1117.57	751.157	19.6333	5.25774	1.17475e-10	1.32319e-09	up
CGL_RS02950	CGL_RS02950	alpha/beta hydrolase	2.56	2.64	4.62	17.73	77.75	141.21	78.8967	3.27333	4.59113	2.03025e-05	0.000100653	up
CGL_RS04120	CGL_RS04120	DUF3235 domain-containing protein	4.8	7.8	10.06	46.66	201.49	369.04	205.73	7.55333	4.76749	1.56896e-07	1.13539e-06	up
CGL_RS08115	aroC	chorismate synthase	3.75	1.62	2.81	14.09	61.97	98.23	58.0967	2.72667	4.41325	9.93685e-05	0.00042393	up
CGL_RS08685	CGL_RS08685	DHH family phosphoesterase	0.11	0.15	0.18	2.72	12.42	21.68	12.2733	0.146667	6.38684	2.45751e-05	0.000120284	up
CGL_RS14375	CGL_RS14375	NAD(P)/FAD-dependent oxidoreductase	0.11	0	0.67	20.32	116.95	281.36	139.543	0.26	9.06799	4.41247e-20	1.1206e-18	up
CGL_RS01885	CGL_RS01885	UTP--glucose-1-phosphate uridylyltransferase	3.67	3.68	7.45	3.05	16.42	18.88	12.7833	4.93333	1.37363	0.000152941	0.000626663	up
CGL_RS01880	lpdA	dihydrolipoyl dehydrogenase	39.03	37.21	49.81	65.85	208.55	290.33	188.243	42.0167	2.16357	0.00324514	0.00968504	up
CGL_RS01790	CGL_RS01790	polysaccharide biosynthesis tyrosine autokinase	1.25	0.79	1.8	7.61	38.7	65.15	37.1533	1.28	4.85928	1.51183e-05	7.69347e-05	up
CGL_RS04345	CGL_RS04345	hypothetical protein	7.93	9.62	13.49	12.13	36.16	36.5	28.2633	10.3467	1.44977	0.000464067	0.00169297	up
CGL_RS01795	CGL_RS01795	low molecular weight phosphatase family protein	0.66	1.4	0.57	5.39	21.82	40.89	22.7	0.876667	4.69452	0.0211956	0.0488934	up
CGL_RS01555	CGL_RS01555	alpha/beta hydrolase	1.8	1	1.04	9.5	54.67	81.1	48.4233	1.28	5.24149	3.3688e-06	1.95028e-05	up
CGL_RS08065	pyrR	bifunctional pyr operon transcriptional regulator/uracil phosphoribosyltransferase PyrR	24.45	17.63	21.41	74.92	422.54	608.73	368.73	21.1633	4.12293	0.000204461	0.000811814	up
CGL_RS10700	ftsZ	cell division protein FtsZ	20.7	16.11	18.78	100.05	234.42	354.3	229.59	18.53	3.63113	0.00510779	0.014368	up
CGL_RS12095	CGL_RS12095	DedA family protein	1.33	0.76	2.3	0.6	2.85	8.57	4.00667	1.46333	1.45314	0.0159579	0.0383217	up
CGL_RS08460	CGL_RS08460	ABC transporter permease	0	0.14	0.86	3.37	20.38	23.82	15.8567	0.333333	5.57198	0.00146022	0.00474649	up
CGL_RS00205	CGL_RS00205	rhomboid family intramembrane serine protease	3.32	3.44	3.91	3.24	10.61	19.47	11.1067	3.55667	1.64283	0.00467509	0.0133178	up
CGL_RS10895	CGL_RS10895	cytochrome c oxidase subunit II	14.03	15.89	23.91	81.48	394.17	598.3	357.983	17.9433	4.31837	2.25725e-07	1.58656e-06	up
CGL_RS00200	CGL_RS00200	peptidylprolyl isomerase	2.97	6.33	7.37	40.71	253.51	386.29	226.837	5.55667	5.35129	5.44875e-09	4.74694e-08	up
CGL_RS08465	CGL_RS08465	hypothetical protein	1.43	0.51	1.86	6.39	34.87	38.04	26.4333	1.26667	4.38325	0.00340668	0.0100889	up
CGL_RS15115	trpB	tryptophan synthase subunit beta	0.8	0.68	1.23	15.73	96.31	244.47	118.837	0.903333	7.03951	1.98668e-14	3.34259e-13	up
CGL_RS15110	trpCF	bifunctional indole-3-glycerol-phosphate synthase TrpC/phosphoribosylanthranilate isomerase TrpF	0.98	1.69	3.38	12.18	65.92	161.67	79.9233	2.01667	5.30857	1.19806e-06	7.41419e-06	up
CGL_RS07820	sufD	Fe-S cluster assembly protein SufD	561.47	532.87	642.8	346.73	1214.36	2071.6	1210.9	579.047	1.06432	1.5369e-23	5.23713e-22	up
CGL_RS07825	sufB	Fe-S cluster assembly protein SufB	468.42	469.48	507.21	600.09	1556.88	3116.02	1757.66	481.703	1.86744	9.67801e-06	5.1387e-05	up
CGL_RS07530	CGL_RS07530	ATP phosphoribosyltransferase	6.6	9.22	9.16	27.04	131.49	244.11	134.213	8.32667	4.01065	0.0040972	0.0118854	up
CGL_RS15335	CGL_RS15335	YqgE/AlgH family protein	8.56	9.12	14.2	10.22	25.99	77.25	37.82	10.6267	1.83146	0.000915106	0.00313817	up
CGL_RS10675	CGL_RS10675	DivIVA domain-containing protein	9.08	13.69	14.11	89.9	388.95	471.47	316.773	12.2933	4.6875	2.7043e-10	2.84374e-09	up
CGL_RS15020	CGL_RS15020	hypothetical protein	43.69	36.76	45.16	199.62	776.7	745.05	573.79	41.87	3.77653	0.00165778	0.00533183	up
CGL_RS10070	CGL_RS10070	translation elongation factor Ts	107.64	119.35	153.21	216.24	616.08	860.21	564.177	126.733	2.15435	0.00959559	0.0249578	up
CGL_RS10075	rpsB	30S ribosomal protein S2	783.93	595.19	700.9	824.38	1934.54	1976.92	1578.61	693.34	1.18702	3.0342e-05	0.000145081	up
CGL_RS07225	CGL_RS07225	MerR family transcriptional regulator	89.66	118.16	126.1	87.44	362.28	342.61	264.11	111.307	1.2466	2.13211e-08	1.72881e-07	up
CGL_RS13735	CGL_RS13735	GNAT family N-acetyltransferase	29.05	31.51	39.5	31.2	102.38	252.46	128.68	33.3533	1.94788	3.61102e-05	0.000170841	up
CGL_RS11295	CGL_RS11295	glycine--tRNA ligase	96.1	79.9	144.06	168.37	320.76	371.51	286.88	106.687	1.42707	0.00285367	0.00863604	up
CGL_RS07000	argH	argininosuccinate lyase	59.79	38.07	51.49	74.8	165.99	223.38	154.723	49.7833	1.63596	0.00140501	0.00459752	up
CGL_RS13730	CGL_RS13730	FAD-dependent oxidoreductase	62.09	54.52	86.94	57.82	159.22	235.5	150.847	67.85	1.15266	1.72591e-10	1.88868e-09	up
CGL_RS03300	CGL_RS03300	Ldh family oxidoreductase	2.87	2.45	4.28	2.59	11.92	17.58	10.6967	3.2	1.74102	0.00280472	0.00853143	up
CGL_RS11100	CGL_RS11100	low molecular weight phosphotyrosine protein phosphatase	2.39	1.7	1.72	17.09	82.29	106.26	68.5467	1.93667	5.14544	1.46741e-05	7.49664e-05	up
CGL_RS06190	CGL_RS06190	DHA2 family efflux MFS transporter permease subunit	0.41	0.19	0.71	2.39	12.09	15.68	10.0533	0.436667	4.525	0.0148387	0.0358901	up
CGL_RS03495	CGL_RS03495	acetyl/propionyl/methylcrotonyl-CoA carboxylase subunit alpha	7.3	9.42	16.18	68.33	324.45	712.68	368.487	10.9667	5.07042	3.22171e-10	3.32293e-09	up
CGL_RS14325	CGL_RS14325	protein PS1	19.29	21.62	19.44	28.03	89.35	170.64	96.0067	20.1167	2.25474	0.00262045	0.00805279	up
CGL_RS06040	atpD	F0F1 ATP synthase subunit beta	14.83	15.43	19.32	151.64	544.85	861.59	519.36	16.5267	4.97387	1.10837e-20	2.86898e-19	up
CGL_RS03015	CGL_RS03015	sigma-70 family RNA polymerase sigma factor	23.91	17.76	17.91	18.88	71	61.52	50.4667	19.86	1.34547	5.61895e-05	0.000252852	up
CGL_RS08145	CGL_RS08145	shikimate dehydrogenase	0.96	0.51	0	2.85	36.97	59.64	33.1533	0.49	6.08023	0.000513691	0.00184627	up
CGL_RS03830	CGL_RS03830	WhiB family transcriptional regulator WhcE	7.64	7.61	11.87	94.98	359.89	555.63	336.833	9.04	5.21957	1.22723e-10	1.37654e-09	up
CGL_RS13615	CGL_RS13615	Na+/H+ antiporter subunit D	0	0.17	0.31	2.72	12.46	32.38	15.8533	0.16	6.63057	2.50615e-05	0.00012222	up
CGL_RS13610	CGL_RS13610	Na(+)/H(+) antiporter subunit C	1.21	0	2.8	13.06	34	83.95	43.67	1.33667	5.02993	0.00160816	0.00519085	up
CGL_RS12745	murA	UDP-N-acetylglucosamine 1-carboxyvinyltransferase	2.38	0.9	2.19	8.78	57.24	67.91	44.6433	1.82333	4.61379	0.000203391	0.000808756	up
CGL_RS08265	CGL_RS08265	peptide ABC transporter	2.86	2.3	2.58	3.09	8.01	10.32	7.14	2.58	1.46855	0.00204956	0.0064156	up
CGL_RS05400	CGL_RS05400	calcium:proton antiporter	0.95	0.13	0.98	8.56	28.63	47.94	28.3767	0.686667	5.36895	1.36658e-05	7.07465e-05	up
CGL_RS14410	CGL_RS14410	GntR family transcriptional regulator	0.75	1.24	2.15	5.07	32.29	63.03	33.4633	1.38	4.59984	0.010135	0.0260337	up
CGL_RS14415	CGL_RS14415	septum formation family protein	0.54	0.9	0.78	4.09	18.54	36.68	19.77	0.74	4.73964	0.00473611	0.0134632	up
CGL_RS03165	crtX	C50 carotenoid glucosyltransferase CrtX	2.11	1.69	2.05	1.49	5.15	6.07	4.23667	1.95	1.11946	0.00526005	0.0147041	up
CGL_RS13720	CGL_RS13720	acetate kinase	0.17	0.12	0.29	19.06	111.41	219.86	116.777	0.193333	9.23845	2.01238e-14	3.36481e-13	up
CGL_RS03160	CGL_RS03160	DNA photolyase family protein	0	0	0.12	1.04	4.56	8.48	4.69333	0.04	6.87447	0.00839793	0.0222512	up
CGL_RS13725	pta	phosphate acetyltransferase	0.29	0.61	0.37	19.35	115.2	133.11	89.22	0.423333	7.71943	9.38189e-18	1.98867e-16	up
CGL_RS09630	CGL_RS09630	1-phosphofructokinase family hexose kinase	3.01	2.14	2.43	80.57	187.82	520.4	262.93	2.52667	6.7013	4.34422e-23	1.44378e-21	up
CGL_RS09635	CGL_RS09635	fructose-specific PTS transporter subunit EIIC	1.35	1.03	2.08	32.49	142.92	335.26	170.223	1.48667	6.8392	3.9967e-26	1.58222e-24	up
CGL_RS14320	CGL_RS14320	DUF732 domain-containing protein	31.84	30.56	38.48	32.16	118.39	139.23	96.5933	33.6267	1.52232	1.1532e-06	7.18614e-06	up
CGL_RS05530	CGL_RS05530	tetrahydrodipicolinate N-succinyltransferase	0.42	0.89	2.53	5.33	39.26	51.15	31.9133	1.28	4.63994	0.00527854	0.0147405	up
CGL_RS01895	ramB	acetate metabolism transcriptional regulator RamB	0.84	1	0.97	7.27	34.66	66.34	36.09	0.936667	5.26792	1.50496e-06	9.18675e-06	up
CGL_RS06995	CGL_RS06995	argininosuccinate synthase	3.64	3.06	2.85	22.42	126.75	179.61	109.593	3.18333	5.10548	1.29201e-09	1.19113e-08	up
CGL_RS02765	CGL_RS02765	FAD-dependent oxidoreductase	0.94	0.56	0.14	0.18	0.46	2.9	1.18	0.546667	1.11005	0.0200812	0.0466828	up
CGL_RS06990	CGL_RS06990	arginine repressor	0.39	0.83	0.34	9.61	47.49	37.35	31.4833	0.52	5.91993	0.000263169	0.00101979	up
CGL_RS01410	CGL_RS01410	cation:proton antiporter subunit C	0	0	0	2.05	19.24	23.9	15.0633	0.0001	17.2007	0.00321649	0.00961021	up
CGL_RS04110	CGL_RS04110	helicase-associated domain-containing protein	1.99	2.58	2.27	1.12	4.42	8.34	4.62667	2.28	1.02094	1.50151e-07	1.0895e-06	up
CGL_RS01415	CGL_RS01415	DUF4040 family protein	0.48	0.64	0.41	3.15	12.29	22.83	12.7567	0.51	4.64461	0.000447211	0.00164691	up
CGL_RS08100	CGL_RS08100	aminopeptidase P family protein	0.55	0.26	0.63	5.37	38.11	87.41	43.63	0.48	6.50614	5.50883e-07	3.5563e-06	up
CGL_RS09985	map	type I methionyl aminopeptidase	0.68	0.33	0.2	3.6	22.64	32.48	19.5733	0.403333	5.60077	0.000950658	0.00324768	up
CGL_RS09455	CGL_RS09455	DUF3000 domain-containing protein	1.94	7.8	4.73	22.97	87.48	196.05	102.167	4.82333	4.40475	0.00551348	0.0152698	up
CGL_RS09450	CGL_RS09450	chlorite dismutase family protein	5.7	8.52	8.87	35.95	193.92	271.81	167.227	7.69667	4.44143	1.39615e-05	7.20007e-05	up
CGL_RS14340	aftB	beta-(1->2)-arabinofuranosyltransferase	0	0.07	0.25	1.04	10.48	14.7	8.74	0.106667	6.35645	0.00073558	0.00255507	up
CGL_RS08690	CGL_RS08690	hypothetical protein	1.27	1.27	1.1	0.72	2.73	4.69	2.71333	1.21333	1.16109	0.0125605	0.031078	up
CGL_RS13420	folK	2-amino-4-hydroxy-6- hydroxymethyldihydropteridine diphosphokinase	11.21	10.04	10.04	10.56	33.63	70.75	38.3133	10.43	1.87711	0.00140556	0.00459752	up
CGL_RS05330	nadA	quinolinate synthase NadA	1.08	0.99	0.94	23.12	107.59	187.57	106.093	1.00333	6.72439	4.40292e-19	1.03971e-17	up
CGL_RS14745	CGL_RS14745	type II glyceraldehyde-3-phosphate dehydrogenase	50.64	43.89	36.88	42.03	89.52	262.24	131.263	43.8033	1.58335	0.000423387	0.00157643	up
CGL_RS09650	CGL_RS09650	uracil-xanthine permease family protein	4.33	3.63	5.2	2.71	9.35	18.5	10.1867	4.38667	1.21549	4.79618e-07	3.17231e-06	up
CGL_RS14125	CGL_RS14125	SPFH domain-containing protein	107.65	133.23	157.69	108.99	265.86	440.16	271.67	132.857	1.03198	7.34979e-11	8.56521e-10	up
CGL_RS01525	CGL_RS01525	Crp/Fnr family transcriptional regulator	5.83	6.01	12.08	61.45	333.51	711.21	368.723	7.97333	5.53121	9.83367e-12	1.24869e-10	up
CGL_RS09125	CGL_RS09125	hypothetical protein	93.16	106.44	143.93	141.09	722.22	853.79	572.367	114.51	2.32147	0.00609911	0.0167027	up
CGL_RS09850	CGL_RS09850	4'-phosphopantetheinyl transferase	8.23	7.16	10.53	14.47	23.2	26.66	21.4433	8.64	1.31143	0.0145429	0.0352698	up
CGL_RS09855	CGL_RS09855	metallophosphoesterase	5.44	4.74	4.48	5.44	19.76	37.53	20.91	4.88667	2.09727	0.0136373	0.0333741	up
CGL_RS07490	CGL_RS07490	proteasome accessory factor PafA2	0.65	0.46	0.89	3.94	17	42.18	21.04	0.666667	4.98003	0.000485049	0.0017574	up
CGL_RS10885	CGL_RS10885	heme-copper oxidase subunit III	317.16	253.52	294.12	518.72	1200.52	1984.23	1234.49	288.267	2.09844	0.0129758	0.0320172	up
CGL_RS07495	arc	proteasome ATPase	1.39	1.97	2.17	7.68	31.06	54.47	31.07	1.84333	4.07513	0.00445563	0.0127874	up
CGL_RS10880	CGL_RS10880	cytochrome c	214.83	186.82	230.08	304.52	789.47	1578.18	890.723	210.577	2.08063	0.000459914	0.00168447	up
CGL_RS15105	trpD	anthranilate phosphoribosyltransferase	1.33	1.08	1.32	25.4	130.02	369.07	174.83	1.24333	7.1356	1.4424e-16	2.89772e-15	up
CGL_RS15100	CGL_RS15100	anthranilate synthase component II	0	0.45	1.1	17.07	125.62	278.13	140.273	0.516667	8.08479	6.04357e-11	7.13566e-10	up
CGL_RS00855	CGL_RS00855	sugar phosphate isomerase/epimerase	0	0	0	1.06	5.48	8.63	5.05667	0.0001	15.6259	0.00487157	0.0138132	up
CGL_RS10060	frr	ribosome recycling factor	2.14	3.81	8.64	15.95	102.81	152.97	90.5767	4.86333	4.21912	0.0117736	0.0295933	up
CGL_RS15250	CGL_RS15250	MFS transporter	1.45	0.75	0.68	5.65	24.9	72.7	34.4167	0.96	5.16393	0.00011566	0.000487257	up
CGL_RS15255	CGL_RS15255	slipin family protein	5.61	7.4	7.37	4.67	22.91	38.09	21.89	6.79333	1.68808	0.000141244	0.000585869	up
CGL_RS11820	CGL_RS11820	PDR/VanB family oxidoreductase	2.24	3.34	5.1	3.46	6.76	19.71	9.97667	3.56	1.48668	0.00182739	0.00579427	up
CGL_RS03310	CGL_RS03310	hypothetical protein	0	0.2	0	3.03	12.97	20.83	12.2767	0.0666667	7.52474	0.00218666	0.00680517	up
CGL_RS03315	CGL_RS03315	NADP-dependent isocitrate dehydrogenase	9.45	6.97	8.93	54.54	236.76	441.34	244.213	8.45	4.85305	4.71707e-13	7.05464e-12	up
CGL_RS11135	CGL_RS11135	ABC transporter ATP-binding protein	1.76	3.94	4.35	19.21	67.77	120.52	69.1667	3.35	4.36784	0.000398392	0.00148954	up
CGL_RS11130	aceE	pyruvate dehydrogenase (acetyl-transferring), homodimeric type	2.74	2.97	2.61	35.85	193.49	352.02	193.787	2.77333	6.1267	8.87634e-24	3.10326e-22	up
CGL_RS13190	CGL_RS13190	sucrose-6-phosphate hydrolase	0.15	0.33	0.27	2.88	14.77	37.71	18.4533	0.25	6.20581	0.000139088	0.00057871	up
CGL_RS14765	CGL_RS14765	HAMP domain-containing histidine kinase	2.83	2.6	2.15	3.19	5.83	11.47	6.83	2.52667	1.43465	0.00561277	0.0155129	up
CGL_RS03005	groL	chaperonin GroEL	144.02	150.91	128.06	198.39	495.03	824.77	506.063	140.997	1.84366	0.000341329	0.00129053	up
CGL_RS03550	CGL_RS03550	5-(carboxyamino)imidazole ribonucleotide synthase	1.16	1.07	1.58	8.27	40.36	70.37	39.6667	1.27	4.96503	1.13961e-05	5.99186e-05	up
CGL_RS03820	CGL_RS03820	sigma-70 family RNA polymerase sigma factor	15.73	13.7	18.57	21.77	90.5	118.24	76.8367	16	2.26372	0.0164948	0.0393653	up
CGL_RS09530	CGL_RS09530	DUF3039 domain-containing protein	0	0	0.72	8.45	20.26	26.77	18.4933	0.24	6.26783	0.0160616	0.0385022	up
CGL_RS13370	CGL_RS13370	hypothetical protein	0.11	0	0	0.46	4.19	7.48	4.04333	0.0366667	6.78493	0.0124458	0.0309078	up
CGL_RS12755	CGL_RS12755	LuxR C-terminal-related transcriptional regulator	14.85	19.11	21.77	18.78	60.68	79.2	52.8867	18.5767	1.50941	4.06628e-06	2.31425e-05	up
CGL_RS12750	CGL_RS12750	cob(I)yrinic acid a,c-diamide adenosyltransferase	2.43	5.2	6.91	17.7	113.02	160.18	96.9667	4.84667	4.32242	0.00332891	0.00988028	up
CGL_RS13690	CGL_RS13690	multidrug ABC transporter permease	0.26	0	0	1.04	8.2	19.35	9.53	0.0866667	6.78086	0.0125539	0.031078	up
CGL_RS06525	CGL_RS06525	maltodextrin phosphorylase MalP	5.43	3.86	5.05	72.38	399.05	741.44	404.29	4.78	6.40224	2.81963e-30	1.61499e-28	up
CGL_RS09620	ptsP	phosphoenolpyruvate--protein phosphotransferase	3.97	4.9	6.15	117.03	362.97	612.98	364.327	5.00667	6.18524	1.76383e-35	1.43886e-33	up
CGL_RS02195	hemB	porphobilinogen synthase	1.95	2.64	3.54	11.71	49	61.19	40.6333	2.71	3.9063	0.0101983	0.0261454	up
CGL_RS02975	tsaB	tRNA (adenosine(37)-N6)-threonylcarbamoyltransferase complex dimerization subunit type 1 TsaB	0.29	0.21	0.76	4.82	20.65	56.86	27.4433	0.42	6.02992	0.000606859	0.00214956	up
CGL_RS05500	CGL_RS05500	ferredoxin family protein	38.87	29.43	51.42	27.28	152.28	181.84	120.467	39.9067	1.59393	4.61582e-06	2.59411e-05	up
CGL_RS06985	argF	ornithine carbamoyltransferase	3.32	3.4	4.66	35.1	122.35	183.57	113.673	3.79333	4.90528	3.49502e-10	3.57741e-09	up
CGL_RS06980	CGL_RS06980	acetylornithine transaminase	6.61	4.1	7.17	33.34	165.53	248.97	149.28	5.96	4.64656	2.63716e-08	2.10037e-07	up
CGL_RS14190	CGL_RS14190	dCTP deaminase	1.75	0.5	1.51	11.46	48.45	75.68	45.1967	1.25333	5.17237	0.000106407	0.000449684	up
CGL_RS05980	prfA	peptide chain release factor 1	5.18	4.47	7.35	21.76	67.17	126.98	71.97	5.66667	3.66682	0.0186048	0.0438564	up
CGL_RS01405	CGL_RS01405	monovalent cation/H+ antiporter subunit D family protein	0.78	0.09	0	2.95	13.63	21.64	12.74	0.29	5.45717	0.00108587	0.00364941	up
CGL_RS09990	CGL_RS09990	cell division protein FtsI	0.22	0.23	0.19	2.63	8.13	11.96	7.57333	0.213333	5.14975	0.00173126	0.0055351	up
CGL_RS05760	CGL_RS05760	DEAD/DEAH box helicase	159.58	117.03	169.38	131.59	306.35	517.15	318.363	148.663	1.09863	8.65856e-10	8.23634e-09	up
CGL_RS09445	msrB	peptide-methionine (R)-S-oxide reductase MsrB	200.85	213.89	288.97	235.77	965.75	1583.36	928.293	234.57	1.98456	4.83746e-07	3.19178e-06	up
CGL_RS14350	CGL_RS14350	phosphatase PAP2 family protein	0.39	0.28	0	3.55	17.26	36.2	19.0033	0.223333	6.41091	0.00678106	0.0183464	up
CGL_RS09440	aftC	arabinofuranan 3-O-arabinosyltransferase	1.58	0.9	2.19	10.94	54.61	100.77	55.44	1.55667	5.1544	3.63942e-07	2.46164e-06	up
CGL_RS14355	CGL_RS14355	glycosyltransferase	1.01	0.21	0.61	4.46	20.03	33.06	19.1833	0.61	4.9749	7.39973e-05	0.000326559	up
CGL_RS02990	CGL_RS02990	bifunctional ADP-dependent NAD(P)H-hydrate dehydratase/NAD(P)H-hydrate epimerase	5.78	3.61	5.19	3.59	11.95	22.35	12.63	4.86	1.37783	9.595e-07	6.03498e-06	up
CGL_RS04585	CGL_RS04585	antibiotic biosynthesis monooxygenase	0	0	0.53	3.83	41.42	33.99	26.4133	0.176667	7.22409	0.00363664	0.0106759	up
CGL_RS04740	CGL_RS04740	multicopper oxidase domain-containing protein	1.03	0.46	0.67	3.14	15.89	41.07	20.0333	0.72	4.79826	0.0036135	0.01062	up
CGL_RS04215	CGL_RS04215	alpha/beta fold hydrolase	1.14	0.81	1.31	8.27	37.41	65.56	37.08	1.08667	5.09266	1.43182e-05	7.35584e-05	up
CGL_RS14750	CGL_RS14750	DUF305 domain-containing protein	62.55	62.02	67.24	79.2	251.38	503.92	278.167	63.9367	2.12123	0.000130647	0.000545275	up
CGL_RS04560	rsmA	16S rRNA (adenine(1518)-N(6)/adenine(1519)-N(6))- dimethyltransferase RsmA	3.16	3.37	5.07	19.55	61.96	110.31	63.94	3.86667	4.04756	0.00143491	0.00467084	up
CGL_RS04565	CGL_RS04565	4-(cytidine 5'-diphospho)-2-C-methyl-D-erythritol kinase	6.18	6.82	9.75	7.71	25.56	24.52	19.2633	7.58333	1.34495	0.000147671	0.000606915	up
CGL_RS01535	nth	endonuclease III	2.8	1.81	2.86	2.45	6.21	9.38	6.01333	2.49	1.27202	0.00535911	0.0149036	up
CGL_RS08000	CGL_RS08000	methionyl-tRNA formyltransferase	10.31	13.46	13.44	15.09	62.98	104.57	60.88	12.4033	2.29524	0.00713245	0.0191814	up
CGL_RS13415	CGL_RS13415	DUF3180 domain-containing protein	8.95	7.27	6.25	8.67	32.83	50.99	30.83	7.49	2.0413	0.0203516	0.0471892	up
CGL_RS00265	CGL_RS00265	DUF3662 and FHA domain-containing protein	6.89	5.53	10.36	6.28	26.45	38.88	23.87	7.59333	1.65239	9.28953e-05	0.000396943	up
CGL_RS10870	CGL_RS10870	cytochrome bc1 complex cytochrome b subunit	22.4	14.09	30.07	92.92	459.54	773.38	441.947	22.1867	4.31611	3.6436e-06	2.09138e-05	up
CGL_RS10875	CGL_RS10875	ubiquinol-cytochrome c reductase iron-sulfur subunit	27.14	21.26	44.33	120.94	563.45	997.15	560.513	30.91	4.1806	2.00175e-05	9.94229e-05	up
CGL_RS07485	CGL_RS07485	ubiquitin-like protein Pup	110.43	157.06	167.71	164.68	485.69	823.72	491.363	145.067	1.76007	2.10809e-05	0.000104128	up
CGL_RS07480	pafA	Pup--protein ligase	196.91	214.59	228.31	153.04	339.43	787.37	426.613	213.27	1.00025	1.07837e-12	1.54413e-11	up
CGL_RS11455	CGL_RS11455	LLM class flavin-dependent oxidoreductase	44.92	40.9	49.3	39.63	154.23	180.57	124.81	45.04	1.47045	7.00824e-09	5.98926e-08	up
CGL_RS01625	CGL_RS01625	class III adenylate cyclase	15.02	15.6	18.04	18.67	58.21	90.16	55.68	16.22	1.77939	7.23474e-06	3.95852e-05	up
CGL_RS15130	CGL_RS15130	PTS sugar transporter subunit IIA	0	0	0.85	1.8	12.68	29.36	14.6133	0.283333	5.68864	0.0144277	0.0350853	up
CGL_RS08330	CGL_RS08330	CDP-alcohol phosphatidyltransferase family protein	20.24	18.47	18	29.71	61.88	136.29	75.96	18.9033	2.0066	0.00867759	0.022947	up
CGL_RS07800	CGL_RS07800	metal-sulfur cluster assembly factor	163.27	116.1	205.8	81.38	438.27	580.87	366.84	161.723	1.18162	4.18581e-13	6.29508e-12	up
CGL_RS05965	moaA	GTP 3',8-cyclase MoaA	5.63	8.25	9.56	5.27	33.1	39.66	26.01	7.81333	1.73506	0.000130349	0.000544875	up
CGL_RS04360	rpmG	50S ribosomal protein L33	73.72	48.98	93.88	221.26	1589.98	1641.01	1150.75	72.1933	3.99457	0.00318681	0.0095427	up
CGL_RS07660	meaB	methylmalonyl Co-A mutase-associated GTPase MeaB	0.55	1.82	0.95	10.73	57.35	101.71	56.5967	1.10667	5.67642	2.46122e-07	1.72093e-06	up
CGL_RS07665	scpA	methylmalonyl-CoA mutase	3.06	3.2	2.64	17.66	60.35	148.41	75.4733	2.96667	4.66905	1.00151e-06	6.28451e-06	up
CGL_RS12830	dusB	tRNA dihydrouridine synthase DusB	5.04	3.34	6.76	5.21	15.78	33.64	18.21	5.04667	1.85133	0.00170592	0.00546056	up
CGL_RS10690	CGL_RS10690	YggS family pyridoxal phosphate-dependent enzyme	0.28	0.6	0.98	5.27	32.82	45.57	27.8867	0.62	5.49116	0.000586702	0.00208639	up
CGL_RS04960	CGL_RS04960	3-deoxy-7-phosphoheptulonate synthase	2.54	2.06	2.34	10.74	36.39	86.7	44.61	2.31333	4.26932	0.00227253	0.0070561	up
CGL_RS14095	CGL_RS14095	cytochrome b/b6 domain-containing protein	5.27	6.68	6.03	5.57	23.92	42.2	23.8967	5.99333	1.99538	0.000263017	0.00101979	up
CGL_RS11580	CGL_RS11580	lamin tail domain-containing protein	4.23	4.42	3.33	5.76	11.87	30.31	15.98	3.99333	2.0006	0.0141726	0.0345585	up
CGL_RS01015	CGL_RS01015	GtrA family protein	0	0	0	1.69	9.75	32.2	14.5467	0.0001	17.1503	0.00613871	0.0167941	up
CGL_RS07065	CGL_RS07065	TlyA family rRNA (cytidine-2'-O)-methyltransferase	8.49	6.73	8.38	7.95	23.66	39.08	23.5633	7.86667	1.58272	0.00010198	0.000433015	up
CGL_RS07060	CGL_RS07060	HAD-IIA family hydrolase	16.77	20.83	17.09	24.43	60.49	76.26	53.7267	18.23	1.55932	0.000519571	0.00186491	up
CGL_RS12900	CGL_RS12900	amidophosphoribosyltransferase	1.61	0.67	1.04	8.27	37.32	59.33	34.9733	1.10667	4.98196	3.6384e-06	2.09138e-05	up
CGL_RS04810	CGL_RS04810	hypothetical protein	8.69	9.27	12	7.36	33.9	69.99	37.0833	9.98667	1.8927	0.00093372	0.00319793	up
CGL_RS05025	CGL_RS05025	divalent metal cation transporter	0	0.33	0.26	2.24	7.71	11.9	7.28333	0.196667	5.21077	0.0122307	0.0305143	up
CGL_RS15310	thiD	bifunctional hydroxymethylpyrimidine kinase/phosphomethylpyrimidine kinase	5.48	8.5	13.32	10.27	40.55	72.19	41.0033	9.1	2.1718	0.0135603	0.033216	up
CGL_RS12340	CGL_RS12340	gluconokinase	0	0	0	2.68	20.45	32.78	18.6367	0.0001	17.5078	0.000271216	0.00104601	up
CGL_RS13985	adhP	alcohol dehydrogenase AdhP	0.38	0	0.33	27.68	146.89	409.41	194.66	0.236667	9.68388	9.45487e-16	1.79243e-14	up
CGL_RS14170	CGL_RS14170	pyridoxal phosphate-dependent aminotransferase	21.84	16.32	25.41	26.11	83.66	157.35	89.04	21.19	2.07107	0.000258108	0.00100699	up
CGL_RS07110	CGL_RS07110	ParA family protein	4.8	3.25	2.56	13.94	60.59	100.93	58.4867	3.53667	4.04765	0.00894024	0.0235721	up
CGL_RS07115	CGL_RS07115	segregation/condensation protein A	3.12	4.8	4.93	6.16	13.92	17.93	12.67	4.28333	1.56461	0.0145	0.0351976	up
CGL_RS08290	ruvA	Holliday junction branch migration protein RuvA	10.92	12.79	15.25	10.34	29.75	60.6	33.5633	12.9867	1.36985	8.26852e-07	5.21285e-06	up
CGL_RS12160	CGL_RS12160	bifunctional copper resistance protein CopD/cytochrome c oxidase assembly protein	4.35	4.61	4.39	2.36	10.29	15.77	9.47333	4.45	1.09007	5.61761e-10	5.43979e-09	up
CGL_RS03565	purE	5-(carboxyamino)imidazole ribonucleotide mutase	20.02	17.08	16.59	18.78	37.88	82.94	46.5333	17.8967	1.37857	4.40315e-05	0.00020262	up
CGL_RS03765	lpqB	MtrAB system accessory lipoprotein LpqB	5.26	4.32	7.26	4.55	15.38	38.18	19.37	5.61333	1.78689	4.59541e-05	0.000210031	up
CGL_RS09505	CGL_RS09505	polyphosphate glucokinase	0.53	0.56	0	10.33	52.43	64.6	42.4533	0.363333	6.86844	5.04619e-07	3.30519e-06	up
CGL_RS10055	CGL_RS10055	phosphatidate cytidylyltransferase	11.15	9.36	13.29	17.27	55.47	46.2	39.6467	11.2667	1.81514	0.0156549	0.0376614	up
CGL_RS02695	CGL_RS02695	energy-coupling factor transporter transmembrane protein EcfT	0.36	0.89	0.93	4.76	22.19	53.61	26.8533	0.726667	5.20766	0.000484006	0.00175599	up
CGL_RS02690	CGL_RS02690	ABC transporter ATP-binding protein	0.58	1.24	0.91	4.22	16.15	31.13	17.1667	0.91	4.2376	0.0136706	0.0334253	up
CGL_RS05420	tpx	thiol peroxidase	12.41	10.25	18.32	46.61	345.21	427.6	273.14	13.66	4.32161	0.000280284	0.00107944	up
CGL_RS06425	CGL_RS06425	class I SAM-dependent methyltransferase	1.98	0.47	0.57	4.83	24.39	51.5	26.9067	1.00667	4.74031	0.0179447	0.0424493	up
CGL_RS06885	CGL_RS06885	translation initiation factor IF-3	49.67	35.32	44.39	228.91	1064.5	850.22	714.543	43.1267	4.05037	0.000156104	0.000636716	up
CGL_RS06555	leuC	3-isopropylmalate dehydratase large subunit	28.13	32.95	46.31	173.38	902.17	1391.38	822.31	35.7967	4.52179	1.2165e-09	1.12878e-08	up
CGL_RS14010	CGL_RS14010	sulfate adenylyltransferase	26.19	23.63	38.21	76.76	422.86	1001.75	500.457	29.3433	4.09214	0.00377596	0.0110488	up
CGL_RS14215	CGL_RS14215	universal stress protein	4.91	5.39	5.78	16.89	83.97	182.75	94.5367	5.36	4.14057	0.0202049	0.0469298	up
CGL_RS13565	CGL_RS13565	hypothetical protein	0	0.07	0.17	0.85	5.09	7.4	4.44667	0.08	5.79658	0.0123712	0.0308296	up
CGL_RS13560	CGL_RS13560	hypothetical protein	0.21	0.44	0.54	3.03	11.28	24.7	13.0033	0.396667	5.03481	0.0108265	0.0275211	up
CGL_RS02185	CGL_RS02185	bifunctional uroporphyrinogen-III C-methyltransferase/uroporphyrinogen-III synthase	7.88	5.21	5.94	6.33	30.09	48.01	28.1433	6.34333	2.14948	0.00263751	0.00808675	up
CGL_RS14505	CGL_RS14505	NAD(P)H-dependent oxidoreductase	1.1	0.52	1.58	6.6	29.92	45.39	27.3033	1.06667	4.6779	0.008958	0.0235958	up
CGL_RS03615	CGL_RS03615	carbohydrate ABC transporter permease	0.24	0.34	0.2	4.71	19.52	32.9	19.0433	0.26	6.19463	0.000329637	0.0012516	up
CGL_RS09475	CGL_RS09475	DUF3710 domain-containing protein	1.15	0.82	1.19	7.43	37.14	48.87	31.1467	1.05333	4.88604	0.00029647	0.00113851	up
CGL_RS06955	CGL_RS06955	acyltransferase	1.29	1.12	1.24	9.92	41.95	66.23	39.3667	1.21667	5.01597	5.76704e-07	3.71409e-06	up
CGL_RS04775	CGL_RS04775	ABC transporter ATP-binding protein/permease	1.85	2.63	3.19	13.03	46.5	121.2	60.2433	2.55667	4.55847	0.000101583	0.000432007	up
CGL_RS01320	leuA	2-isopropylmalate synthase	2.26	2.84	3.91	14.49	75.33	149.26	79.6933	3.00333	4.72982	1.0891e-06	6.80247e-06	up
CGL_RS04770	CGL_RS04770	hypothetical protein	2.17	5.14	5.61	35.93	148.68	212.83	132.48	4.30667	4.94306	3.47703e-05	0.000164792	up
CGL_RS05605	CGL_RS05605	Mrp/NBP35 family ATP-binding protein	31.02	41.59	40.54	28.64	81.42	128.09	79.3833	37.7167	1.07363	3.86222e-11	4.66237e-10	up
CGL_RS06010	atpB	F0F1 ATP synthase subunit A	31.15	25.46	26.04	146.91	486.79	699.97	444.557	27.55	4.01224	2.23428e-05	0.000110159	up
CGL_RS04555	CGL_RS04555	resuscitation-promoting factor	2.13	2.14	2.75	24.54	93.87	188.47	102.293	2.34	5.45006	2.52054e-12	3.44431e-11	up
CGL_RS01500	CGL_RS01500	SDR family oxidoreductase	1.7	0.76	2.02	11.2	26.6	54.91	30.9033	1.49333	4.37115	0.00196881	0.00619163	up
CGL_RS01505	CGL_RS01505	4-hydroxyphenyl-beta-ketoacyl-CoA hydrolase	0.85	1.05	1.09	15.26	32.93	57.3	35.1633	0.996667	5.14082	9.08368e-06	4.84223e-05	up
CGL_RS08015	CGL_RS08015	methionine adenosyltransferase	35.51	41.12	41.91	41.15	115.51	199.47	118.71	39.5133	1.58703	1.8278e-07	1.31306e-06	up
CGL_RS08010	CGL_RS08010	primosomal protein N'	2.41	2.4	3.75	3.98	8.65	12.88	8.50333	2.85333	1.57538	0.00372709	0.0109296	up
CGL_RS06015	CGL_RS06015	ATP synthase F0 subunit C	9.85	6.42	7.79	92.74	460.98	755.44	436.387	8.02	5.76586	8.51307e-13	1.22552e-11	up
CGL_RS04485	CGL_RS04485	methionine--tRNA ligase	1.09	1.39	1.32	8.05	39.26	68.6	38.6367	1.26667	4.93086	1.17523e-06	7.28967e-06	up
CGL_RS01185	CGL_RS01185	DASS family sodium-coupled anion symporter	0.63	0	0.22	15.65	94.05	166.3	92	0.283333	8.34299	8.75601e-17	1.7857e-15	up
CGL_RS04170	CGL_RS04170	citrate synthase	2.58	2.91	4.06	53.68	309.03	425.4	262.703	3.18333	6.36675	1.43848e-26	6.05059e-25	up
CGL_RS10860	CGL_RS10860	NlpC/P60 family protein	4.89	4.31	5.06	5.63	17.73	34.2	19.1867	4.75333	2.01309	0.00590711	0.0162431	up
CGL_RS07470	CGL_RS07470	YafY family transcriptional regulator	4.46	5.19	2.28	2.29	6.52	15.86	8.22333	3.97667	1.04816	3.06173e-05	0.000145879	up
CGL_RS10865	CGL_RS10865	C40 family peptidase	8.86	6.08	10.66	89.79	292.95	434.16	272.3	8.53333	4.99594	1.5034e-12	2.13009e-11	up
CGL_RS01615	topA	type I DNA topoisomerase	10.73	11.09	12.26	12.7	38.17	77.95	42.94	11.36	1.91836	8.47761e-06	4.54616e-05	up
CGL_RS01610	CGL_RS01610	cold-shock protein	66.46	47.26	75.09	92.24	250.72	179.97	174.31	62.9367	1.46968	0.00661623	0.0179545	up
CGL_RS15125	CGL_RS15125	PTS ascorbate transporter subunit IIC	5.56	7.45	5.69	8.99	21.82	54.17	28.3267	6.23333	2.18409	0.0164595	0.0393159	up
CGL_RS15120	trpA	tryptophan synthase subunit alpha	1.42	0.5	0	10.29	85.59	158.96	84.9467	0.64	7.05234	8.51322e-09	7.1842e-08	up
CGL_RS05975	rho	transcription termination factor Rho	1.57	0.87	2.56	10.14	40.19	78.19	42.84	1.66667	4.68392	3.06143e-06	1.78385e-05	up
CGL_RS07870	CGL_RS07870	transketolase	16.85	19.98	22.19	60.97	241.38	438.76	247.037	19.6733	3.65041	0.00643749	0.0175225	up
CGL_RS04390	CGL_RS04390	response regulator transcription factor	10.55	11.16	11.57	12.58	47.02	60.4	40	11.0933	1.85031	0.000786362	0.00271396	up
CGL_RS12825	CGL_RS12825	acetyl-CoA hydrolase/transferase family protein	2.77	1.88	2.51	69.59	459.58	732.34	420.503	2.38667	7.46098	9.24592e-37	8.88929e-35	up
CGL_RS10990	CGL_RS10990	cupin domain-containing protein	13.89	12.7	11.56	9.53	39.67	41.09	30.0967	12.7167	1.24288	3.04199e-05	0.000145196	up
CGL_RS07580	CGL_RS07580	hypothetical protein	9.94	6.33	9.04	2.66	27.06	57.82	29.18	8.43667	1.79023	0.00284154	0.00862394	up
CGL_RS10510	treY	malto-oligosyltrehalose synthase	1.47	0.64	0.99	3.42	25.15	64.81	31.1267	1.03333	4.91277	0.000940203	0.00321604	up
CGL_RS07275	CGL_RS07275	class I SAM-dependent methyltransferase	0.34	0	0	3.66	7.65	40.79	17.3667	0.113333	7.2596	0.0028256	0.00858523	up
CGL_RS10515	CGL_RS10515	GTP pyrophosphokinase family protein	0.19	0	0.34	1.65	15.73	31.31	16.23	0.176667	6.52149	0.00131274	0.00430964	up
CGL_RS10045	rlmN	23S rRNA (adenine(2503)-C(2))-methyltransferase RlmN	9.78	9.01	13.6	11.46	43.27	59.19	37.9733	10.7967	1.8144	8.25961e-05	0.000359206	up
CGL_RS11935	CGL_RS11935	LuxR family transcriptional regulator	0.15	0.16	0.07	2.14	13.31	31.75	15.7333	0.126667	6.95664	5.4304e-07	3.5141e-06	up
CGL_RS13545	groL	chaperonin GroEL	87.65	101.58	72.11	118.29	313.61	572.34	334.747	87.1133	1.9421	0.000765021	0.00264709	up
CGL_RS07720	CGL_RS07720	aconitate hydratase	16.19	12.62	17.7	140.37	677.97	1298.02	705.453	15.5033	5.5079	2.7869e-23	9.37792e-22	up
CGL_RS13540	CGL_RS13540	PorH family porin	56.15	66.01	76.17	730.47	5011.65	9273.52	5005.21	66.11	6.24242	9.02536e-22	2.5575e-20	up
CGL_RS10965	CGL_RS10965	DUF4191 domain-containing protein	79.96	76.96	97.82	122.18	268.98	349.32	246.827	84.9133	1.53944	0.000376621	0.00141404	up
CGL_RS07290	CGL_RS07290	MurR/RpiR family transcriptional regulator	0.9	4.66	1.17	1.92	3.75	9.37	5.01333	2.24333	1.16013	0.00911659	0.02392	up
CGL_RS04825	mfd	transcription-repair coupling factor	2.57	3.5	3.87	4.61	11.47	26.44	14.1733	3.31333	2.09682	0.00529916	0.0147827	up
CGL_RS11330	era	GTPase Era	4.34	4.17	5.06	17.43	86.01	116.99	73.4767	4.52333	4.02183	0.00195611	0.00615888	up
CGL_RS11335	CGL_RS11335	hemolysin family protein	7.84	3.97	7.29	7.15	25.43	50.64	27.74	6.36667	2.12336	0.00711625	0.019157	up
CGL_RS11480	CGL_RS11480	GntR family transcriptional regulator	0.28	0.39	0.95	5.14	32.81	49.51	29.1533	0.54	5.75456	0.000254332	0.000993703	up
CGL_RS11800	CGL_RS11800	malate dehydrogenase	24.65	22.84	35.05	42.7	146.2	246.44	145.113	27.5133	2.39898	0.0176581	0.0418816	up
CGL_RS11805	CGL_RS11805	TetR family transcriptional regulator	0.51	0.36	0	5.35	25.43	28.24	19.6733	0.29	6.08404	0.000364659	0.00137295	up
CGL_RS07125	CGL_RS07125	sulfurtransferase	4.58	3.42	3.56	19.68	68.4	66.46	51.5133	3.85333	3.74077	0.0163815	0.039199	up
CGL_RS07120	CGL_RS07120	GNAT family N-acetyltransferase	0	0	0	1.4	5.86	24.41	10.5567	0.0001	16.6878	0.00562287	0.0155249	up
CGL_RS13395	lysS	lysine--tRNA ligase	2.02	1.79	3.05	14.11	80.82	153.27	82.7333	2.28667	5.17715	1.01747e-08	8.55949e-08	up
CGL_RS13175	rlmB	23S rRNA (guanosine(2251)-2'-O)-methyltransferase RlmB	34.5	29.2	43.85	48.2	141.83	133.49	107.84	35.85	1.58885	0.000679805	0.00237667	up
CGL_RS00015	recF	DNA replication/repair protein RecF	0.17	0.12	0	1.24	11.49	19.37	10.7	0.0966667	6.79038	0.00306401	0.00923665	up
CGL_RS03575	CGL_RS03575	thioesterase family protein	9.78	6.07	8.23	8.65	18.35	51.95	26.3167	8.02667	1.7131	0.0011016	0.00369764	up
CGL_RS03570	CGL_RS03570	YdcF family protein	9.18	7.15	11.7	10.62	45.21	30.19	28.6733	9.34333	1.6177	0.0115989	0.0291815	up
CGL_RS00010	dnaN	DNA polymerase III subunit beta	0.67	0.12	0.29	3.99	30.53	57.32	30.6133	0.36	6.41002	5.1066e-06	2.85207e-05	up
CGL_RS03805	aroA	3-phosphoshikimate 1-carboxyvinyltransferase	3.24	1.42	4.93	11.15	59.26	130.62	67.01	3.19667	4.38974	0.00249905	0.00769729	up
CGL_RS03775	raiA	ribosome-associated translation inhibitor RaiA	21.85	17.03	23	242.11	1065.53	1765.42	1024.35	20.6267	5.63406	1.66483e-28	8.45607e-27	up
CGL_RS09515	CGL_RS09515	DUF418 domain-containing protein	0.15	0.21	0.13	2.61	9.16	19.89	10.5533	0.163333	6.01374	0.00103957	0.00351468	up
CGL_RS09510	CGL_RS09510	RNA polymerase sigma factor	15.17	13.27	21.1	54.18	260.87	515.49	276.847	16.5133	4.06738	0.000227413	0.000895023	up
CGL_RS03590	CGL_RS03590	3-oxoacyl-ACP reductase	2.77	0	0.87	22.62	151.01	225.99	133.207	1.21333	6.77855	0.00140854	0.00460169	up
CGL_RS03595	CGL_RS03595	hypothetical protein	9.11	13.34	13.88	8.78	16.73	56.75	27.42	12.11	1.17903	3.1642e-05	0.000150495	up
CGL_RS12770	cysE	serine O-acetyltransferase	0.7	0.25	0	3.97	18.52	38.85	20.4467	0.316667	6.01276	0.00402247	0.0117065	up
CGL_RS12570	nrdE	class 1b ribonucleoside-diphosphate reductase subunit alpha	2.65	2.36	3.84	13.22	80.15	103.29	65.5533	2.95	4.47388	4.86102e-06	2.72055e-05	up
CGL_RS12575	nrdI	class Ib ribonucleoside-diphosphate reductase assembly flavoprotein NrdI	2.68	2.22	1.93	21.43	54.82	114.99	63.7467	2.27667	4.80735	0.000263283	0.00101979	up
CGL_RS14520	CGL_RS14520	MHS family MFS transporter	0	0	0	3.11	13.89	41.59	19.53	0.0001	17.5753	6.78034e-07	4.33555e-06	up
CGL_RS05160	CGL_RS05160	HigA family addiction module antitoxin	17.94	29.3	43.03	34.93	116.68	174.39	108.667	30.09	1.85255	0.00213236	0.00665157	up
CGL_RS09600	CGL_RS09600	hypothetical protein	29.76	44.44	51.38	18.5	70.63	251.16	113.43	41.86	1.43816	5.14088e-06	2.86527e-05	up
CGL_RS09605	lexA	transcriptional repressor LexA	121.67	129.88	163.99	114.9	446.37	697.43	419.567	138.513	1.59888	5.86665e-12	7.62948e-11	up
CGL_RS05565	CGL_RS05565	methyltransferase domain-containing protein	77.04	61.82	98.67	328.55	933.12	1465.19	908.953	79.1767	3.52106	0.00682989	0.0184599	up
CGL_RS02735	rpmD	50S ribosomal protein L30	73.97	67.85	107.35	282.3	1576.71	1968.95	1275.99	83.0567	3.94137	0.000540328	0.00193426	up
CGL_RS02220	CGL_RS02220	protoporphyrinogen oxidase	8.73	8.73	10.86	13.97	34.8	73.59	40.7867	9.44	2.11124	0.00553781	0.0153215	up
CGL_RS02730	rpsE	30S ribosomal protein S5	159.26	124.62	168.33	629.65	1892.77	2499.57	1674	150.737	3.47319	0.0115705	0.0291372	up
CGL_RS14510	CGL_RS14510	FadR family transcriptional regulator	0	0	0	4.37	22.35	76.49	34.4033	0.0001	18.3922	2.02863e-06	1.21899e-05	up
CGL_RS05705	CGL_RS05705	patatin-like phospholipase family protein	7.34	3.48	7.1	21.48	79.57	167.81	89.62	5.97333	3.90721	0.0114111	0.0287679	up
CGL_RS05700	CGL_RS05700	hypothetical protein	193.9	109.27	197.92	242.59	391.92	536.12	390.21	167.03	1.22414	0.00120269	0.00398725	up
CGL_RS09465	CGL_RS09465	1-deoxy-D-xylulose-5-phosphate synthase	10.22	7.79	9.19	15.27	40.2	68.68	41.3833	9.06667	2.19041	0.0187625	0.0441123	up
CGL_RS09460	CGL_RS09460	ribonuclease D	2.63	1.4	2.27	9.11	35.94	85.58	43.5433	2.1	4.37399	0.0017534	0.0055926	up
CGL_RS14335	CGL_RS14335	esterase family protein	12.05	14.09	17.61	74.24	338.91	492.03	301.727	14.5833	4.37085	1.81089e-08	1.48173e-07	up
CGL_RS08220	CGL_RS08220	L-serine ammonia-lyase	2.95	2.52	3.44	0.75	7.64	23.79	10.7267	2.97	1.85267	0.00266293	0.0081554	up
CGL_RS06940	pheS	phenylalanine--tRNA ligase subunit alpha	6.72	5.74	5.3	20.73	87.31	184.81	97.6167	5.92	4.04346	0.00407971	0.0118474	up
CGL_RS05875	CGL_RS05875	alpha/beta hydrolase	0	0.19	0.34	6.65	56.45	99.14	54.08	0.176667	8.25792	1.31549e-10	1.46334e-09	up
CGL_RS06945	CGL_RS06945	phenylalanine--tRNA ligase subunit beta	5.25	5.15	8.3	22.6	98.17	207.87	109.547	6.23333	4.1354	0.000146069	0.000601252	up
CGL_RS01335	CGL_RS01335	aspartate-semialdehyde dehydrogenase	13.1	14.39	26.44	56.94	281.85	415.92	251.57	17.9767	3.80676	0.00451003	0.0129297	up
CGL_RS06890	rpmI	50S ribosomal protein L35	30.67	31.26	45.9	225.93	1483	1934.56	1214.5	35.9433	5.07849	9.23912e-11	1.04944e-09	up
CGL_RS02640	rplX	50S ribosomal protein L24	25.32	19.36	42.07	214.62	1110.67	2374.77	1233.35	28.9167	5.41454	1.68344e-12	2.36033e-11	up
CGL_RS02645	rplE	50S ribosomal protein L5	69.24	76.8	106.38	876.98	1500.09	2677.09	1684.72	84.14	4.32357	1.41802e-06	8.69548e-06	up
CGL_RS01040	CGL_RS01040	ABC transporter ATP-binding protein	0.25	0	0.22	2.99	18.91	40.56	20.82	0.156667	7.05413	0.000682716	0.00238375	up
CGL_RS01045	CGL_RS01045	ABC transporter permease	0.44	0.16	0.19	3.64	20.38	26.6	16.8733	0.263333	6.00171	0.000601345	0.00213346	up
CGL_RS14020	CGL_RS14020	phosphoadenylyl-sulfate reductase	206.49	217.73	167.09	144.5	431.51	794.08	456.697	197.103	1.21228	6.98637e-11	8.2128e-10	up
CGL_RS05380	CGL_RS05380	ECF transporter S component	1.32	3.04	4.83	52.25	305.19	554.35	303.93	3.06333	6.63249	2.73808e-17	5.71389e-16	up
CGL_RS05385	CGL_RS05385	energy-coupling factor ABC transporter ATP-binding protein	6.99	4.86	7.44	89.66	333.99	699.51	374.387	6.43	5.86357	6.36598e-26	2.48366e-24	up
CGL_RS04490	CGL_RS04490	ATP-dependent DNA helicase	0.39	0.14	0.08	1.1	7.11	12.53	6.91333	0.203333	5.08746	0.0114131	0.0287679	up
CGL_RS01195	CGL_RS01195	prephenate dehydrogenase	0	0	0	4.07	15.78	37.69	19.18	0.0001	17.5492	1.66932e-06	1.0167e-05	up
CGL_RS04165	serC	phosphoserine transaminase	6.17	8.27	11.11	30.29	148.57	271.86	150.24	8.51667	4.14084	0.000381153	0.00142906	up
CGL_RS04160	CGL_RS04160	DUF3071 domain-containing protein	4.05	3.33	2.76	29.62	142.74	247.12	139.827	3.38	5.37047	3.20241e-11	3.91859e-10	up
CGL_RS07460	tatC	twin-arginine translocase subunit TatC	17.72	9.75	18.58	15.5	42.6	57.3	38.4667	15.35	1.32537	1.68039e-05	8.48705e-05	up
CGL_RS07465	tatA	Sec-independent protein translocase subunit TatA	23.83	12.04	17.86	9.92	68.5	51.95	43.4567	17.91	1.27881	0.000178705	0.000722332	up
CGL_RS01605	CGL_RS01605	DEAD/DEAH box helicase	1.86	1.26	1.83	1.15	5.44	12.84	6.47667	1.65	1.97279	0.00347884	0.01028	up
CGL_RS10320	gdhA	NADP-specific glutamate dehydrogenase	3.7	4.11	4.21	31.12	126.48	183.98	113.86	4.00667	4.82871	8.14917e-11	9.41527e-10	up
CGL_RS10455	glgX	glycogen debranching protein GlgX	0.32	0.11	0.82	3.81	25.01	42.4	23.74	0.416667	5.83228	3.58059e-07	2.43408e-06	up
CGL_RS07865	CGL_RS07865	heme o synthase	23.34	25.93	34.53	34.97	104.86	115.09	84.9733	27.9333	1.60502	0.000143852	0.000594852	up
CGL_RS04380	CGL_RS04380	type B 50S ribosomal protein L31	25.39	16.99	31.59	126.18	774.99	924.74	608.637	24.6567	4.62553	4.649e-07	3.08254e-06	up
CGL_RS07605	CGL_RS07605	quinone-dependent dihydroorotate dehydrogenase	0	0.25	0.77	8.08	37.99	64.98	37.0167	0.34	6.7665	4.51551e-08	3.51322e-07	up
CGL_RS07600	CGL_RS07600	hypothetical protein	0.39	0.55	1.17	7.25	30.14	48.31	28.5667	0.703333	5.34398	2.54307e-05	0.000123796	up
CGL_RS07590	CGL_RS07590	undecaprenyl-diphosphate phosphatase	0	0.16	0.39	2.94	15.87	28.1	15.6367	0.183333	6.41432	0.00122825	0.00406198	up
CGL_RS12510	CGL_RS12510	CAP domain-containing protein	0.36	0.51	0.94	7.35	42.63	29.93	26.6367	0.603333	5.46431	0.00111784	0.00373355	up
CGL_RS04940	greA	transcription elongation factor GreA	1.14	1.89	3.28	34.77	149.28	209.79	131.28	2.10333	5.96383	2.67321e-11	3.30105e-10	up
CGL_RS11475	CGL_RS11475	FAD-binding oxidoreductase	1.05	1.45	1.03	11.68	44.88	81.24	45.9333	1.17667	5.28676	1.67368e-11	2.09561e-10	up
CGL_RS07265	gndA	NADP-dependent phosphogluconate dehydrogenase	4.25	5.07	6.98	29.89	131.79	196.19	119.29	5.43333	4.45649	7.15042e-08	5.40329e-07	up
CGL_RS10030	CGL_RS10030	DUF2631 domain-containing protein	9.43	20.44	32.18	65.22	438.01	425.85	309.693	20.6833	3.9043	0.0202518	0.0469981	up
CGL_RS13815	CGL_RS13815	RNA methyltransferase	1.78	2.32	3.07	11.23	33.28	79.22	41.2433	2.39	4.10908	0.0207145	0.0479066	up
CGL_RS00245	CGL_RS00245	penicillin-binding protein 2	0.42	0.89	1.45	3.87	22.52	44.45	23.6133	0.92	4.68182	0.00329069	0.00978845	up
CGL_RS07730	CGL_RS07730	glutamine amidotransferase	1.58	0.19	2.27	5.94	31.77	43.54	27.0833	1.34667	4.32994	0.0209219	0.048345	up
CGL_RS12965	CGL_RS12965	adenylosuccinate lyase	4.57	4.43	4.9	16.35	69.69	149.15	78.3967	4.63333	4.08067	0.00161567	0.00520885	up
CGL_RS11490	CGL_RS11490	TRAP transporter permease	0	0.42	0.26	2.76	8.07	19.72	10.1833	0.226667	5.48949	0.00375748	0.0110067	up
CGL_RS10140	thiS	sulfur carrier protein ThiS	0	0.71	0	13.66	93.31	162.25	89.74	0.236667	8.56675	0.000119622	0.000501592	up
CGL_RS10145	CGL_RS10145	thiazole synthase	0.26	0.18	1.1	24.18	165.17	359.88	183.077	0.513333	8.47834	4.40086e-15	8.05925e-14	up
CGL_RS12365	CGL_RS12365	TetR family transcriptional regulator	12.28	21.72	18.87	23.01	77.96	150.22	83.73	17.6233	2.24826	0.012943	0.0319656	up
CGL_RS15515	CGL_RS15515	monovalent cation/H+ antiporter subunit E	0	0	0	1.73	12.8	24.16	12.8967	0.0001	16.9766	0.00361363	0.01062	up
CGL_RS07135	CGL_RS07135	rRNA pseudouridine synthase	79.92	80.83	83.11	121.57	310.39	342.17	258.043	81.2867	1.66652	0.00113682	0.00379222	up
CGL_RS11145	CGL_RS11145	ABC transporter substrate-binding protein	3.01	1.43	2.43	16.68	74.61	125.71	72.3333	2.29	4.98124	2.62909e-07	1.8241e-06	up
CGL_RS11140	CGL_RS11140	ABC transporter permease	2.68	1.75	1.55	18.85	83.82	208.09	103.587	1.99333	5.69951	5.10455e-09	4.47604e-08	up
CGL_RS12190	CGL_RS12190	sugar ABC transporter permease	3.3	2.18	2.24	54.87	392.86	475.2	307.643	2.57333	6.90148	1.39066e-22	4.40431e-21	up
CGL_RS02505	CGL_RS02505	DNA-directed RNA polymerase subunit beta'	296.65	261.43	305.63	392.8	824.75	1374.03	863.86	287.903	1.58521	7.02765e-05	0.000312701	up
CGL_RS12195	CGL_RS12195	ABC transporter substrate-binding protein	16.32	12.35	17.19	190.17	746.66	1388.5	775.11	15.2867	5.66406	8.82935e-31	5.28191e-29	up
CGL_RS02500	CGL_RS02500	DNA-directed RNA polymerase subunit beta	363.27	339.35	376.14	477.16	998.73	1628.68	1034.86	359.587	1.52502	4.031e-05	0.000188393	up
CGL_RS13305	CGL_RS13305	hypothetical protein	6.07	9.25	8.73	51.6	205.47	328.57	195.213	8.01667	4.60591	8.76364e-08	6.49909e-07	up
CGL_RS05005	CGL_RS05005	GNAT family N-acetyltransferase	0.37	1.05	0.95	6.26	21.97	42.5	23.5767	0.79	4.89936	0.0113614	0.0287068	up
CGL_RS13095	CGL_RS13095	hypothetical protein	33.83	38.24	38.08	170.73	661.81	1090.31	640.95	36.7167	4.1257	7.63777e-06	4.12869e-05	up
CGL_RS12545	nrdF	class 1b ribonucleoside-diphosphate reductase subunit beta	1.19	1.13	1.03	13.57	80.5	114.16	69.41	1.11667	5.95787	4.09101e-10	4.10933e-09	up
CGL_RS12540	ctaD	cytochrome c oxidase subunit I	33.97	35.71	55.51	233.77	893.59	2413.1	1180.15	41.73	4.82175	2.39934e-09	2.17475e-08	up
CGL_RS02430	secE	preprotein translocase subunit SecE	32.64	38.82	38.42	33.87	120.39	185.75	113.337	36.6267	1.62965	2.64919e-06	1.56053e-05	up
CGL_RS06395	CGL_RS06395	YbjN domain-containing protein	5.27	6.52	7.92	7.77	18.56	33.76	20.03	6.57	1.6082	0.00079261	0.00273202	up
CGL_RS02435	nusG	transcription termination/antitermination protein NusG	47.09	50.52	51.8	74.3	210.94	194.7	159.98	49.8033	1.68358	0.00239981	0.00740858	up
CGL_RS02340	CGL_RS02340	inorganic phosphate transporter	0	0	0.27	2.64	12.78	33.04	16.1533	0.09	7.48769	0.000195206	0.000781988	up
CGL_RS06150	CGL_RS06150	type II toxin-antitoxin system HipA family toxin	9.02	10.74	13.48	53.64	180.26	289.97	174.623	11.08	3.97822	4.14097e-05	0.000192863	up
CGL_RS09675	miaA	tRNA (adenosine(37)-N6)-dimethylallyltransferase MiaA	1.32	0.94	2.47	6.34	32.2	54.7	31.08	1.57667	4.30104	0.0100299	0.0258378	up
CGL_RS09670	CGL_RS09670	diaminopimelate epimerase	0.96	0.68	1.65	6.35	21.22	42.92	23.4967	1.09667	4.42126	0.00953965	0.0248509	up
CGL_RS13785	CGL_RS13785	adenylosuccinate synthase	41.64	51.54	54.84	82.79	228.77	376.94	229.5	49.34	2.21766	0.00970615	0.0251609	up
CGL_RS01850	CGL_RS01850	hypothetical protein	4.08	1.09	2.64	2.6	9.12	10.96	7.56	2.60333	1.53803	0.0131314	0.0323419	up
CGL_RS02230	CGL_RS02230	histidine phosphatase family protein	3.93	1.4	2.55	12.95	73.45	108.51	64.97	2.62667	4.62847	0.000651834	0.00229078	up
CGL_RS05570	CGL_RS05570	GH32 C-terminal domain-containing protein	1.2	0.85	0.34	6.92	25.72	55.79	29.4767	0.796667	5.20945	1.85902e-05	9.302e-05	up
CGL_RS02720	rplF	50S ribosomal protein L6	43.81	42.51	60.26	367.83	1496.41	2709.13	1524.46	48.86	4.9635	1.00022e-18	2.3212e-17	up
CGL_RS03630	CGL_RS03630	ABC transporter substrate-binding protein	0.16	0.22	0.14	17.14	121.26	256.28	131.56	0.173333	9.56796	1.04405e-14	1.86132e-13	up
CGL_RS14655	CGL_RS14655	23S ribosomal RNA	0	0.23	0.28	2.63	4.03	11	5.88667	0.17	5.11384	0.00155527	0.00503218	up
CGL_RS13430	folP	dihydropteroate synthase	16.79	15.42	22.95	15.68	41.85	95.55	51.0267	18.3867	1.47259	1.82911e-07	1.31306e-06	up
CGL_RS09700	miaB	tRNA (N6-isopentenyl adenosine(37)-C2)-methylthiotransferase MiaB	1.64	0.54	1.42	3.85	21.89	51.67	25.8033	1.2	4.42645	0.0119892	0.0300793	up
CGL_RS09705	CGL_RS09705	glutamate ABC transporter ATP-binding protein GluA	1.91	1.17	1.42	33.08	144.59	156.12	111.263	1.5	6.21287	3.01345e-13	4.63554e-12	up
CGL_RS13435	folE	GTP cyclohydrolase I FolE	17.11	21.76	22.72	30.49	81.83	171.15	94.49	20.53	2.20243	0.0101134	0.026003	up
CGL_RS04710	CGL_RS04710	50S ribosomal protein L25/general stress protein Ctc	12.24	8.94	12.56	54.75	276.4	563.2	298.117	11.2467	4.72831	3.17197e-07	2.17618e-06	up
CGL_RS14785	CGL_RS14785	TlpA family protein disulfide reductase	3.13	2.72	2.4	1.77	7.12	17.59	8.82667	2.75	1.68244	0.0101622	0.0260788	up
CGL_RS10300	CGL_RS10300	YceD family protein	1.86	1.06	0.96	13.01	77.5	239.29	109.933	1.29333	6.40939	5.05987e-07	3.30611e-06	up
CGL_RS05375	CGL_RS05375	4-hydroxybenzoate 3-monooxygenase	0	0	0.14	1.42	11.78	10.04	7.74667	0.0466667	7.37504	0.00204377	0.00640491	up
CGL_RS05370	CGL_RS05370	aromatic acid/H+ symport family MFS transporter	0.15	0.11	0	1.22	8.86	17	9.02667	0.0866667	6.70257	0.00395094	0.0115357	up
CGL_RS04025	CGL_RS04025	DUF488 domain-containing protein	1.13	0.4	1.94	14.64	53.84	129.64	66.04	1.15667	5.8353	8.65575e-05	0.000373418	up
CGL_RS05390	CGL_RS05390	energy-coupling factor transporter transmembrane protein EcfT	2.64	1.5	2.73	36.22	206.31	477.14	239.89	2.29	6.71088	2.6617e-16	5.26861e-15	up
CGL_RS05395	CGL_RS05395	hypothetical protein	0.37	1.33	0.65	26.16	104.88	142.66	91.2333	0.783333	6.86379	5.89729e-10	5.69015e-09	up
CGL_RS09815	CGL_RS09815	4-hydroxy-tetrahydrodipicolinate reductase	3.47	1.71	1.84	7.99	55.45	117.96	60.4667	2.34	4.69156	0.00352383	0.0103901	up
CGL_RS09810	CGL_RS09810	FAD-dependent thymidylate synthase	1.06	0.19	1.14	4.34	24.02	41.44	23.2667	0.796667	4.86814	0.00635479	0.0173149	up
CGL_RS04155	CGL_RS04155	hypothetical protein	2.51	2.76	2.56	16.26	67.94	103.04	62.4133	2.61	4.57973	2.56132e-05	0.000124235	up
CGL_RS01455	CGL_RS01455	metallophosphoesterase	0	0.15	0.57	3.22	16.69	34.33	18.08	0.24	6.23522	0.000734451	0.00255445	up
CGL_RS01670	CGL_RS01670	MBL fold metallo-hydrolase	12.23	8.47	10.56	57.94	174.29	329.05	187.093	10.42	4.16633	4.64201e-05	0.000211443	up
CGL_RS09625	CGL_RS09625	DeoR/GlpR family DNA-binding transcription regulator	3.26	1.96	2.17	60.66	181.51	163.95	135.373	2.46333	5.78019	3.42557e-12	4.61081e-11	up
CGL_RS05950	CGL_RS05950	hemolysin family protein	1.28	1.01	0.49	4.49	26.87	35.96	22.44	0.926667	4.59788	0.00267696	0.00818906	up
CGL_RS10335	CGL_RS10335	DUF4921 family protein	0	0	0	1.19	6.44	13.13	6.92	0.0001	16.0785	0.000269377	0.00104041	up
CGL_RS00810	CGL_RS00810	metalloendopeptidase	2.9	0.66	2.59	10.86	58.77	126.57	65.4	2.05	4.99559	2.72532e-05	0.000131479	up
CGL_RS11790	CGL_RS11790	Hsp70 family protein	3.42	2.14	3.67	10.92	47.72	91.47	50.0367	3.07667	4.02355	0.00417328	0.0120801	up
CGL_RS11795	CGL_RS11795	TIGR00730 family Rossman fold protein	23.74	23.63	31.32	30.28	77.4	138.93	82.2033	26.23	1.64798	2.37901e-05	0.000116654	up
CGL_RS06030	CGL_RS06030	F0F1 ATP synthase subunit alpha	16.98	12.68	14.97	152.43	502.04	979.27	544.58	14.8767	5.19402	1.09234e-19	2.67327e-18	up
CGL_RS11550	aceA	isocitrate lyase	1.07	2.51	2.52	189.62	1462.83	2739.44	1463.96	2.03333	9.49182	1.82828e-52	4.10145e-50	up
CGL_RS11555	thiX	thiamine biosynthesis protein ThiX	0.35	0.5	0	3.93	16.63	30.43	16.9967	0.283333	5.90661	0.00697383	0.0188112	up
CGL_RS13805	fbaA	class II fructose-bisphosphate aldolase	3.66	4.25	2.33	79.8	420.33	619	373.043	3.41333	6.77202	2.91282e-27	1.28546e-25	up
CGL_RS10840	CGL_RS10840	acyltransferase family protein	2.39	1.02	1.37	7.82	29.62	38.79	25.41	1.59333	3.99528	0.0120124	0.0301094	up
CGL_RS00255	CGL_RS00255	protein phosphatase 2C domain-containing protein	13.53	9.93	8.12	12.63	38.72	89.35	46.9	10.5267	2.15554	0.00589119	0.0162158	up
CGL_RS15215	CGL_RS15215	helix-turn-helix domain-containing protein	0	0	0	1.44	4.58	19.78	8.6	0.0001	16.392	8.60404e-05	0.000372381	up
CGL_RS11310	CGL_RS11310	HNH endonuclease	14.12	13.14	15.29	12.26	24.78	62.61	33.2167	14.1833	1.22771	6.31381e-08	4.82863e-07	up
CGL_RS10150	CGL_RS10150	ThiF family adenylyltransferase	0.35	0	0.61	12.98	96.64	161.45	90.3567	0.32	8.14142	6.21443e-13	9.09199e-12	up
CGL_RS07630	CGL_RS07630	YbhB/YbcL family Raf kinase inhibitor-like protein	0	0.53	0.65	14.98	77.94	125.47	72.7967	0.393333	7.53198	1.07821e-07	7.93043e-07	up
CGL_RS10155	CGL_RS10155	RNA-binding transcriptional accessory protein	0.35	0.37	0.83	1.98	9.05	31.44	14.1567	0.516667	4.7761	0.00906294	0.0238282	up
CGL_RS01200	CGL_RS01200	tRNA adenosine deaminase-associated protein	4.43	4.87	3.48	5.23	14.54	20.4	13.39	4.26	1.65223	0.0210286	0.0485496	up
CGL_RS03350	CGL_RS03350	endonuclease/exonuclease/phosphatase family protein	0.22	1.09	0.75	2.59	22.1	36.11	20.2667	0.686667	4.88336	0.0187384	0.0440943	up
CGL_RS11170	CGL_RS11170	App1 family protein	0.96	1.37	1.16	6.31	37.02	80.7	41.3433	1.16333	5.15132	0.000145418	0.000599486	up
CGL_RS12205	ugpC	sn-glycerol-3-phosphate ABC transporter ATP-binding protein UgpC	7.4	9.9	11.87	167.27	597.53	1244.09	669.63	9.72333	6.10577	4.0248e-32	2.64263e-30	up
CGL_RS12200	CGL_RS12200	DUF4032 domain-containing protein	10.57	11.16	9.54	112.59	263.99	450.45	275.677	10.4233	4.72509	1.21292e-09	1.12878e-08	up
CGL_RS12880	CGL_RS12880	aminodeoxychorismate lyase	0.42	0.15	0.18	1.79	14	33.03	16.2733	0.25	6.02444	0.00316307	0.00949273	up
CGL_RS11770	CGL_RS11770	DUF4233 domain-containing protein	7.49	12.98	15.36	14.81	44.28	68.95	42.68	11.9433	1.83735	0.0059466	0.0163183	up
CGL_RS11775	CGL_RS11775	bifunctional folylpolyglutamate synthase/dihydrofolate synthase	3.01	2.51	3.84	12.35	41.86	73.48	42.5633	3.12	3.76999	0.00995405	0.0256916	up
CGL_RS13595	CGL_RS13595	dipeptidase	0.29	0.21	0.37	7.22	49.11	74.15	43.4933	0.29	7.2286	4.98237e-10	4.89509e-09	up
CGL_RS02530	rpsG	30S ribosomal protein S7	53.26	50.9	40.46	199.84	993.57	1412.09	868.5	48.2067	4.17122	5.51139e-05	0.000248937	up
CGL_RS02535	fusA	elongation factor G	26.4	20.84	31.19	189.07	578.41	1120.39	629.29	26.1433	4.58921	3.8332e-13	5.79718e-12	up
CGL_RS03750	CGL_RS03750	dTMP kinase	2.28	1.16	4.78	15.83	57.83	155.98	76.5467	2.74	4.80409	0.000427568	0.0015876	up
CGL_RS03755	CGL_RS03755	two-component system response regulator MtrA	1.47	0.21	3.03	15.89	75.11	150.96	80.6533	1.57	5.6829	8.0143e-07	5.07635e-06	up
CGL_RS12375	CGL_RS12375	DHA2 family efflux MFS transporter permease subunit	1.26	0.69	0.48	0.63	1.5	3.86	1.99667	0.81	1.3016	0.0159457	0.0383217	up
CGL_RS12795	sucC	ADP-forming succinate--CoA ligase subunit beta	0.17	0.12	0.14	1.32	5.36	23.01	9.89667	0.143333	6.1095	0.00954527	0.0248509	up
CGL_RS13645	CGL_RS13645	LytR C-terminal domain-containing protein	1.5	0.43	2.58	5.92	32.99	88.2	42.37	1.50333	4.81681	0.00769957	0.0206653	up
CGL_RS12550	CGL_RS12550	ferritin	6.12	5.8	10.91	359.7	1650.85	2841.79	1617.45	7.61	7.73161	4.3989e-55	1.18418e-52	up
CGL_RS06385	CGL_RS06385	hypothetical protein	22.84	21.28	21.1	25.75	56.47	138.26	73.4933	21.74	1.75726	5.62624e-05	0.000252852	up
CGL_RS06140	CGL_RS06140	cysteine desulfurase	61.53	57.79	70.92	35.17	113.66	234.53	127.787	63.4133	1.01088	1.58913e-19	3.81959e-18	up
CGL_RS13930	CGL_RS13930	aldehyde dehydrogenase	6.29	5.97	8.15	36.52	182.84	386.81	202.057	6.80333	4.89237	1.98152e-09	1.80822e-08	up
CGL_RS02245	CGL_RS02245	cytochrome c biogenesis protein ResB	0.61	0.18	1.06	3.67	18.06	40.64	20.79	0.616667	5.07526	0.000430887	0.00159553	up
CGL_RS14820	CGL_RS14820	IS6 family transposase	8.68	4.74	8.49	5.89	9.6	29.31	14.9333	7.30333	1.03191	4.15311e-05	0.000192958	up
CGL_RS03620	CGL_RS03620	sugar ABC transporter permease	0	0	0.33	2.83	18.41	25.72	15.6533	0.11	7.15282	0.000442145	0.00163272	up
CGL_RS03625	CGL_RS03625	SRPBCC family protein	0.44	0	0	3.95	12.8	24.16	13.6367	0.146667	6.53881	0.00795061	0.0212543	up
CGL_RS02085	CGL_RS02085	Ppx/GppA family phosphatase	6	5.33	9.07	32.95	108.74	200.35	114.013	6.8	4.06752	0.00016027	0.000651732	up
CGL_RS09480	dut	dUTP diphosphatase	0	0	0.38	4.51	15.56	18.36	12.81	0.126667	6.66009	0.00760833	0.0204407	up
CGL_RS09485	CGL_RS09485	DUF3093 domain-containing protein	24.2	23.37	27.44	28.78	76.1	111.41	72.0967	25.0033	1.52781	2.3593e-05	0.000115899	up
CGL_RS14640	CGL_RS14640	LLM class flavin-dependent oxidoreductase	8.46	9.59	12.69	10.7	53.43	97.35	53.8267	10.2467	2.39317	0.0146356	0.0354626	up
CGL_RS01285	CGL_RS01285	suppressor of fused domain protein	27.09	20.61	26.92	21.72	83.56	118.9	74.7267	24.8733	1.58702	3.73199e-07	2.51792e-06	up
CGL_RS01280	CGL_RS01280	aspartate transaminase	33.62	34.2	39.91	30.61	116.9	190.59	112.7	35.91	1.65003	2.70254e-10	2.84374e-09	up
CGL_RS09710	CGL_RS09710	glutamate ABC transporter substrate-binding protein GluB	0.22	0.16	1.36	29.57	179.37	350.4	186.447	0.58	8.32849	6.82267e-18	1.48118e-16	up
CGL_RS09715	CGL_RS09715	glutamate ABC transporter permease GluC	0	0.41	0	11.65	97.94	187.05	98.88	0.136667	9.49887	7.82411e-08	5.88338e-07	up
CGL_RS02880	CGL_RS02880	cyclopropane-fatty-acyl-phospholipid synthase family protein	0.15	0.54	0.4	2.67	10.85	14.04	9.18667	0.363333	4.66018	0.0178402	0.0422392	up
CGL_RS14265	CGL_RS14265	phosphoenolpyruvate carboxykinase (GTP)	0.98	1.55	1.41	6.09	31.19	70.1	35.7933	1.31333	4.76839	0.000159001	0.000647551	up
CGL_RS02665	fdhD	formate dehydrogenase accessory sulfurtransferase FdhD	7.82	9.58	9.38	7.12	27.12	52.99	29.0767	8.92667	1.70367	1.45188e-05	7.44466e-05	up
CGL_RS06560	leuD	3-isopropylmalate dehydratase small subunit	42.63	48.93	68.67	171.1	926.54	1721.37	939.67	53.41	4.13697	0.000176033	0.000713675	up
CGL_RS04525	dld	D-lactate dehydrogenase	73.43	76.26	80.85	63.5	161.27	279.21	167.993	76.8467	1.12835	1.35224e-11	1.70687e-10	up
CGL_RS05035	CGL_RS05035	hypothetical protein	15.85	14.24	23.37	20.82	91.22	173.25	95.0967	17.82	2.4159	0.00964463	0.0250611	up
CGL_RS14005	CGL_RS14005	sirohydrochlorin chelatase	105.46	91.59	104.55	49.51	165.28	403.3	206.03	100.533	1.03518	2.12456e-16	4.23652e-15	up
CGL_RS08285	ruvB	Holliday junction branch migration DNA helicase RuvB	32.69	25.06	32	17.85	57.17	134.49	69.8367	29.9167	1.22304	2.39054e-12	3.28334e-11	up
CGL_RS08475	CGL_RS08475	flavoprotein	0	0	0	2.09	18.66	20.09	13.6133	0.0001	17.0547	0.000494035	0.001778	up
CGL_RS05925	CGL_RS05925	nitrate reductase subunit alpha	0.32	0.15	0.37	14.89	84.76	159.47	86.3733	0.28	8.26902	5.9345e-30	3.32827e-28	up
CGL_RS07845	CGL_RS07845	ABC transporter permease	0.25	0	0.43	1.68	11.57	25.02	12.7567	0.226667	5.81454	0.0122037	0.0304753	up
CGL_RS05920	narH	nitrate reductase subunit beta	0.37	0.62	1.51	17.86	93.71	297.33	136.3	0.833333	7.35368	9.98286e-16	1.87929e-14	up
CGL_RS00820	CGL_RS00820	PrsW family intramembrane metalloprotease	1.44	0.88	0.89	5.02	23.36	43.71	24.03	1.07	4.48915	0.00819362	0.0217827	up
CGL_RS15195	CGL_RS15195	TetR family transcriptional regulator	3.22	6.1	7.41	3.83	17.77	23.03	14.8767	5.57667	1.41558	0.000776305	0.00268269	up
CGL_RS10945	CGL_RS10945	hypothetical protein	1.51	4.29	3.04	1.71	8.35	9.27	6.44333	2.94667	1.12872	0.00984199	0.0254756	up
CGL_RS10495	CGL_RS10495	helix-turn-helix transcriptional regulator	1.8	1.92	3.87	11.42	69.64	97.16	59.4067	2.53	4.55342	0.00403017	0.0117162	up
CGL_RS11785	CGL_RS11785	ABC transporter substrate-binding protein	0.25	0	0	1.86	13.19	29.67	14.9067	0.0833333	7.48285	0.000130281	0.000544875	up
CGL_RS11780	CGL_RS11780	valine--tRNA ligase	1.4	1.04	2.22	12.67	52.7	115.07	60.1467	1.55333	5.27505	5.08008e-11	6.10517e-10	up
CGL_RS11540	CGL_RS11540	D-hexose-6-phosphate mutarotase	7.27	10.34	8.52	7.34	23.55	28.68	19.8567	8.71	1.18888	8.53019e-06	4.55621e-05	up
CGL_RS11015	CGL_RS11015	hypothetical protein	0	0	0	5.15	15.98	50.29	23.8067	0.0001	17.861	0.00487466	0.0138132	up
CGL_RS15045	CGL_RS15045	HigA family addiction module antitoxin	9.81	15.5	11.29	16.01	57.38	42.63	38.6733	12.2	1.66446	0.0169465	0.0402647	up
CGL_RS11545	glcB	malate synthase G	1.71	1.21	1.86	65.37	451.85	1048.92	522.047	1.59333	8.35599	3.20534e-39	4.31439e-37	up
CGL_RS11010	CGL_RS11010	threonine synthase	5.1	4.02	6.9	23.07	144.58	218.99	128.88	5.34	4.59304	1.40752e-06	8.65079e-06	up
CGL_RS10015	ispG	flavodoxin-dependent (E)-4-hydroxy-3-methylbut-2-enyl-diphosphate synthase	36.27	43.66	39.03	41.18	147.25	207.33	131.92	39.6533	1.73415	1.7139e-06	1.04149e-05	up
CGL_RS07935	CGL_RS07935	phosphoglycerate kinase	5.4	4.54	5.65	87.88	420.4	632.25	380.177	5.19667	6.19294	1.00073e-32	7.08941e-31	up
CGL_RS10780	metF	methylenetetrahydrofolate reductase [NAD(P)H]	0.81	0.29	0.35	3.22	14.47	23.39	13.6933	0.483333	4.82431	0.010093	0.0259754	up
CGL_RS07710	CGL_RS07710	NlpC/P60 family protein	0.63	0.68	1.09	16.55	68.22	120.25	68.34	0.8	6.41659	1.85358e-18	4.19313e-17	up
CGL_RS12940	CGL_RS12940	ExeM/NucH family extracellular endonuclease	0.22	0.46	0.82	0.2	1.77	1.67	1.21333	0.5	1.27898	0.0135	0.0330982	up
CGL_RS11910	catA	catechol 1,2-dioxygenase	0.93	0.83	0.2	9.19	81.82	171.16	87.39	0.653333	7.06351	6.63918e-09	5.71012e-08	up
CGL_RS07625	CGL_RS07625	hypothetical protein	0.46	1.3	1.19	11.4	80.92	113.94	68.7533	0.983333	6.12761	1.23707e-05	6.46639e-05	up
CGL_RS15535	CGL_RS15535	hypothetical protein	0.65	6.02	4.5	24.3	167.15	257.96	149.803	3.72333	5.33033	8.91265e-05	0.000383272	up
CGL_RS11165	CGL_RS11165	HAD-IIA family hydrolase	0.96	0.86	2.08	21.5	103.82	150.76	92.0267	1.3	6.14547	4.02534e-12	5.36446e-11	up
CGL_RS02525	CGL_RS02525	30S ribosomal protein S12	38.36	19.6	34.05	208.56	843.78	1547.17	866.503	30.67	4.82031	4.36916e-10	4.35622e-09	up
CGL_RS03725	manA	mannose-6-phosphate isomerase, class I	0.33	0.48	0.58	2.76	16.25	26.34	15.1167	0.463333	5.02795	0.00383736	0.0112163	up
CGL_RS08275	secD	protein translocase subunit SecD	1.04	0.52	1.44	5.53	18.49	47.96	23.9933	1	4.58456	0.000631337	0.00222747	up
CGL_RS13695	CGL_RS13695	ABC transporter ATP-binding protein	0.22	0.15	0	1.09	9.8	17.7	9.53	0.123333	6.27184	0.014878	0.035953	up
CGL_RS08270	secF	protein translocase subunit SecF	0.16	0.47	0.71	4.09	25.99	72.7	34.26	0.446667	6.26118	1.0533e-05	5.57071e-05	up
CGL_RS03920	CGL_RS03920	UPF0182 family protein	8.97	8.67	11.23	27.85	132.93	248.24	136.34	9.62333	3.82453	0.00274705	0.00837493	up
CGL_RS03435	CGL_RS03435	NAD(P)H-quinone dehydrogenase	4.67	5.53	8.06	31.57	135.72	312.46	159.917	6.08667	4.71552	1.85205e-07	1.32599e-06	up
CGL_RS03380	trpS	tryptophan--tRNA ligase	0.77	0.55	2.32	7.16	64.64	60.13	43.9767	1.21333	5.17969	8.68285e-05	0.000373988	up
CGL_RS12630	CGL_RS12630	phosphoglucomutase (alpha-D-glucose-1,6-bisphosphate-dependent)	0.24	0.68	0.2	6.97	31.54	67.81	35.44	0.373333	6.56877	3.5608e-09	3.18461e-08	up
CGL_RS02705	CGL_RS02705	terpene cyclase/mutase family protein	0.17	0.36	0.58	6.47	38.57	65.06	36.7	0.37	6.63211	6.44998e-08	4.9049e-07	up
CGL_RS02250	ccsB	c-type cytochrome biogenesis protein CcsB	1.38	0.14	0.85	4.44	23.21	47.07	24.9067	0.79	4.97854	0.00210393	0.00657051	up
CGL_RS02700	CGL_RS02700	hypothetical protein	2.04	1.19	1.28	10.91	47.62	147.85	68.7933	1.50333	5.51603	2.06908e-06	1.24053e-05	up
CGL_RS03655	CGL_RS03655	TIGR03089 family protein	0.3	0	0.79	4.83	13.97	23.86	14.22	0.363333	5.29048	0.00849354	0.0224824	up
CGL_RS03650	CGL_RS03650	hypothetical protein	0.11	0	0.09	1.12	3.68	5.45	3.41667	0.0666667	5.67948	0.00113971	0.00379715	up
CGL_RS02095	proC	pyrroline-5-carboxylate reductase	0	0.52	2.33	8.46	41.39	89.19	46.3467	0.95	5.60839	7.06624e-05	0.0003139	up
CGL_RS06770	CGL_RS06770	methyltransferase domain-containing protein	0	0	0.22	7.51	22.44	37.66	22.5367	0.0733333	8.26359	3.66012e-05	0.00017286	up
CGL_RS14675	CGL_RS14675	NYN domain-containing protein	0.56	1.5	1.46	8.58	40.43	80.85	43.2867	1.17333	5.20524	2.5913e-06	1.53651e-05	up
CGL_RS09720	CGL_RS09720	amino acid ABC transporter permease	1.7	0.52	0.63	25.91	98.9	149.63	91.48	0.95	6.58939	3.40532e-13	5.17916e-12	up
CGL_RS04730	glmU	bifunctional UDP-N-acetylglucosamine diphosphorylase/glucosamine-1-phosphate N-acetyltransferase GlmU	1.51	0.78	1.3	7.27	29.61	57.29	31.39	1.19667	4.71321	7.19997e-05	0.000319313	up
CGL_RS02675	CGL_RS02675	molybdenum-dependent formate dehydrogenase FdhF	2.35	2.66	3.46	15.7	56.59	98.24	56.8433	2.82333	4.33152	1.34748e-06	8.31976e-06	up
CGL_RS05150	ychF	redox-regulated ATPase YchF	2.94	2.74	2.85	18.26	103.33	140.3	87.2967	2.84333	4.94027	7.16559e-08	5.40329e-07	up
CGL_RS05155	CGL_RS05155	type II toxin-antitoxin system RelE/ParE family toxin	63.64	81.45	70.19	76.72	239.99	501.24	272.65	71.76	1.9258	7.62423e-05	0.000334819	up
CGL_RS01010	CGL_RS01010	hypothetical protein	0.44	0.47	1.53	5.91	32.3	49.11	29.1067	0.813333	5.16136	0.000328926	0.00125066	up
CGL_RS04280	pgi	glucose-6-phosphate isomerase	3.32	2.19	3.4	16.73	84	154.39	85.04	2.97	4.83961	5.07278e-08	3.93543e-07	up
CGL_RS05800	CGL_RS05800	DEAD/DEAH box helicase	3.27	3.02	5.1	4.9	16.16	32.22	17.76	3.79667	2.22583	0.00664695	0.0180197	up
CGL_RS01385	arsB	ACR3 family arsenite efflux transporter	18.25	18.85	22.72	22.8	49.65	81.35	51.2667	19.94	1.36236	8.2611e-06	4.44778e-05	up
CGL_RS09830	rpsO	30S ribosomal protein S15	28.8	23.11	35.7	95.57	690.74	805.68	530.663	29.2033	4.18359	0.000641962	0.00225903	up
CGL_RS06820	CGL_RS06820	ribokinase	2.59	3.37	1.86	1.46	8.21	8.94	6.20333	2.60667	1.25084	0.000971351	0.00331417	up
CGL_RS09835	CGL_RS09835	nucleoside hydrolase	0.63	1.04	1.99	4.98	29.45	36.67	23.7	1.22	4.27993	0.0182426	0.0430782	up
CGL_RS01475	CGL_RS01475	DUF4177 domain-containing protein	7.67	2.72	6.62	52.01	173.28	400.09	208.46	5.67	5.20028	4.62386e-05	0.000210973	up
CGL_RS05735	CGL_RS05735	cytochrome ubiquinol oxidase subunit I	15.13	14.16	18.64	12.35	34.18	65.47	37.3333	15.9767	1.2245	5.28313e-11	6.32097e-10	up
CGL_RS04465	CGL_RS04465	alpha-amylase family protein	3.6	4.76	5.04	15.82	78.23	147.84	80.63	4.46667	4.17405	0.0013702	0.0044928	up
CGL_RS01125	CGL_RS01125	MoaD/ThiS family protein	9.27	8.79	21.35	8.3	36.18	49.81	31.43	13.1367	1.25854	0.000321889	0.00122564	up
CGL_RS04190	CGL_RS04190	cation acetate symporter	3.01	1.11	3.12	73.69	379.55	962.75	471.997	2.41333	7.61161	1.29695e-29	7.12529e-28	up
CGL_RS11095	CGL_RS11095	HAD family hydrolase	2.13	1.3	0.52	7.38	35.22	69.85	37.4833	1.31667	4.83129	0.00331704	0.00985592	up
CGL_RS05930	CGL_RS05930	NarK/NasA family nitrate transporter	0.3	0.95	1.29	14.74	80.67	140.63	78.68	0.846667	6.53806	1.10658e-13	1.73193e-12	up
CGL_RS09905	CGL_RS09905	ABC transporter permease	0	0	0	3.65	18.25	49.51	23.8033	0.0001	17.8608	1.73555e-06	1.05228e-05	up
CGL_RS09900	CGL_RS09900	ABC transporter substrate-binding protein	0.5	0.36	0.43	49.91	324.24	637.07	337.073	0.43	9.61451	2.06328e-34	1.63363e-32	up
CGL_RS14925	CGL_RS14925	efflux RND transporter periplasmic adaptor subunit	0.22	0.31	0	1.35	8.57	12.48	7.46667	0.176667	5.40136	0.00647218	0.0175991	up
CGL_RS10950	sucB	2-oxoglutarate dehydrogenase, E2 component, dihydrolipoamide succinyltransferase	7.28	5.8	10.61	40.45	147.87	336.28	174.867	7.89667	4.46887	2.38951e-07	1.67515e-06	up
CGL_RS10955	lipB	lipoyl(octanoyl) transferase LipB	18.2	11.07	19.58	19.82	42.19	71.63	44.5467	16.2833	1.45192	0.000235326	0.000923467	up
CGL_RS07545	metH	methionine synthase	12.24	13.92	14.04	14.48	53.47	88.38	52.11	13.4	1.95933	3.6031e-06	2.07699e-05	up
CGL_RS11575	CGL_RS11575	hypothetical protein	1.99	2.41	2.41	8.8	53.54	115.76	59.3667	2.27	4.70889	0.000612855	0.0021651	up
CGL_RS15055	CGL_RS15055	fumarylacetoacetate hydrolase family protein	0.71	0.34	0	3.62	18.52	19.67	13.9367	0.35	5.31539	0.00513119	0.0144037	up
CGL_RS11570	CGL_RS11570	hypothetical protein	1456.55	886.42	1441.7	1125.98	5450.13	3596.57	3390.89	1261.56	1.42646	5.9266e-05	0.000265464	up
CGL_RS15050	nagL	mycothiol-dependent maleylpyruvate isomerase NagL	1.1	1.95	2.85	17.23	29.73	73.33	40.0967	1.96667	4.34966	0.0031734	0.00951312	up
CGL_RS07945	whiA	DNA-binding protein WhiA	7.7	4.9	9.97	8.93	33.4	36.38	26.2367	7.52333	1.80214	0.00400392	0.0116651	up
CGL_RS10550	treZ	malto-oligosyltrehalose trehalohydrolase	1.62	1.31	2.89	6.73	44.76	127.17	59.5533	1.94	4.94005	0.000298724	0.00114554	up
CGL_RS07940	gap	type I glyceraldehyde-3-phosphate dehydrogenase	14.08	9.74	17.13	379.97	2167.67	3126.19	1891.28	13.65	7.11432	5.35363e-52	1.10861e-49	up
CGL_RS10790	CGL_RS10790	alpha-(1->6)-mannopyranosyltransferase A	4.04	4.91	4.16	4.35	11.31	23.4	13.02	4.37	1.57502	0.000100981	0.000430129	up
CGL_RS13480	CGL_RS13480	DUF2617 family protein	0.8	0.85	0.34	7.42	22.51	60.46	30.13	0.663333	5.50532	0.00233737	0.00723241	up
CGL_RS12955	CGL_RS12955	S9 family peptidase	0.47	0.13	0.41	3.93	19.26	34.62	19.27	0.336667	5.83889	5.02998e-07	3.30261e-06	up
CGL_RS04865	CGL_RS04865	hypothetical protein	0	0	0	15.14	78.94	145.58	79.8867	0.0001	19.6076	7.96679e-08	5.95801e-07	up
CGL_RS00525	amn	AMP nucleosidase	0.14	0.2	0.37	2.64	11.17	25.39	13.0667	0.236667	5.78689	0.000527066	0.00188929	up
CGL_RS11680	CGL_RS11680	glutamate 5-kinase	22.45	18.39	22.49	32.69	85.5	167.86	95.35	21.11	2.17531	0.00563041	0.0155298	up
CGL_RS11375	CGL_RS11375	hypothetical protein	34.26	31.02	38.42	33.59	109.09	169.83	104.17	34.5667	1.59149	7.96762e-08	5.95801e-07	up
CGL_RS01310	CGL_RS01310	Mur ligase family protein	0.47	0.78	0.68	3.54	24.61	62.78	30.31	0.643333	5.55808	0.000187369	0.000753956	up
CGL_RS10170	CGL_RS10170	3-carboxy-cis,cis-muconate cycloisomerase	6.2	4.63	9.76	7.18	17.53	25.67	16.7933	6.86333	1.29091	7.48045e-05	0.000329581	up
CGL_RS10175	CGL_RS10175	hypothetical protein	57.57	49.12	76.35	44.07	158.74	399.91	200.907	61.0133	1.71933	5.35998e-07	3.49372e-06	up
CGL_RS07160	CGL_RS07160	class I SAM-dependent methyltransferase	1.22	0.18	0.85	7.46	18.11	52.87	26.1467	0.75	5.12359	0.00104056	0.00351468	up
CGL_RS12020	pepN	aminopeptidase N	0.38	0.27	0.92	5.06	26.37	52.52	27.9833	0.523333	5.74069	1.68979e-08	1.39537e-07	up
CGL_RS00375	CGL_RS00375	sensor histidine kinase	4.09	4.62	3.95	6.87	15.97	27.16	16.6667	4.22	1.98165	0.018675	0.0439835	up
CGL_RS11755	CGL_RS11755	hypothetical protein	1.86	3.09	5.9	2.11	10.3	14.3	8.90333	3.61667	1.29968	0.0162656	0.0389565	up
CGL_RS13685	CGL_RS13685	PhzF family phenazine biosynthesis protein	0	0.17	0	2	8.77	17.42	9.39667	0.0566667	7.3735	0.004254	0.0122479	up
CGL_RS03735	CGL_RS03735	hypothetical protein	6.34	5.23	11.61	44.3	247.42	450.76	247.493	7.72667	5.0014	1.48947e-08	1.24138e-07	up
CGL_RS12080	CGL_RS12080	FAD/NAD(P)-binding protein	5.95	5.83	8.23	10.72	23.61	50.99	28.44	6.67	2.09216	0.0124381	0.0309078	up
CGL_RS08350	CGL_RS08350	copper chaperone PCu(A)C	65.01	71.28	75.87	48.44	117.25	329.36	165.017	70.72	1.22242	2.93257e-10	3.05988e-09	up
CGL_RS06165	CGL_RS06165	spermidine synthase	3.8	5.85	6.38	5.13	14.82	40.79	20.2467	5.34333	1.92187	0.0024377	0.00751693	up
CGL_RS03420	CGL_RS03420	helix-turn-helix domain-containing protein	0	0.76	0.46	4.51	35.27	53.84	31.2067	0.406667	6.26186	0.00452316	0.0129536	up
CGL_RS03390	CGL_RS03390	RDD family protein	22.23	20.97	25.46	22.76	93.16	153.99	89.97	22.8867	1.97494	9.48165e-06	5.04439e-05	up
CGL_RS03935	pdxT	pyridoxal 5'-phosphate synthase glutaminase subunit PdxT	32.07	21.4	45.96	249.83	890.78	1879.86	1006.82	33.1433	4.92495	3.21668e-12	4.35141e-11	up
CGL_RS03930	pdxS	pyridoxal 5'-phosphate synthase lyase subunit PdxS	17.72	14.65	27.73	164.89	769.26	1332.93	755.693	20.0333	5.23733	1.34879e-17	2.83666e-16	up
CGL_RS13130	CGL_RS13130	metal ABC transporter permease	0	0	0	1.15	4.85	15.61	7.20333	0.0001	16.1364	0.00285515	0.00863604	up
CGL_RS06340	ilvC	ketol-acid reductoisomerase	12.16	10.45	14.89	63.26	237.5	461.19	253.983	12.5	4.34473	9.51758e-08	7.03883e-07	up
CGL_RS06615	coaD	pantetheine-phosphate adenylyltransferase	1.24	0.88	2.14	7.47	37.85	45.61	30.31	1.42	4.41583	0.0188642	0.0443128	up
CGL_RS09640	CGL_RS09640	HPr family phosphocarrier protein	11.08	7.35	8.93	60.09	278.75	350.15	229.663	9.12	4.65434	5.56331e-06	3.08792e-05	up
CGL_RS14485	CGL_RS14485	pyruvate kinase	0.22	0.23	0.37	6.6	45.8	84.39	45.5967	0.273333	7.38212	5.8987e-12	7.63428e-11	up
CGL_RS14480	CGL_RS14480	GntP family permease	0	0	0.12	2.02	14.67	25.06	13.9167	0.04	8.4426	7.94119e-05	0.00034704	up
CGL_RS02265	CGL_RS02265	metalloregulator ArsR/SmtB family transcription factor	11.08	11.81	10.52	9.39	19.45	91.78	40.2067	11.1367	1.85212	0.0041883	0.0121105	up
CGL_RS06290	CGL_RS06290	L-lysine exporter	65.62	69.4	84	89.86	177.79	223.33	163.66	73.0067	1.1646	3.6668e-05	0.000172873	up
CGL_RS02060	CGL_RS02060	two-component sensor histidine kinase	1.93	1.83	2.49	18.87	68.42	104.2	63.83	2.08333	4.93727	8.17056e-09	6.91671e-08	up
CGL_RS02065	CGL_RS02065	response regulator transcription factor	2	4.26	3.94	16.28	69.56	101.11	62.3167	3.4	4.19601	0.00308979	0.00928697	up
CGL_RS08605	CGL_RS08605	FadR family transcriptional regulator	0.81	0.19	0.47	3.19	16.27	32.2	17.22	0.49	5.13516	0.00971107	0.0251609	up
CGL_RS05585	CGL_RS05585	O-methyltransferase	17.08	12.15	20.64	91.09	190.24	383.16	221.497	16.6233	3.736	0.00456846	0.0130694	up
CGL_RS09730	recA	recombinase RecA	22.57	20.56	32.26	17.73	64.48	129.85	70.6867	25.13	1.49203	3.40836e-10	3.50202e-09	up
CGL_RS05580	glgC	glucose-1-phosphate adenylyltransferase	20.75	15.79	19.87	30.87	83.32	103.72	72.6367	18.8033	1.94971	0.00826856	0.0219516	up
CGL_RS08495	CGL_RS08495	hypothetical protein	0.54	1.34	0.7	6.11	60.35	70.89	45.7833	0.86	5.73434	7.37456e-05	0.000325982	up
CGL_RS13660	CGL_RS13660	GNAT family N-acetyltransferase	1.58	4.36	5.47	4.14	15.44	24.59	14.7233	3.80333	1.95277	0.0212783	0.0490002	up
CGL_RS04725	CGL_RS04725	ribose-phosphate diphosphokinase	2.65	3.77	5.28	14.29	94.06	171.75	93.3667	3.9	4.58136	0.000258954	0.00100883	up
CGL_RS02600	rplV	50S ribosomal protein L22	138.42	104.29	198.68	498.83	2498.71	4376.89	2458.14	147.13	4.06241	0.000119569	0.000501592	up
CGL_RS14245	CGL_RS14245	hypothetical protein	1.4	1.29	2.17	1.74	3.55	9.01	4.76667	1.62	1.55699	0.00785651	0.0210445	up
CGL_RS01465	CGL_RS01465	transglycosylase domain-containing protein	1.17	0.83	2.16	6.18	24.76	41.12	24.02	1.38667	4.11454	0.00190552	0.00602073	up
CGL_RS02110	CGL_RS02110	HAD-IB family hydrolase	0.18	0.13	0	2	7.65	10.32	6.65667	0.103333	6.00942	0.0121218	0.0303554	up
CGL_RS04470	CGL_RS04470	phospholipid carrier-dependent glycosyltransferase	0.26	0.09	0.11	1.66	13.07	19.97	11.5667	0.153333	6.23716	0.000447966	0.00164744	up
CGL_RS04475	rsmI	16S rRNA (cytidine(1402)-2'-O)-methyltransferase	3.52	4.34	5.27	5.84	14.89	25.95	15.56	4.37667	1.82994	0.0109832	0.0278933	up
CGL_RS01645	CGL_RS01645	hypothetical protein	56.49	47.26	56.66	34.74	109.39	206.52	116.883	53.47	1.12827	1.24676e-10	1.39265e-09	up
CGL_RS14390	glpK	glycerol kinase GlpK	0.78	0.56	0.9	2.36	19.32	26.99	16.2233	0.746667	4.44146	0.0164524	0.0393159	up
CGL_RS04185	CGL_RS04185	DUF485 domain-containing protein	0.71	1.01	1.22	29.17	155.17	273.4	152.58	0.98	7.28257	3.15451e-08	2.47578e-07	up
CGL_RS05900	CGL_RS05900	homoserine kinase	84.47	86.14	84.03	99.11	237.97	355.3	230.793	84.88	1.4431	4.11132e-06	2.33495e-05	up
CGL_RS10365	pyk	pyruvate kinase	40.35	33.07	44.72	177.46	507.71	741.74	475.637	39.38	3.59432	0.00268718	0.00821099	up
CGL_RS08170	CGL_RS08170	phosphotransferase	1.99	1.42	2.3	18.03	79.09	178.98	92.0333	1.90333	5.59556	8.33346e-11	9.56508e-10	up
CGL_RS08175	aspS	aspartate--tRNA ligase	3.49	3.18	4.52	16.28	84.52	152.22	84.34	3.73	4.49897	2.89079e-06	1.69174e-05	up
CGL_RS10360	CGL_RS10360	VOC family protein	2.65	2.04	3.05	2	6.46	12.2	6.88667	2.58	1.41643	0.00147562	0.00478599	up
CGL_RS04055	CGL_RS04055	vitamin K epoxide reductase family protein	5.06	5.28	10.19	7.43	30.6	34.17	24.0667	6.84333	1.81427	0.0107954	0.027468	up
CGL_RS07885	CGL_RS07885	glucose-6-phosphate dehydrogenase assembly protein OpcA	15.99	12.4	14.88	7.39	49.23	101.35	52.6567	14.4233	1.86821	5.84291e-05	0.000262152	up
CGL_RS00355	CGL_RS00355	nicotinamide riboside transporter PnuC	4.32	4.09	3.23	3.25	7.3	15.89	8.81333	3.88	1.18363	0.000463401	0.00169297	up
CGL_RS04985	pabB	aminodeoxychorismate synthase component I	0	0.23	0.18	1.51	8.98	14.78	8.42333	0.136667	5.94566	0.00128289	0.00421677	up
CGL_RS01730	rfbA	glucose-1-phosphate thymidylyltransferase RfbA	0.23	0	0	1.44	7.71	9.63	6.26	0.0766667	6.35142	0.015139	0.0365507	up
CGL_RS11560	CGL_RS11560	metallophosphoesterase	3.31	1.5	1.82	1.87	4.4	11.07	5.78	2.21	1.38702	0.01238	0.0308296	up
CGL_RS06225	CGL_RS06225	hypothetical protein	1.24	0	0	4.91	16.36	80.07	33.78	0.413333	6.35272	0.0111213	0.0281839	up
CGL_RS07950	yvcK	uridine diphosphate-N-acetylglucosamine-binding protein YvcK	3.69	3.18	4.36	13.62	61.79	77.83	51.08	3.74333	3.77036	0.0160044	0.0383991	up
CGL_RS10815	CGL_RS10815	3-deoxy-7-phosphoheptulonate synthase class II	47.51	44.2	49.69	65.47	215.9	407.72	229.697	47.1333	2.28491	0.00102866	0.00348463	up
CGL_RS07425	cbiE	precorrin-6y C5,15-methyltransferase (decarboxylating) subunit CbiE	1.4	0.55	0.94	4.93	14.72	33.68	17.7767	0.963333	4.20581	0.0189537	0.0444841	up
CGL_RS15085	CGL_RS15085	dicarboxylate/amino acid:cation symporter	0	0.12	0	1.91	16.01	36.3	18.0733	0.04	8.81965	7.24382e-05	0.00032073	up
CGL_RS10585	CGL_RS10585	cation diffusion facilitator family transporter	1.62	2.01	3.14	1.37	4.34	13.02	6.24333	2.25667	1.46812	0.0014296	0.00465919	up
CGL_RS00515	CGL_RS00515	hypothetical protein	0	0.05	0.12	0.85	3.36	3.3	2.50333	0.0566667	5.46521	0.0166135	0.0395784	up
CGL_RS04875	CGL_RS04875	lytic transglycosylase domain-containing protein	7.3	4.82	6.75	5.3	14.75	19.2	13.0833	6.29	1.0566	2.26255e-05	0.000111349	up
CGL_RS10105	CGL_RS10105	DUF2469 domain-containing protein	3.26	1.39	1.69	15.1	88.98	95.99	66.69	2.11333	4.97988	0.00117037	0.00388968	up
CGL_RS07175	zupT	zinc transporter ZupT	1.24	2.11	1.5	1.68	3.85	6.83	4.12	1.61667	1.34962	0.0191511	0.0447913	up
CGL_RS11180	CGL_RS11180	serine hydrolase	0.49	0.35	0.43	7.65	28.09	56.66	30.8	0.423333	6.18499	1.18093e-05	6.19699e-05	up
CGL_RS11960	CGL_RS11960	trigger factor	5.76	2.31	6.12	26.96	150.54	221.65	133.05	4.73	4.81398	3.54766e-07	2.4178e-06	up
CGL_RS07085	CGL_RS07085	copper transporter	0.62	1.32	1.07	5.71	28.59	44.66	26.32	1.00333	4.71329	0.00219578	0.00682569	up
CGL_RS03250	CGL_RS03250	flotillin family protein	1.44	2.15	1.74	12.38	53.3	93.58	53.0867	1.77667	4.9011	7.3335e-07	4.65608e-06	up
CGL_RS03705	CGL_RS03705	metallopeptidase family protein	0	0	0	9.08	47.88	63.99	40.3167	0.0001	18.621	1.42862e-06	8.74054e-06	up
CGL_RS12515	CGL_RS12515	nicotinate phosphoribosyltransferase	1.19	1.16	2.05	14.12	57.14	123.88	65.0467	1.46667	5.47086	1.06137e-09	9.99023e-09	up
CGL_RS12055	CGL_RS12055	alkylhydroperoxidase domain protein	13.87	11.59	11.28	14.68	54.91	87.63	52.4067	12.2467	2.09736	0.00108402	0.00364772	up
CGL_RS02475	CGL_RS02475	NAD(P)/FAD-dependent oxidoreductase	0.42	0.9	0.73	15.36	72.93	93.99	60.76	0.683333	6.47439	5.41925e-14	8.6837e-13	up
CGL_RS02470	cadA	cadmium-translocating P-type ATPase	1.02	1.31	1.59	88.62	316.36	598.74	334.573	1.30667	8.00029	1.90649e-56	5.70253e-54	up
CGL_RS06110	CGL_RS06110	ABC transporter ATP-binding protein	0.22	0.16	0.98	6.26	25.58	49.95	27.2633	0.453333	5.91025	4.53557e-05	0.000208308	up
CGL_RS10900	asnB	asparagine synthase (glutamine-hydrolyzing)	0.83	0.15	0.27	3.57	16.99	29.59	16.7167	0.416667	5.32625	6.65792e-05	0.000296741	up
CGL_RS06335	ilvN	acetolactate synthase small subunit	2.69	3.55	3.65	16.5	98.92	129.1	81.5067	3.29667	4.62784	0.000338127	0.00128022	up
CGL_RS14470	CGL_RS14470	DUF5926 family protein	1.74	2.63	1.88	8.25	43.57	108.34	53.3867	2.08333	4.67951	0.00230668	0.00715391	up
CGL_RS06330	CGL_RS06330	acetolactate synthase large subunit	3.18	2.94	3.66	29.11	106.6	180.55	105.42	3.26	5.01513	3.58654e-14	5.81625e-13	up
CGL_RS03670	CGL_RS03670	DEAD/DEAH box helicase	0.1	0.07	0.08	0.68	3.73	3.35	2.58667	0.0833333	4.95606	0.00202751	0.00636138	up
CGL_RS14875	CGL_RS14875	glycosyltransferase family 87 protein	4.09	2.23	3.3	3.47	11.71	16.96	10.7133	3.20667	1.74026	0.00298839	0.00902889	up
CGL_RS03675	CGL_RS03675	class I SAM-dependent DNA methyltransferase	0.13	0.03	0.07	1.47	6.89	16.37	8.24333	0.0766667	6.74848	5.38519e-07	3.50168e-06	up
CGL_RS06750	polA	DNA polymerase I	2.49	3.86	3.91	13.13	46.58	95.16	51.6233	3.42	3.91596	0.00335588	0.00994936	up
CGL_RS06020	CGL_RS06020	F0F1 ATP synthase subunit B	44.31	42.51	51.91	380.76	907.21	995.56	761.177	46.2433	4.04091	4.21641e-05	0.000195027	up
CGL_RS03070	CGL_RS03070	two-component system response regulator EsrR	3.16	3.07	2.48	10.24	48.27	98.01	52.1733	2.90333	4.16753	0.0181604	0.0429218	up
CGL_RS05590	sigE	RNA polymerase sigma factor SigE	8.7	9.72	15.55	33.52	175.09	270.21	159.607	11.3233	3.81715	0.0124977	0.0310081	up
CGL_RS05595	CGL_RS05595	hypothetical protein	2.82	2.29	4.52	18.89	69.93	100.13	62.9833	3.21	4.29432	0.00168519	0.00540997	up
CGL_RS14585	CGL_RS14585	DUF6474 family protein	2.2	2.67	2.71	9.74	48.31	99.58	52.5433	2.52667	4.3782	0.00799665	0.0213245	up
CGL_RS13670	CGL_RS13670	phospholipase D-like domain-containing protein	0.93	0.28	0.57	2.7	17.21	15.88	11.93	0.593333	4.32961	0.0199929	0.0466385	up
CGL_RS09585	CGL_RS09585	DUF2189 domain-containing protein	4.38	3.37	4.25	26.72	76.22	104.23	69.0567	4	4.10971	0.000169401	0.000687823	up
CGL_RS01305	CGL_RS01305	type 1 glutamine amidotransferase	1.85	0.56	0.23	3.44	28.67	48.76	26.9567	0.88	4.93699	0.014136	0.0345005	up
CGL_RS14380	glf	UDP-galactopyranose mutase	1.49	0.35	1.29	6.07	33.86	64.69	34.8733	1.04333	5.06285	0.000116204	0.000488782	up
CGL_RS13580	CGL_RS13580	tubulin-like doman-containing protein	1.22	0.43	0.48	3.23	19.32	38.05	20.2	0.71	4.83039	0.000360388	0.00135877	up
CGL_RS05335	CGL_RS05335	NUDIX hydrolase	0.62	0	0.8	15.37	101.61	155.11	90.6967	0.473333	7.58205	1.2173e-09	1.12878e-08	up
CGL_RS05130	CGL_RS05130	AI-2E family transporter	0.81	0.87	0.82	5.35	21.65	28.66	18.5533	0.833333	4.47664	0.00127346	0.0041992	up
CGL_RS05040	CGL_RS05040	class II fumarate hydratase	8.63	9.55	11.6	52.51	256.95	415.32	241.593	9.92667	4.60513	5.14714e-10	5.02033e-09	up
CGL_RS13185	CGL_RS13185	sucrose-specific PTS transporter subunit IIBC	4.82	5.71	6.85	91.35	291.32	609.13	330.6	5.79333	5.83455	5.24781e-29	2.82542e-27	up
CGL_RS14725	CGL_RS14725	ferredoxin family protein	43.69	42.01	41.97	42.08	108.04	240.8	130.307	42.5567	1.61445	6.5681e-06	3.61581e-05	up
CGL_RS14295	CGL_RS14295	DUF3054 domain-containing protein	11.44	17.43	10.35	14.78	41.45	30.09	28.7733	13.0733	1.13811	0.00198159	0.00622455	up
CGL_RS09690	CGL_RS09690	GNAT family N-acetyltransferase	0.19	0.41	1.17	4.39	17.82	49.2	23.8033	0.59	5.3343	0.00100194	0.00340559	up
CGL_RS12915	CGL_RS12915	hemolysin III family protein	14.34	12.79	21.82	12.22	38.39	79.18	43.2633	16.3167	1.4068	8.36481e-08	6.22046e-07	up
CGL_RS05915	narJ	nitrate reductase molybdenum cofactor assembly chaperone	1.16	1.24	0.75	17.39	87.47	184.37	96.41	1.05	6.52072	4.31803e-10	4.32124e-09	up
CGL_RS05910	narI	respiratory nitrate reductase subunit gamma	0	0	0.22	9.82	54.85	148.27	70.98	0.0733333	9.91873	1.94331e-07	1.38764e-06	up
CGL_RS09965	mtr	mycothione reductase	124.09	118.46	152.05	127.19	426.65	573.82	375.887	131.533	1.51487	1.22019e-09	1.12878e-08	up
CGL_RS08070	CGL_RS08070	TIGR01777 family oxidoreductase	0.65	0.28	1.02	2.58	26.62	44.48	24.56	0.65	5.23973	0.000637099	0.00224486	up
CGL_RS00030	CGL_RS00030	alpha/beta fold hydrolase	0	0.15	0.36	2.44	5.42	16.1	7.98667	0.17	5.55399	0.0191721	0.0448015	up
CGL_RS01030	CGL_RS01030	glycosyltransferase family 2 protein	2.57	3.8	4.79	2.05	9.8	31.48	14.4433	3.72	1.95703	0.00457711	0.0130802	up
CGL_RS07565	arsB	ACR3 family arsenite efflux transporter	31.17	28.03	38.66	53.05	165.99	255.65	158.23	32.62	2.27819	0.00923619	0.0241763	up
CGL_RS04315	CGL_RS04315	M23 family metallopeptidase	33.79	42.69	36.88	204.68	680.66	926.86	604.067	37.7867	3.99876	4.1742e-05	0.000193407	up
CGL_RS14540	CGL_RS14540	metallophosphoesterase family protein	8.13	7	10.84	12.1	35.05	55.53	34.2267	8.65667	1.98324	0.00184554	0.00584494	up
CGL_RS01740	rfbB	dTDP-glucose 4,6-dehydratase	0.19	0	0.17	3.09	16.78	26.99	15.62	0.12	7.02422	0.000408851	0.00152441	up
CGL_RS04080	CGL_RS04080	16S ribosomal RNA	12.55	9.39	11.29	47.29	169.36	1015.36	410.67	11.0767	5.21238	8.0305e-05	0.000350375	up
CGL_RS04085	CGL_RS04085	23S ribosomal RNA	443.06	390.7	534.43	1510.55	6327.77	25115.6	10984.6	456.063	4.59011	0.00040432	0.00150961	up
CGL_RS07965	CGL_RS07965	PH domain-containing protein	16.1	25.34	30.76	18.78	60.48	124.59	67.95	24.0667	1.49744	8.17245e-07	5.16437e-06	up
CGL_RS10570	dnaE	DNA polymerase III subunit alpha	0.73	0.56	1.01	3.35	16.19	27.02	15.52	0.766667	4.33939	0.000493443	0.001778	up
CGL_RS00720	CGL_RS00720	aspartate 1-decarboxylase	11.16	9.32	9.63	9.59	31.7	42.43	27.9067	10.0367	1.47533	0.000468638	0.00170483	up
CGL_RS15090	CGL_RS15090	SdpI family protein	30.7	22.66	31.2	28.34	75.06	148.5	83.9667	28.1867	1.5748	4.26292e-06	2.41595e-05	up
CGL_RS15095	CGL_RS15095	anthranilate synthase component 1	2.69	3.28	5.64	29.82	134.27	248.77	137.62	3.87	5.15221	6.62258e-12	8.53013e-11	up
CGL_RS10590	CGL_RS10590	SDR family oxidoreductase	0.67	1.76	4.07	12.18	63.73	82.69	52.8667	2.16667	4.60881	0.00054339	0.00194264	up
CGL_RS07980	CGL_RS07980	riboflavin synthase	9.09	13.15	12.45	10.45	29.35	67.83	35.8767	11.5633	1.63349	5.96112e-05	0.000266567	up
CGL_RS07985	ribD	bifunctional diaminohydroxyphosphoribosylaminopyrimidine deaminase/5-amino-6-(5-phosphoribosylamino)uracil reductase RibD	12.12	24.71	25.46	18.95	45.71	96.72	53.7933	20.7633	1.37339	8.50786e-06	4.55331e-05	up
CGL_RS04880	eno	phosphopyruvate hydratase	18.57	11.98	25.59	188.42	871.18	1498.88	852.827	18.7133	5.51011	1.423e-20	3.6483e-19	up
CGL_RS11350	CGL_RS11350	16S rRNA (uracil(1498)-N(3))-methyltransferase	17.3	12.89	19.68	16.45	71.79	158.04	82.0933	16.6233	2.30406	0.00523262	0.0146426	up
CGL_RS11420	CGL_RS11420	trehalose synthase	0	0	0.31	1.55	9.26	14.29	8.36667	0.103333	6.33928	0.00796645	0.0212755	up
CGL_RS11355	dnaJ	molecular chaperone DnaJ	41.13	44.55	46.29	36.68	105.45	242.05	128.06	43.99	1.54157	3.63938e-09	3.2334e-08	up
CGL_RS10115	lepB	signal peptidase I	12.13	10.24	15.71	12.42	60.39	65.15	45.9867	12.6933	1.85714	0.00054776	0.00195566	up
CGL_RS10110	CGL_RS10110	ribonuclease HII	0	0.42	0.77	4.55	29.65	79.57	37.9233	0.396667	6.57901	0.000140911	0.000585391	up
CGL_RS10970	CGL_RS10970	permease	0.62	0.44	0.64	5.15	33.25	67.42	35.2733	0.566667	5.95993	1.48899e-07	1.08334e-06	up
CGL_RS07345	CGL_RS07345	phosphoribosyltransferase	16.72	16.64	17.32	15.12	44.85	88.52	49.4967	16.8933	1.55088	7.65563e-06	4.13005e-05	up
CGL_RS10600	CGL_RS10600	pyridoxal-phosphate dependent enzyme	2.51	1.04	1.8	1.3	3.26	12.5	5.68667	1.78333	1.67301	0.0144717	0.0351605	up
CGL_RS03240	CGL_RS03240	bifunctional methylenetetrahydrofolate dehydrogenase/methenyltetrahydrofolate cyclohydrolase	34.98	33.33	39.66	29.39	69.38	122.38	73.7167	35.99	1.03439	2.2592e-10	2.43271e-09	up
CGL_RS03710	CGL_RS03710	DUF3499 domain-containing protein	9.64	6.86	15.33	10.32	44.04	70.07	41.4767	10.61	1.96688	0.00936982	0.0244889	up
CGL_RS13060	CGL_RS13060	diaminopimelate dehydrogenase	1.03	1.62	3.04	13.58	81.79	139.15	78.1733	1.89667	5.36514	2.15071e-07	1.51961e-06	up
CGL_RS03885	CGL_RS03885	ATP-dependent DNA helicase UvrD2	1.96	1.81	2.54	1.05	9.84	18.48	9.79	2.10333	2.21863	0.0189878	0.0445253	up
CGL_RS02440	rplK	50S ribosomal protein L11	9.11	9.71	11.01	91.58	531.48	727.16	450.073	9.94333	5.50029	9.53823e-15	1.72328e-13	up
CGL_RS02445	rplA	50S ribosomal protein L1	12.06	12.76	18.64	182.73	519.97	1502.65	735.117	14.4867	5.66518	9.03336e-18	1.92998e-16	up
CGL_RS06105	CGL_RS06105	alpha-1,4-glucan--maltose-1-phosphate maltosyltransferase	1.87	3.22	4.25	12.94	69.33	143.02	75.0967	3.11333	4.59222	4.56322e-05	0.000208915	up
CGL_RS03400	CGL_RS03400	hypothetical protein	1.78	0.46	1.26	10.26	39.37	72.39	40.6733	1.16667	5.12362	2.63132e-06	1.5534e-05	up
CGL_RS06100	glgB	1,4-alpha-glucan branching protein GlgB	2.36	2.26	2.82	11.44	64.38	136.68	70.8333	2.48	4.83602	1.17188e-06	7.28571e-06	up
CGL_RS06320	CGL_RS06320	PH domain-containing protein	3.13	4.46	4.87	16.48	69.11	114.01	66.5333	4.15333	4.00174	0.0103391	0.026457	up
CGL_RS12605	CGL_RS12605	oxidoreductase	0	0	0.34	3.75	15.78	60.11	26.5467	0.113333	7.87181	7.77368e-05	0.000340272	up
CGL_RS01805	CGL_RS01805	polysaccharide biosynthesis protein	1.1	0.62	0.85	4.35	24.64	37.43	22.14	0.856667	4.69178	0.000314537	0.00120206	up
CGL_RS13335	CGL_RS13335	acetoin reductase	2.05	1.83	0.88	11.17	72.84	101.59	61.8667	1.58667	5.28509	1.0797e-05	5.68796e-05	up
CGL_RS02045	CGL_RS02045	long-chain fatty acid--CoA ligase	2.1	3.49	4.84	18.48	94.22	204.87	105.857	3.47667	4.92826	4.46338e-07	2.97411e-06	up
CGL_RS06035	CGL_RS06035	F0F1 ATP synthase subunit gamma	89.91	70.75	58.25	483.78	749.86	1557.91	930.517	72.97	3.67266	0.0121833	0.0304526	up
CGL_RS03060	CGL_RS03060	two-component system EsrSR regulator EsrI	7.1	4.45	6.28	5.54	16.16	23.35	15.0167	5.94333	1.33722	2.59368e-05	0.000125354	up
CGL_RS03065	CGL_RS03065	two-component system sensor histidine kinase EsrS	2.79	4.96	5.57	3.45	11.06	22.49	12.3333	4.44	1.47393	7.53391e-05	0.000331394	up
CGL_RS01735	CGL_RS01735	sugar nucleotide-binding protein	0.73	0.31	0.25	2.07	20.99	22.91	15.3233	0.43	5.15525	0.00326644	0.00973784	up
CGL_RS14590	CGL_RS14590	MFS transporter	0.77	0.91	1.43	0.79	2.36	3.52	2.22333	1.03667	1.10077	0.0032876	0.00978845	up
CGL_RS13640	CGL_RS13640	glutamate--cysteine ligase	1.94	0.5	1.22	5.98	23.04	54.37	27.7967	1.22	4.50996	0.00501131	0.0141261	up
CGL_RS05695	CGL_RS05695	NAD(P)/FAD-dependent oxidoreductase	80.43	48.97	110.24	317.94	1342.19	1586.27	1082.13	79.88	3.7599	0.0019399	0.006115	up
CGL_RS01935	CGL_RS01935	CGLAU_01105 family protein	0	0.67	1.22	6.39	34.94	78.12	39.8167	0.63	5.98188	0.00127824	0.00420664	up
CGL_RS05100	CGL_RS05100	MFS transporter	0	0	0	3.95	16.21	52.33	24.1633	0.0001	17.8825	0.00533273	0.014861	up
CGL_RS13925	CGL_RS13925	alpha/beta hydrolase	2.28	3.74	3.48	1.29	7.36	11.3	6.65	3.16667	1.07039	7.20698e-06	3.95136e-05	up
CGL_RS05850	CGL_RS05850	Crp/Fnr family transcriptional regulator	1.19	0	0.51	4.19	18.81	36.88	19.96	0.566667	5.13847	0.00775067	0.0207817	up
CGL_RS00990	CGL_RS00990	FAD-binding oxidoreductase	2.04	1.07	3.17	24.2	132.57	283.43	146.733	2.09333	6.13125	1.55836e-14	2.67204e-13	up
CGL_RS02825	rpsM	30S ribosomal protein S13	50.79	54.56	87.23	767.68	2898.16	4755.94	2807.26	64.1933	5.4506	1.22238e-26	5.22325e-25	up
CGL_RS14280	CGL_RS14280	NYN domain-containing protein	12.48	15.07	14.53	15.42	63.7	92.19	57.1033	14.0267	2.0254	0.000978154	0.00333315	up
CGL_RS09680	CGL_RS09680	hypothetical protein	10.59	23.98	16.07	19.78	39.15	56.16	38.3633	16.88	1.18441	0.000488178	0.001764	up
CGL_RS09685	CGL_RS09685	DUF349 domain-containing protein	4.25	3.54	5.06	22.34	114.94	235.86	124.38	4.28333	4.85988	6.84802e-08	5.19292e-07	up
CGL_RS07955	rapZ	RNase adapter RapZ	1.72	0.92	1.29	7.27	35.34	50.33	30.98	1.31	4.5637	0.00120984	0.00400602	up
CGL_RS02135	CGL_RS02135	LysR family transcriptional regulator	0	0	0	0.76	6.59	10.37	5.90667	0.0001	15.8501	0.00585865	0.0161428	up
CGL_RS14130	CGL_RS14130	hypothetical protein	108.39	109.07	143	215.53	442.81	673.1	443.813	120.153	1.88508	0.0132669	0.0326457	up
CGL_RS08155	ruvX	Holliday junction resolvase RuvX	0	0	1.57	6.16	27.99	66.88	33.6767	0.523333	6.00788	0.000873939	0.00300082	up
CGL_RS08150	mltG	endolytic transglycosylase MltG	0.34	0.73	1.18	8.38	39.56	68.25	38.73	0.75	5.69042	2.70448e-07	1.87159e-06	up
CGL_RS09975	CGL_RS09975	hypothetical protein	91.39	71.68	144.87	289.21	1495.84	2817.31	1534.12	102.647	3.90165	0.00442641	0.0127171	up
CGL_RS09970	CGL_RS09970	hypothetical protein	100.27	76.6	130.58	291.08	1696.07	2642.8	1543.32	102.483	3.91257	0.00179092	0.00568532	up
CGL_RS08085	CGL_RS08085	hypothetical protein	0	0	0	5.37	25.73	19.42	16.84	0.0001	17.3615	0.0152069	0.0366818	up
CGL_RS01025	CGL_RS01025	MOSC domain-containing protein	0.31	0	0.27	0.71	14.07	34.64	16.4733	0.193333	6.4129	0.0191118	0.0447772	up
CGL_RS01020	CGL_RS01020	hypothetical protein	0	0	0	3.62	15.36	67.99	28.99	0.0001	18.1452	0.000224299	0.000885356	up
CGL_RS08080	CGL_RS08080	YbjN domain-containing protein	0	0.92	0.37	6.3	29.69	53.3	29.7633	0.43	6.11306	0.00155484	0.00503218	up
CGL_RS11500	CGL_RS11500	ABC transporter substrate-binding protein	4.35	2.34	4.21	3.28	7.33	13.96	8.19	3.63333	1.17257	5.14504e-05	0.000233173	up
CGL_RS04095	CGL_RS04095	pyridoxal phosphate-dependent aminotransferase	0	0	0	0.48	2.67	7.89	3.68	0.0001	15.1674	0.017524	0.0416002	up
CGL_RS07975	CGL_RS07975	bifunctional 3,4-dihydroxy-2-butanone-4-phosphate synthase/GTP cyclohydrolase II	13.35	15.53	13.7	12.7	32.18	88.24	44.3733	14.1933	1.64448	6.34475e-06	3.50001e-05	up
CGL_RS10295	CGL_RS10295	ribonuclease III	1.61	1.91	2.08	15.45	73.19	97.46	62.0333	1.86667	5.05451	2.22871e-06	1.33031e-05	up
CGL_RS10290	mutM	bifunctional DNA-formamidopyrimidine glycosylase/DNA-(apurinic or apyrimidinic site) lyase	0.7	1.48	1	7.99	35.24	62.9	35.3767	1.06	5.06066	0.000191365	0.000768887	up
CGL_RS00755	CGL_RS00755	sugar O-acetyltransferase	0	0	0	2.16	8.03	17.6	9.26333	0.0001	16.4992	0.00142538	0.00465106	up
CGL_RS00975	CGL_RS00975	arabinosyltransferase domain-containing protein	1.1	0.78	0.75	7.73	28.99	37.88	24.8667	0.876667	4.82604	5.92154e-08	4.56756e-07	up
CGL_RS00750	hrpB	ATP-dependent helicase HrpB	0.17	0.06	0	0.83	3.61	9.51	4.65	0.0766667	5.92249	0.00816946	0.0217529	up
CGL_RS07990	rpe	ribulose-phosphate 3-epimerase	21.15	21.91	28.95	23.9	104.6	180.79	103.097	24.0033	2.10269	0.000182889	0.000737033	up
CGL_RS07995	CGL_RS07995	MFS transporter	11.03	8.77	13.45	16.14	39.63	103.38	53.05	11.0833	2.25896	0.0134448	0.0329931	up
CGL_RS04895	CGL_RS04895	exopolyphosphatase Ppx2	3.3	2.2	3.74	13.77	73.68	125.42	70.9567	3.08	4.52594	9.07939e-05	0.000389199	up
CGL_RS11345	CGL_RS11345	PhoH family protein	4.89	3.06	5.91	12.82	66.35	141.28	73.4833	4.62	3.99145	0.020013	0.0466449	up
CGL_RS11340	ybeY	rRNA maturation RNase YbeY	4.05	2.64	4.95	14.87	60.88	135.12	70.29	3.88	4.17919	0.00828153	0.0219644	up
CGL_RS15150	CGL_RS15150	NADH:flavin oxidoreductase/NADH oxidase	1.07	2.67	2.32	1.92	6.46	7.42	5.26667	2.02	1.38253	0.00632417	0.0172489	up
CGL_RS15405	yidC	membrane protein insertase YidC	31.35	21.7	25.98	26.46	60.14	77.93	54.8433	26.3433	1.05788	1.78989e-06	1.08036e-05	up
CGL_RS07575	CGL_RS07575	arsenate reductase ArsC	12.11	7.73	16.89	12.81	61.49	84.35	52.8833	12.2433	2.11082	0.0090657	0.0238282	up
CGL_RS08300	CGL_RS08300	YebC/PmpR family DNA-binding transcriptional regulator	35.87	27.76	36.88	39.35	154.09	240.39	144.61	33.5033	2.10979	0.000197294	0.000789177	up
CGL_RS11235	CGL_RS11235	glycoside hydrolase family 15 protein	0.33	0.08	0.75	1.72	14.38	23.96	13.3533	0.386667	5.10997	0.00306901	0.00924137	up
CGL_RS10635	CGL_RS10635	asparaginase	0.2	0.29	0.71	4.15	10.34	25.34	13.2767	0.4	5.05275	0.00609365	0.0167027	up
CGL_RS12595	CGL_RS12595	fructosamine kinase family protein	0.8	3.59	5.97	22.54	58.6	134.62	71.92	3.45333	4.38033	0.00255956	0.00787468	up
CGL_RS03870	CGL_RS03870	ATP-dependent helicase	0.68	0.31	0.54	1.51	10.23	35.14	15.6267	0.51	4.93737	0.00487259	0.0138132	up
CGL_RS12075	CGL_RS12075	TIGR04028 family ABC transporter substrate-binding protein	0.93	1.33	1.61	4.81	24.34	38.11	22.42	1.29	4.11934	0.00992567	0.0256429	up
CGL_RS06135	CGL_RS06135	electron transfer flavoprotein subunit alpha/FixB family protein	25.71	20.96	32.3	27.75	130.26	224.18	127.397	26.3233	2.27491	0.00115925	0.00385747	up
CGL_RS14525	lldD	quinone-dependent L-lactate dehydrogenase	0.63	1.01	1.09	4.01	28.02	55.23	29.0867	0.91	4.99835	0.000842967	0.00290188	up
CGL_RS12455	CGL_RS12455	DUF2254 domain-containing protein	21.66	23.21	22.85	26.94	55.15	89.3	57.13	22.5733	1.33963	1.74691e-05	8.80654e-05	up
CGL_RS06485	CGL_RS06485	tRNA-Glu	13.66	3.88	2.36	0	0	0	0.0001	6.63333	-16.0174	0.000453822	0.00166443	down
CGL_RS09765	CGL_RS09765	helix-turn-helix domain-containing protein	1125.58	1055.52	1480.6	243.79	435.17	487.26	388.74	1220.57	-1.65067	7.15795e-28	3.38056e-26	down
CGL_RS09565	CGL_RS09565	DUF4192 domain-containing protein	0.15	0.32	0.13	0	0.15	0	0.05	0.2	-2	0.0195898	0.0457378	down
CGL_RS13250	CGL_RS13250	LysE family translocator	0.64	0.68	0.27	0.18	0	0	0.06	0.53	-3.14296	0.00913114	0.0239348	down
CGL_RS12670	CGL_RS12670	transposase	0.42	0.9	2.18	0.48	0.82	0	0.433333	1.16667	-1.42884	0.00790196	0.0211452	down
CGL_RS12680	CGL_RS12680	DUF1648 domain-containing protein	23.64	18	23.53	6.76	9.76	14.08	10.2	21.7233	-1.09068	6.46356e-18	1.41463e-16	down
CGL_RS12280	CGL_RS12280	tRNA-Lys	13.66	5.83	2.36	0	0	0	0.0001	7.28333	-16.1523	0.000217227	0.000861229	down
CGL_RS06490	CGL_RS06490	tRNA-Glu	188.47	25.25	18.86	0	0	0	0.0001	77.5267	-19.5643	4.05317e-06	2.31168e-05	down
CGL_RS03090	CGL_RS03090	hypothetical protein	16.62	18.26	27.17	1.71	5.16	9.27	5.38	20.6833	-1.94279	8.00401e-40	1.19704e-37	down
CGL_RS14150	CGL_RS14150	NADPH-dependent F420 reductase	523.76	543.18	632.77	44.57	154.16	256.18	151.637	566.57	-1.90164	4.83944e-123	1.30278e-119	down
CGL_RS00775	CGL_RS00775	RNA-binding S4 domain-containing protein	1394.38	1278.49	1033.34	141.81	167.35	106.15	138.437	1235.4	-3.15768	3.19626e-10	3.31668e-09	down
CGL_RS04925	CGL_RS04925	helix-turn-helix transcriptional regulator	18.82	34.73	32.83	2.04	3.9	13.83	6.59	28.7933	-2.12738	1.81548e-38	2.22148e-36	down
CGL_RS12275	CGL_RS12275	tRNA-Lys	18.36	1.86	2.27	2.96	2.56	0	1.84	7.49667	-2.02654	0.00819682	0.0217827	down
CGL_RS11895	CGL_RS11895	HNH endonuclease	22.55	24.06	16.96	0.96	1.5	8.65	3.70333	21.19	-2.51649	1.94907e-37	2.09876e-35	down
CGL_RS03320	CGL_RS03320	siderophore-interacting protein	1.11	0.79	1.91	0	1.08	0	0.36	1.27	-1.81876	5.56064e-05	0.000250741	down
CGL_RS05645	CGL_RS05645	hypothetical protein	687.62	792.23	530.24	168.55	184.75	450	267.767	670.03	-1.32325	9.15049e-20	2.25992e-18	down
CGL_RS01215	CGL_RS01215	tRNA-Ser	265.13	105.95	109.71	32.19	47.02	100.86	60.0233	160.263	-1.41685	1.38789e-16	2.80917e-15	down
CGL_RS01145	CGL_RS01145	tRNA-Ser	887.18	143.38	108.3	16.46	17.48	10.32	14.7533	379.62	-4.68544	4.41054e-08	3.4415e-07	down
CGL_RS03330	CGL_RS03330	iron chelate uptake ABC transporter family permease subunit	5.04	5.65	6.69	0	0.76	1.78	0.846667	5.79333	-2.77453	1.26377e-18	2.88311e-17	down
CGL_RS03335	CGL_RS03335	iron ABC transporter permease	14.01	17.51	17.63	0.11	1.76	0	0.623333	16.3833	-4.71608	9.7237e-34	7.27117e-32	down
CGL_RS02555	CGL_RS02555	iron chelate uptake ABC transporter family permease subunit	7.35	4.62	7.52	0.29	0.83	0	0.373333	6.49667	-4.12116	4.86213e-22	1.47066e-20	down
CGL_RS12730	rrf	5S ribosomal RNA	22.15	2.43	5.88	0	3.32	0	1.10667	10.1533	-3.19766	4.22782e-05	0.00019522	down
CGL_RS14140	CGL_RS14140	hemoglobin flavoprotein	1.54	2.93	3.11	0.2	1.67	0.79	0.886667	2.52667	-1.51077	2.67617e-10	2.83631e-09	down
CGL_RS14195	CGL_RS14195	tRNA-Gly	21.55	1.92	4.65	0	0	0	0.0001	9.37333	-16.5163	8.36719e-05	0.000362713	down
CGL_RS04900	CGL_RS04900	tRNA-Leu	67.32	33.15	13.41	0	0	23.84	7.94667	37.96	-2.25606	1.6412e-08	1.35942e-07	down
CGL_RS15175	CGL_RS15175	SDR family oxidoreductase	150.08	137.43	231.62	26.14	72.29	129.71	76.0467	173.043	-1.18618	9.944e-57	3.34615e-54	down
CGL_RS03940	CGL_RS03940	tRNA-Met	18.86	0	2.33	1.52	0	0	0.506667	7.06333	-3.80124	0.00460613	0.0131353	down
CGL_RS02015	CGL_RS02015	HtaA domain-containing protein	1.19	0.68	1.02	0	0.93	0	0.31	0.963333	-1.63577	0.000489018	0.00176466	down
CGL_RS13345	CGL_RS13345	antibiotic biosynthesis monooxygenase	54.93	51.6	59.72	4.22	19.18	18.73	14.0433	55.4167	-1.98043	2.83746e-40	4.4932e-38	down
CGL_RS13210	CGL_RS13210	ROK family protein	54.22	36.38	36.8	10.13	18.34	26.16	18.21	42.4667	-1.2216	1.04454e-23	3.60499e-22	down
CGL_RS08585	CGL_RS08585	trypsin-like serine protease	5.25	5.44	5.47	0	3.41	0	1.13667	5.38667	-2.24458	0.000375701	0.00141255	down
CGL_RS01635	CGL_RS01635	tRNA-Thr	41.98	1.86	2.27	0	0	0	0.0001	15.37	-17.2298	0.00511329	0.0143685	down
CGL_RS12805	CGL_RS12805	tRNA-Glu	1152.65	213.65	134.4	13.89	13.32	37.72	21.6433	500.233	-4.53061	2.19789e-10	2.3762e-09	down
CGL_RS12800	CGL_RS12800	tRNA-Asp	571.23	139.87	211.67	0	0	0	0.0001	307.59	-21.5526	5.12322e-14	8.25851e-13	down
CGL_RS03825	rsrA	mycothiol system anti-sigma-R factor	1097.39	1355.38	1804.76	248.73	624.48	475.92	449.71	1419.18	-1.65799	1.5233e-28	7.886e-27	down
CGL_RS08900	CGL_RS08900	helicase	28.22	12.49	14.07	5.67	4.89	0	3.52	18.26	-2.37504	0.000716184	0.00249414	down
CGL_RS00665	CGL_RS00665	hypothetical protein	4.61	4.1	3.98	0	0	0	0.0001	4.23	-15.3684	5.01743e-10	4.91161e-09	down
CGL_RS11120	CGL_RS11120	tRNA-Val	163.88	13.59	7.07	7.72	0	50.29	19.3367	61.5133	-1.66956	0.00942648	0.0245892	down
CGL_RS12165	CGL_RS12165	tRNA-Arg	53.89	7.67	13.96	0	0	12.4	4.13333	25.1733	-2.60652	4.96121e-07	3.26543e-06	down
CGL_RS02560	CGL_RS02560	iron chelate uptake ABC transporter family permease subunit	5.14	9.89	10.69	0.21	2.97	1.76	1.64667	8.57333	-2.38031	5.13746e-22	1.53667e-20	down
CGL_RS00270	CGL_RS00270	tRNA-Leu	1858.69	374.84	203.78	38.85	11.18	31.65	27.2267	812.437	-4.89916	4.6232e-07	3.073e-06	down
CGL_RS07875	tal	transaldolase	317.41	342.88	401.79	53.38	176.88	298.32	176.193	354.027	-1.0067	1.58671e-81	2.13572e-78	down
CGL_RS10460	CGL_RS10460	class I SAM-dependent methyltransferase	51.33	61.9	59.3	3.22	6.53	12.55	7.43333	57.51	-2.95173	5.6396e-65	3.03636e-62	down
CGL_RS12820	CGL_RS12820	tRNA-Lys	10.92	0	2.36	0	0	0	0.0001	4.42667	-15.4339	0.00875203	0.0230985	down
CGL_RS00670	CGL_RS00670	hypothetical protein	1.78	3.81	4.62	0	0	0	0.0001	3.40333	-15.0547	2.74088e-08	2.17653e-07	down
CGL_RS07050	rrf	5S ribosomal RNA	23.86	9.69	16.18	2.89	4.99	0	2.62667	16.5767	-2.65785	8.03483e-08	5.99163e-07	down
CGL_RS12175	CGL_RS12175	tRNA-His	415.17	48.56	40.08	13.89	0	12.58	8.82333	167.937	-4.25045	0.000679218	0.00237667	down
CGL_RS03770	CGL_RS03770	ComF family protein	13.16	11.52	14.56	2.86	2.96	4.66	3.49333	13.08	-1.90469	7.20448e-18	1.55156e-16	down
CGL_RS12775	CGL_RS12775	GNAT family N-acetyltransferase	167.87	175.41	213.53	28.65	96.9	113.55	79.7	185.603	-1.21957	4.74836e-53	1.16205e-50	down
CGL_RS13085	CGL_RS13085	tRNA-Thr	27.32	3.88	7.07	0	0	0	0.0001	12.7567	-16.9609	7.41933e-06	4.04308e-05	down
CGL_RS02420	CGL_RS02420	tRNA-Met	77.54	1.97	16.73	3.13	2.7	0	1.94333	32.08	-4.04507	2.83915e-06	1.66514e-05	down
CGL_RS02425	CGL_RS02425	tRNA-Trp	188.47	31.08	21.22	0	0	0	0.0001	80.2567	-19.6143	1.3745e-06	8.46718e-06	down
CGL_RS08390	CGL_RS08390	tRNA-Val	36	11.81	2.39	4.7	0	0	1.56667	16.7333	-3.41695	0.000222425	0.000880542	down
CGL_RS01990	CGL_RS01990	HtaA domain-containing protein	1.95	2.31	2.24	0.12	1.06	1.5	0.893333	2.16667	-1.27821	2.12128e-14	3.525e-13	down
CGL_RS04545	CGL_RS04545	cadmium resistance transporter	106.72	116.27	123.1	22.57	37.43	58.89	39.63	115.363	-1.54152	2.23658e-31	1.36838e-29	down
CGL_RS11035	CGL_RS11035	heme oxygenase (biliverdin-producing)	8.92	8.32	9.56	0	1.2	0	0.4	8.93333	-4.48113	4.50787e-16	8.85779e-15	down
CGL_RS11030	CGL_RS11030	hypothetical protein	138.29	151.18	167.14	13.3	39.86	45.61	32.9233	152.203	-2.20882	3.06978e-70	2.75462e-67	down
CGL_RS03340	CGL_RS03340	iron-siderophore ABC transporter substrate-binding protein	6.82	13.06	11.28	0.64	1.84	2.61	1.69667	10.3867	-2.61396	5.7803e-28	2.77867e-26	down
CGL_RS03295	CGL_RS03295	antibiotic biosynthesis monooxygenase	4.95	5.53	9.16	0.8	2.76	3.26	2.27333	6.54667	-1.52595	6.1333e-08	4.7064e-07	down
CGL_RS12585	rpmJ	type B 50S ribosomal protein L36	8508.98	5146.97	7856.17	1564.67	4540.92	1208.89	2438.16	7170.71	-1.55632	7.1177e-07	4.52975e-06	down
CGL_RS12780	CGL_RS12780	tRNA-Phe	60.34	7.46	2.27	0	0	0	0.0001	23.3567	-17.8335	0.00110512	0.00370483	down
CGL_RS12785	CGL_RS12785	tRNA-Asp	8.09	1.92	6.98	0	0	0	0.0001	5.66333	-15.7894	0.00101299	0.00343878	down
CGL_RS08385	CGL_RS08385	tRNA-Gly	24.58	17.48	2.36	0	0	0	0.0001	14.8067	-17.1759	1.80533e-06	1.08724e-05	down
CGL_RS08380	CGL_RS08380	tRNA-Val	7.98	3.78	0	0	2.59	0	0.863333	3.92	-2.18286	0.0200555	0.0466633	down
CGL_RS10530	CGL_RS10530	LLM class flavin-dependent oxidoreductase	101.7	132.04	133.16	18.19	42.53	71.89	44.2033	122.3	-1.4682	6.30689e-50	1.21272e-47	down
CGL_RS08370	CGL_RS08370	tRNA-Cys	227.48	39.94	16.97	4.76	0	0	1.58667	94.7967	-5.90077	0.000254155	0.000993703	down
CGL_RS13845	CGL_RS13845	DUF4265 domain-containing protein	15589.7	13789.6	11849.2	1881.9	1297.47	3331.23	2170.2	13742.9	-2.66278	3.20333e-10	3.31668e-09	down
CGL_RS01065	CGL_RS01065	tRNA-Ser	1522.41	235.2	111.38	21.21	2.29	21.6	15.0333	622.997	-5.37299	2.19006e-06	1.31014e-05	down
CGL_RS08835	CGL_RS08835	NUDIX domain-containing protein	0	0.36	1.1	0	0.25	0	0.0833333	0.486667	-2.54597	0.0103643	0.0264963	down
CGL_RS10165	CGL_RS10165	anion permease	2.09	1.98	3.37	0.16	1.63	0.64	0.81	2.48	-1.61435	6.72266e-12	8.61781e-11	down
CGL_RS12410	CGL_RS12410	tRNA-Leu	593.31	117.58	86.06	5.5	0	22.39	9.29667	265.65	-4.83667	1.97701e-07	1.40425e-06	down
CGL_RS02415	CGL_RS02415	tRNA-Thr	27.32	3.88	4.72	0	0	0	0.0001	11.9733	-16.8695	1.46758e-05	7.49664e-05	down
CGL_RS06280	CGL_RS06280	NADPH-dependent F420 reductase	7.23	4.41	7.14	0.2	3.69	1.58	1.82333	6.26	-1.77958	4.18505e-12	5.54983e-11	down
CGL_RS01270	CGL_RS01270	tRNA-Ser	1452.04	296.92	149.85	17.23	6.86	21.6	15.23	632.937	-5.37707	5.32015e-09	4.64995e-08	down
CGL_RS04040	CGL_RS04040	tRNA-Met	137.42	30.66	25.59	0	0	0	0.0001	64.5567	-19.3002	1.28199e-07	9.37405e-07	down
CGL_RS12620	CGL_RS12620	tRNA-Ala	35.51	5.83	4.72	0	0	0	0.0001	15.3533	-17.2282	2.67786e-06	1.57398e-05	down
CGL_RS07395	CGL_RS07395	RNA polymerase-binding protein RbpA	9653.23	7337.37	8148.97	3443.61	2129.48	2967.51	2846.87	8379.86	-1.55755	0.000200626	0.000799111	down
CGL_RS11965	CGL_RS11965	tRNA-Pro	2.69	3.83	2.33	0	0	0	0.0001	2.95	-14.8484	0.0168706	0.0401199	down
CGL_RS03095	CGL_RS03095	DNA polymerase Y family protein	11.47	10.49	14.59	1.57	3.2	9.87	4.88	12.1833	-1.31996	1.48729e-35	1.25118e-33	down
CGL_RS11985	CGL_RS11985	tRNA-Gly	974.8	192.99	117.14	15.65	13.5	50.99	26.7133	428.31	-4.00302	1.5236e-09	1.39984e-08	down
CGL_RS12615	CGL_RS12615	phosphosulfolactate synthase	7.62	4.91	12.75	0	0.23	2.2	0.81	8.42667	-3.37897	1.66717e-15	3.11668e-14	down
CGL_RS12610	CGL_RS12610	MmgE/PrpD family protein	3.05	4.75	8.39	0.33	0.85	1.34	0.84	5.39667	-2.68361	6.85433e-21	1.809e-19	down
CGL_RS13870	CGL_RS13870	NAD(P)/FAD-dependent oxidoreductase	52.53	78.21	70.44	5.47	13.92	18.78	12.7233	67.06	-2.39798	5.67948e-59	2.18417e-56	down
CGL_RS06745	CGL_RS06745	tRNA-Leu	108.76	40.51	11.18	1.46	10.1	11.92	7.82667	53.4833	-2.77262	2.50054e-10	2.66065e-09	down
CGL_RS11230	CGL_RS11230	tRNA-Asn	8.2	0	2.36	0	0	0	0.0001	3.52	-15.1033	0.0200335	0.0466525	down
CGL_RS14455	CGL_RS14455	hypothetical protein	0	0	0	0.33	1.14	1.35	0.94	0.0001	13.1984	0.54742	1	-
CGL_RS09040	CGL_RS09040	hypothetical protein	4.11	1.95	2.66	2.32	16.71	28.39	15.8067	2.90667	2.4431	0.195131	0.295939	-
CGL_RS08535	CGL_RS08535	hypothetical protein	0	0	0	0	1.46	0	0.486667	0.0001	12.2487	0.88826	1	-
CGL_RS06480	CGL_RS06480	tRNA-Gln	0	0	0	0	0	0	0.0001	0.0001	0	1	1	-
CGL_RS13315	CGL_RS13315	carbonic anhydrase	13.42	8.41	11.31	16.79	73.86	110.32	66.99	11.0467	2.60033	0.204258	0.30753	-
CGL_RS01830	CGL_RS01830	UDP-N-acetylglucosamine 1-carboxyvinyltransferase	2.72	1.72	3.01	7.02	37.5	65.51	36.6767	2.48333	3.88451	0.0367542	0.0774802	-
CGL_RS12675	CGL_RS12675	IS1380-like element IS1677 family transposase	0	0	0	0	0	0	0.0001	0.0001	0	1	1	-
CGL_RS01835	murB	UDP-N-acetylmuramate dehydrogenase	4.95	2.39	5.81	8.16	27.39	68.29	34.6133	4.38333	2.98123	0.81997	0.873509	-
CGL_RS03980	CGL_RS03980	hypothetical protein	1.17	1.1	1.34	2.42	8.72	8.94	6.69333	1.20333	2.47569	0.673663	0.759954	-
CGL_RS09045	CGL_RS09045	hypothetical protein	2.73	2.24	2.36	3.8	22.57	30.98	19.1167	2.44333	2.96791	0.806986	0.863347	-
CGL_RS14850	dnaB	replicative DNA helicase	6.37	5.64	5.05	9.19	34.89	59.88	34.6533	5.68667	2.60734	0.159905	0.253876	-
CGL_RS03690	CGL_RS03690	glycosyltransferase family 2 protein	0.45	0	0.58	2.66	10.7	15.45	9.60333	0.343333	4.80585	0.0276019	0.0611055	-
CGL_RS03695	CGL_RS03695	NDP-sugar synthase	2.2	1.69	3.64	7.24	33.04	46.35	28.8767	2.51	3.52414	0.162072	0.256647	-
CGL_RS02050	mshA	D-inositol-3-phosphate glycosyltransferase	1.74	2.03	4.38	3.67	14.86	20.44	12.99	2.71667	2.25749	0.116636	0.197847	-
CGL_RS03500	CGL_RS03500	sulfurtransferase	8.36	12.05	10.64	34.08	103.89	243.14	127.037	10.35	3.61754	0.0713793	0.13307	-
CGL_RS02580	rplD	50S ribosomal protein L4	458.27	431.19	475.24	998.84	2812.34	4618.62	2809.93	454.9	2.62691	0.269656	0.383473	-
CGL_RS06000	CGL_RS06000	hypothetical protein	2.66	1.89	3.06	4.76	18.58	30.59	17.9767	2.53667	2.82512	0.777725	0.84104	-
CGL_RS03505	CGL_RS03505	Cj0069 family protein	0.18	0	0.48	0.63	2	2.58	1.73667	0.22	2.98075	0.852307	0.894163	-
CGL_RS03055	CGL_RS03055	hypothetical protein	1.8	3.2	2.72	4.31	27.59	39.27	23.7233	2.57333	3.2046	0.901096	0.930119	-
CGL_RS03050	guaA	glutamine-hydrolyzing GMP synthase	33.1	36.26	45	86.3	294.56	500.38	293.747	38.12	2.94595	0.925099	0.947989	-
CGL_RS13075	CGL_RS13075	hypothetical protein	0	0	0	1.04	4.95	12.75	6.24667	0.0001	15.9308	0.0647605	0.122599	-
CGL_RS02900	CGL_RS02900	type VII secretion protein EccC	0	0	0	0	0.11	0.25	0.12	0.0001	10.2288	0.944225	1	-
CGL_RS09760	CGL_RS09760	PspA/IM30 family protein	596.73	652.12	712.32	282.71	716.82	894.66	631.397	653.723	-0.0501335	1.73154e-21	4.80548e-20	-
CGL_RS02905	CGL_RS02905	type VII secretion-associated protein	0.44	0	0.19	0.12	1.29	4.07	1.82667	0.21	3.12075	0.869859	0.907269	-
CGL_RS06265	CGL_RS06265	iron-siderophore ABC transporter substrate-binding protein	1.37	1.54	3.55	0.44	2.1	7.22	3.25333	2.15333	0.595347	1.66685e-05	8.43453e-05	-
CGL_RS06260	CGL_RS06260	GNAT family N-acetyltransferase	0	0	0	0	1.52	0	0.506667	0.0001	12.3068	0.923623	1	-
CGL_RS13650	CGL_RS13650	DUF3263 domain-containing protein	0	0	0	0.53	5.48	12.93	6.31333	0.0001	15.9461	0.354993	1	-
CGL_RS06795	CGL_RS06795	hypothetical protein	0.54	0	0.16	0.61	4.06	5.84	3.50333	0.233333	3.90826	0.418133	0.537286	-
CGL_RS12700	rrf	5S ribosomal RNA	0	0	1.47	0.96	0	0	0.32	0.49	-0.61471	0.579891	1	-
CGL_RS05680	CGL_RS05680	DHA2 family efflux MFS transporter permease subunit	40.17	41.59	40.8	8.51	23.77	40.79	24.3567	40.8533	-0.746137	4.01e-43	7.19662e-41	-
CGL_RS05440	CGL_RS05440	DUF2218 domain-containing protein	1.08	7.69	2.33	2.14	37.42	47.26	28.94	3.7	2.96747	0.607837	0.703179	-
CGL_RS05115	CGL_RS05115	exodeoxyribonuclease VII large subunit	1.11	1.81	2.75	8.18	23.57	50.51	27.42	1.89	3.85877	0.0368218	0.077562	-
CGL_RS05445	CGL_RS05445	hypothetical protein	2.69	1.44	2.33	8.75	30.22	74.42	37.7967	2.15333	4.13362	0.118259	0.199719	-
CGL_RS05110	CGL_RS05110	exodeoxyribonuclease VII small subunit	4.05	5.76	3.5	8.24	22.93	63.43	31.5333	4.43667	2.82933	0.618542	0.712929	-
CGL_RS09110	CGL_RS09110	hypothetical protein	0	0.14	0	0	0.39	0	0.13	0.0466667	1.47805	0.641614	1	-
CGL_RS06310	CGL_RS06310	DoxX family protein	3.01	2.95	2.11	11.06	31.95	65	36.0033	2.69	3.74245	0.05802	0.111964	-
CGL_RS13255	CGL_RS13255	Lrp/AsnC family transcriptional regulator	0	0	0	0	1.2	0	0.4	0.0001	11.9658	0.955525	1	-
CGL_RS06640	CGL_RS06640	DUF1266 domain-containing protein	0.25	0	1.06	0.56	1.68	2.27	1.50333	0.436667	1.78356	0.450653	0.566103	-
CGL_RS04245	CGL_RS04245	thymidylate synthase	7.72	6.37	10.31	14.63	100.52	134.07	83.0733	8.13333	3.35247	0.444112	0.561028	-
CGL_RS04795	CGL_RS04795	excalibur calcium-binding domain-containing protein	0.47	2	4.04	3.17	7.3	19.39	9.95333	2.17	2.19748	0.296625	0.411818	-
CGL_RS01340	CGL_RS01340	hypothetical protein	0.42	0.2	0.96	0.86	5.82	11.5	6.06	0.526667	3.52436	0.609835	0.704884	-
CGL_RS04240	CGL_RS04240	dihydrofolate reductase	4.78	6.18	4.12	16.2	79.23	101.98	65.8033	5.02667	3.71049	0.104573	0.181502	-
CGL_RS01345	CGL_RS01345	RNA polymerase sigma factor	0.34	0.98	0.89	4.26	15.04	12.62	10.64	0.736667	3.85234	0.184825	0.283334	-
CGL_RS05660	CGL_RS05660	(2Fe-2S)-binding protein	3.05	2.17	2.37	2.76	23.49	30.87	19.04	2.53	2.91182	0.668769	0.756757	-
CGL_RS05845	CGL_RS05845	hypothetical protein	4.24	7.04	3.66	10.92	59.77	86.8	52.4967	4.98	3.39801	0.557268	0.662617	-
CGL_RS05840	CGL_RS05840	PspC domain-containing protein	9.23	7.88	10.36	24	87.34	144.48	85.2733	9.15667	3.2192	0.581353	0.682215	-
CGL_RS00980	CGL_RS00980	galactan 5-O-arabinofuranosyltransferase	2.35	1.04	2.28	5.21	16.54	31.59	17.78	1.89	3.2338	0.466801	0.579626	-
CGL_RS06860	CGL_RS06860	AAA family ATPase	119.13	121.22	163.7	41.63	110.7	179.28	110.537	134.683	-0.285046	5.43715e-37	5.62954e-35	-
CGL_RS04640	CGL_RS04640	hypothetical protein	0.32	0.22	0.27	1.6	3.38	4.35	3.11	0.27	3.52588	0.483028	0.593751	-
CGL_RS04645	CGL_RS04645	DUF2199 domain-containing protein	0	0	0	0	0.76	0	0.253333	0.0001	11.3068	0.88826	1	-
CGL_RS02120	CGL_RS02120	glutamyl-tRNA reductase	81.07	81.69	96.82	25.9	76.7	133.19	78.5967	86.5267	-0.138677	7.23632e-42	1.21751e-39	-
CGL_RS02125	hemC	hydroxymethylbilane synthase	54.4	60.52	70.82	27.39	104.19	233.25	121.61	61.9133	0.97394	2.10898e-18	4.73114e-17	-
CGL_RS14630	CGL_RS14630	GlsB/YeaQ/YmgE family stress response membrane protein	75.53	62.3	112.79	52.07	90.61	76.49	73.0567	83.54	-0.193451	6.42783e-09	5.54607e-08	-
CGL_RS01235	CGL_RS01235	queuosine precursor transporter	0	0.19	0.23	1.05	10.59	17.06	9.56667	0.14	6.09452	0.0305728	0.0666412	-
CGL_RS01230	tgt	tRNA guanosine(34) transglycosylase Tgt	2.38	2.14	2.33	3.14	11.91	31.4	15.4833	2.28333	2.7615	0.328757	0.446076	-
CGL_RS01165	CGL_RS01165	LysR family transcriptional regulator	0	0.18	0	1.03	5.59	10.8	5.80667	0.06	6.5966	0.0417215	0.0856706	-
CGL_RS01690	CGL_RS01690	DUF2304 domain-containing protein	0	0	1.36	5.07	21.61	24.29	16.99	0.453333	5.22797	0.0326164	0.0705247	-
CGL_RS01160	CGL_RS01160	hypothetical protein	0	0.5	0	1.19	0	3.22	1.47	0.166667	3.14078	0.91731	1	-
CGL_RS00185	CGL_RS00185	ABC transporter permease	3.31	4.29	4.7	12.41	28.62	71.57	37.5333	4.1	3.19448	0.557093	0.662617	-
CGL_RS00180	CGL_RS00180	substrate-binding domain-containing protein	3.65	2.02	6.3	7.33	36.37	78.35	40.6833	3.99	3.34998	0.588547	0.687958	-
CGL_RS08410	CGL_RS08410	GNAT family N-acetyltransferase	6.65	2.74	4.23	4.55	13.99	33.81	17.45	4.54	1.94246	0.0251231	0.0565008	-
CGL_RS08140	CGL_RS08140	ABC transporter ATP-binding protein	0	0.19	0	1.04	3.09	6.07	3.4	0.0633333	5.74643	0.125598	0.209356	-
CGL_RS10355	glgP	alpha-glucan family phosphorylase	2.03	1.5	2.49	0.93	2.9	2.16	1.99667	2.00667	-0.00720748	3.57372e-09	3.18559e-08	-
CGL_RS08415	CGL_RS08415	hypothetical protein	0.23	0.65	0	1.43	8.94	17.94	9.43667	0.293333	5.00766	0.0846148	0.152261	-
CGL_RS10350	CGL_RS10350	hypothetical protein	0.71	0	0.62	0	0	0	0.0001	0.443333	-12.1142	0.149818	1	-
CGL_RS01445	CGL_RS01445	DedA family protein	1.61	1.14	2.49	2	5.95	1.48	3.14333	1.74667	0.847691	0.0554737	0.108057	-
CGL_RS09940	cobA	uroporphyrinogen-III C-methyltransferase	0.53	0.94	2.74	3.74	9.04	25.6	12.7933	1.40333	3.18846	0.778409	0.841219	-
CGL_RS09410	CGL_RS09410	hypothetical protein	1.44	1.64	1.25	1.8	10.43	13.31	8.51333	1.44333	2.56032	0.434965	0.552845	-
CGL_RS09945	CGL_RS09945	YdiU family protein	0	0	0.36	0.63	4.09	2.58	2.43333	0.12	4.34183	0.226232	0.333747	-
CGL_RS09415	CGL_RS09415	anion permease	1.3	0	0	0	0.63	0	0.21	0.433333	-1.04509	0.220284	1	-
CGL_RS01440	CGL_RS01440	hypothetical protein	0	0	0	0	1.12	13.19	4.77	0.0001	15.5417	0.447158	1	-
CGL_RS09780	CGL_RS09780	YciI family protein	4.15	6.4	8.97	24.26	52.67	41.43	39.4533	6.50667	2.60016	0.862434	0.902627	-
CGL_RS01580	CGL_RS01580	type II secretion system F family protein	0.26	0.18	0.44	0.29	1.25	0	0.513333	0.293333	0.807355	0.32487	0.442139	-
CGL_RS01585	CGL_RS01585	type II secretion system F family protein	8.31	9.35	10.16	5.67	15.19	6.37	9.07667	9.27333	-0.0309254	6.80665e-07	4.34206e-06	-
CGL_RS05065	CGL_RS05065	LLM class flavin-dependent oxidoreductase	0	0.1	0.12	0.16	0.53	1.26	0.65	0.0733333	3.1479	0.992138	0.994724	-
CGL_RS05060	CGL_RS05060	NAD(P)H-dependent oxidoreductase	14.42	16	17.91	2.98	8.58	17.81	9.79	16.11	-0.718576	4.40647e-23	1.44661e-21	-
CGL_RS00360	CGL_RS00360	PhoH family protein	0	0	0.13	0.08	0.42	6	2.16667	0.0433333	5.64386	0.297975	0.413216	-
CGL_RS00365	CGL_RS00365	hypothetical protein	0	0	0	1.46	3.02	2.37	2.28333	0.0001	14.4789	0.268989	1	-
CGL_RS04335	CGL_RS04335	CoA ester lyase	0	0.52	0.84	0.41	1.66	8.94	3.67	0.453333	3.01714	0.69531	0.775231	-
CGL_RS01760	CGL_RS01760	hypothetical protein	1.11	0.91	2.07	1.89	11.97	20.54	11.4667	1.36333	3.07224	0.910553	0.939011	-
CGL_RS01765	CGL_RS01765	M1 family metallopeptidase	5.04	4.72	5.35	8.88	39.51	75.66	41.35	5.03667	3.03735	0.816808	0.87083	-
CGL_RS04330	purH	bifunctional phosphoribosylaminoimidazolecarboxamide formyltransferase/IMP cyclohydrolase	6.89	8.8	9.8	23.07	83.24	160.9	89.07	8.49667	3.38997	0.180092	0.277986	-
CGL_RS11530	CGL_RS11530	PepSY domain-containing protein	0	0	0.37	0.16	2.08	2.62	1.62	0.123333	3.71536	0.672076	0.759223	-
CGL_RS11535	CGL_RS11535	bile acid:sodium symporter family protein	0	0	0	0	1.8	0	0.6	0.0001	12.5507	0.740426	1	-
CGL_RS01565	CGL_RS01565	HAD-IB family hydrolase	1.42	0.5	2.86	2.81	17.3	25.04	15.05	1.59333	3.23964	0.726173	0.799533	-
CGL_RS13770	CGL_RS13770	IS3 family transposase	0.33	0.47	0.14	0.38	6.04	9.24	5.22	0.313333	4.05828	0.475232	0.587291	-
CGL_RS09220	CGL_RS09220	hypothetical protein	0	0.36	0.14	0.19	1.15	3.11	1.48333	0.166667	3.15381	0.825373	0.876831	-
CGL_RS10285	CGL_RS10285	cation diffusion facilitator family transporter	0.32	0.69	0	0.73	1.89	4.46	2.36	0.336667	2.80939	0.807223	0.863347	-
CGL_RS10280	CGL_RS10280	MepB family protein	0	0	0	0	0	0	0.0001	0.0001	0	1	1	-
CGL_RS00960	gltB	glutamate synthase large subunit	0.13	0.19	0.27	0.05	0.17	0.61	0.276667	0.196667	0.492396	0.0015601	0.00504176	-
CGL_RS00740	CGL_RS00740	TSUP family transporter	0.51	1.27	0.88	0.58	7.95	21.1	9.87667	0.886667	3.47756	0.999416	0.99957	-
CGL_RS00965	CGL_RS00965	glutamate synthase subunit beta	0	0.37	0.11	0.15	0.64	1.21	0.666667	0.16	2.05889	0.380446	0.500078	-
CGL_RS12930	purS	phosphoribosylformylglycinamidine synthase subunit PurS	24.32	43.23	47.58	61.38	160.48	279.83	167.23	38.3767	2.12353	0.0283186	0.0622825	-
CGL_RS07210	CGL_RS07210	FHA domain-containing protein	127.85	123.08	111.56	220.4	937.71	1376.78	844.963	120.83	2.80591	0.37403	0.495029	-
CGL_RS00565	CGL_RS00565	YidH family protein	0.54	0.38	0.47	2.14	11.07	9.95	7.72	0.463333	4.05848	0.32644	0.443826	-
CGL_RS12935	CGL_RS12935	glutathione peroxidase	0.41	3.55	6.1	4.93	26.74	28.68	20.1167	3.35333	2.58472	0.560754	0.665214	-
CGL_RS11400	CGL_RS11400	hypothetical protein	3.85	1.37	7.48	5.99	31	53.21	30.0667	4.23333	2.8283	0.764255	0.830927	-
CGL_RS07695	CGL_RS07695	DUF3097 domain-containing protein	1.88	1.84	1.43	2	11.72	37.97	17.23	1.71667	3.32724	0.933275	0.953825	-
CGL_RS07690	CGL_RS07690	NfeD family protein	9.76	4.96	4.42	26.53	156.39	72.74	85.22	6.38	3.73956	0.0762347	0.140084	-
CGL_RS15140	CGL_RS15140	ABC transporter permease	0.63	0.36	0.98	2.13	6.62	28.34	12.3633	0.656667	4.23476	0.106161	0.183785	-
CGL_RS15415	rnpA	ribonuclease P protein component	21.33	12.7	19.27	47.37	113.2	98.18	86.25	17.7667	2.27935	0.491049	0.601686	-
CGL_RS15145	CGL_RS15145	Rieske 2Fe-2S domain-containing protein	6.25	4.04	5.4	4.82	48.21	54.91	35.98	5.23	2.78231	0.527508	0.637652	-
CGL_RS15410	yidD	membrane protein insertion efficiency factor YidD	0	0	1.15	1.88	18.15	21.42	13.8167	0.383333	5.17167	0.134075	0.220348	-
CGL_RS12685	CGL_RS12685	dicarboxylate/amino acid:cation symporter	145.7	190.99	181.3	42.67	107.81	246.48	132.32	172.663	-0.383931	5.04817e-36	4.6861e-34	-
CGL_RS10910	CGL_RS10910	DUF3043 domain-containing protein	7.76	5.91	10.52	18.31	49.7	87.96	51.99	8.06333	2.68879	0.586785	0.687092	-
CGL_RS07500	CGL_RS07500	tRNA (adenine-N1)-methyltransferase	4.05	5.08	9.87	9.42	38.8	48.25	32.1567	6.33333	2.34408	0.138274	0.226145	-
CGL_RS11390	malQ	4-alpha-glucanotransferase	27.83	27.41	36.11	70.18	276.63	415.01	253.94	30.45	3.05997	0.66741	0.755537	-
CGL_RS00410	CGL_RS00410	16S ribosomal RNA	2.22	1.02	2.26	7.25	10.85	37.95	18.6833	1.83333	3.34921	0.343189	0.461471	-
CGL_RS08955	CGL_RS08955	relaxase MobL	0.07	0.21	0	0.08	0.49	2.32	0.963333	0.0933333	3.36757	0.852311	0.894163	-
CGL_RS08950	CGL_RS08950	hypothetical protein	2.94	6.27	5.07	12.26	40.57	37.46	30.0967	4.76	2.66057	0.788129	0.850017	-
CGL_RS11710	rpmA	50S ribosomal protein L27	1287.45	944.18	1333.16	1658.1	1573.28	1612.26	1614.55	1188.26	0.442275	0.00127442	0.0041992	-
CGL_RS11715	rplU	50S ribosomal protein L21	67.76	53.75	91.13	129.25	674.31	740.88	514.813	70.88	2.8606	0.726853	0.799955	-
CGL_RS10625	CGL_RS10625	ATP-binding cassette domain-containing protein	2.29	2.06	2.92	4.7	17.77	32.2	18.2233	2.42333	2.91072	0.748394	0.820643	-
CGL_RS15390	CGL_RS15390	ParB/RepB/Spo0J family partition protein	10.49	13.43	13.44	34.89	89.22	116.75	80.2867	12.4533	2.68863	0.810926	0.866382	-
CGL_RS07030	CGL_RS07030	universal stress protein	5.96	7.88	5.88	9.87	42.8	9.81	20.8267	6.57333	1.66373	0.12983	0.214814	-
CGL_RS11885	pcaG	protocatechuate 3,4-dioxygenase subunit alpha	4.22	1.38	3.08	4.58	25.93	53.73	28.08	2.89333	3.27874	0.822069	0.8754	-
CGL_RS11665	CGL_RS11665	PE-PPE domain-containing protein	0.78	0.55	0.84	3.19	14.78	30.42	16.13	0.723333	4.47894	0.0245491	0.0553486	-
CGL_RS11660	CGL_RS11660	nicotinate-nucleotide adenylyltransferase	0	0.65	0.26	1.54	8.58	11.17	7.09667	0.303333	4.54817	0.200528	0.302761	-
CGL_RS15560	CGL_RS15560	NUDIX hydrolase	0.62	2.05	1.24	1.63	16.26	18.95	12.28	1.30333	3.23603	0.96353	0.975855	-
CGL_RS12060	CGL_RS12060	ABC transporter ATP-binding protein	4.37	2.93	4.5	5.89	24.13	40.76	23.5933	3.93333	2.58455	0.168654	0.265352	-
CGL_RS03865	CGL_RS03865	ATP-dependent helicase	0.72	1.58	1.3	3.18	10.52	42.72	18.8067	1.2	3.97014	0.150719	0.241654	-
CGL_RS12065	CGL_RS12065	ABC transporter permease	3.16	2.56	2.33	7.26	28.13	48.74	28.0433	2.68333	3.38556	0.388196	0.508279	-
CGL_RS03195	CGL_RS03195	error-prone DNA polymerase	0.69	1.03	1.68	0.53	1.6	4.64	2.25667	1.13333	0.993621	8.39113e-06	4.50877e-05	-
CGL_RS11860	CGL_RS11860	acetyl-CoA C-acetyltransferase	3.09	4.16	3.79	10.74	33.92	66.58	37.08	3.68	3.33286	0.350432	0.469568	-
CGL_RS03190	CGL_RS03190	MetQ/NlpA family ABC transporter substrate-binding protein	10.63	15.13	19.51	33.3	167.68	358.98	186.653	15.09	3.6287	0.136935	0.224635	-
CGL_RS06125	CGL_RS06125	hypothetical protein	1.54	0.85	1.18	1.74	8.52	11.82	7.36	1.19	2.62874	0.502634	0.611484	-
CGL_RS03465	CGL_RS03465	MmgE/PrpD family protein	0.13	0.19	0.23	0.38	5.46	6.13	3.99	0.183333	4.44385	0.221519	0.327834	-
CGL_RS03460	CGL_RS03460	NAD(P)/FAD-dependent oxidoreductase	0.43	0.31	0.74	0.97	4.41	1.98	2.45333	0.493333	2.31411	0.751132	0.822975	-
CGL_RS12440	CGL_RS12440	hypothetical protein	0	0.21	0.5	0.65	2.53	7.98	3.72	0.236667	3.97437	0.579087	0.680446	-
CGL_RS13710	CGL_RS13710	glutamate ABC transporter substrate-binding protein	0.39	0.55	0.33	0.65	4.32	13.31	6.09333	0.423333	3.84737	0.612403	0.707549	-
CGL_RS06495	CGL_RS06495	hypothetical protein	0	1.03	0	0	1.41	0	0.47	0.343333	0.453051	0.546446	1	-
CGL_RS01825	CGL_RS01825	lipopolysaccharide biosynthesis protein	0.27	0.19	0.11	0.98	7.68	9.83	6.16333	0.19	5.01964	0.0336245	0.0722403	-
CGL_RS03990	CGL_RS03990	hypothetical protein	0	0.32	0	1.52	2.19	8.27	3.99333	0.106667	5.22641	0.264215	0.37713	-
CGL_RS01820	CGL_RS01820	glycosyltransferase family 4 protein	0.55	0.52	2.05	2.68	9.8	15.13	9.20333	1.04	3.14557	0.692244	0.773939	-
CGL_RS13390	CGL_RS13390	DUF559 domain-containing protein	0.21	0	0.18	0	0.2	0	0.0666667	0.13	-0.963474	0.223023	1	-
CGL_RS00005	dnaA	chromosomal replication initiator protein DnaA	4.81	2.79	5.47	6.94	37.66	60.03	34.8767	4.35667	3.00097	0.826392	0.876831	-
CGL_RS03685	CGL_RS03685	LCP family protein	0.13	1.64	0.99	1.67	8.99	20.63	10.43	0.92	3.50296	0.736969	0.809764	-
CGL_RS13820	CGL_RS13820	orotate phosphoribosyltransferase	9.7	4.34	9.31	16.85	80.59	148.84	82.0933	7.78333	3.39881	0.395963	0.514695	-
CGL_RS02025	CGL_RS02025	class I SAM-dependent methyltransferase	4.15	1.04	3.16	3.59	15.97	37.12	18.8933	2.78333	2.76299	0.483951	0.594341	-
CGL_RS13825	CGL_RS13825	hypothetical protein	5.81	7.21	5.92	17.26	38.52	63.11	39.63	6.31333	2.65012	0.671847	0.759223	-
CGL_RS03510	CGL_RS03510	DUF3151 domain-containing protein	6.69	7.48	6.19	13.24	69.02	94.65	58.97	6.78667	3.11921	0.8784	0.91476	-
CGL_RS03040	CGL_RS03040	DMT family transporter	0.44	0	0.95	0.25	0.43	0	0.226667	0.463333	-1.03148	0.0493942	0.0985282	-
CGL_RS03045	CGL_RS03045	LysR family transcriptional regulator	0.66	0.62	1.32	2.6	7.04	22.14	10.5933	0.866667	3.61154	0.449299	0.565987	-
CGL_RS13000	bioD	dethiobiotin synthase	0	0.42	0.26	0.17	0.29	0	0.153333	0.226667	-0.563901	0.200776	1	-
CGL_RS02935	CGL_RS02935	hypothetical protein	0.65	1.39	0	0.37	0	0	0.123333	0.68	-2.46297	0.0607565	0.116162	-
CGL_RS06270	CGL_RS06270	bile acid:sodium symporter family protein	6.92	5.62	5.64	13.75	59.04	98.34	57.0433	6.06	3.23467	0.554578	0.661171	-
CGL_RS09775	pgsA	CDP-diacylglycerol--glycerol-3-phosphate 3-phosphatidyltransferase	5.59	4.91	5.4	8.93	31.45	39.38	26.5867	5.3	2.32664	0.176229	0.274382	-
CGL_RS09770	CGL_RS09770	CinA family protein	2.69	1.91	2.32	6.73	14.24	15.91	12.2933	2.30667	2.41399	0.760772	0.829157	-
CGL_RS09570	CGL_RS09570	PAC2 family protein	1524.09	1295.13	1550.2	269.61	888.51	1422.68	860.267	1456.47	-0.759623	3.23571e-69	2.17763e-66	-
CGL_RS06780	rpsA	30S ribosomal protein S1	7386.48	6195.33	5249.99	2658.39	3845.84	8228.05	4910.76	6277.27	-0.35419	7.63102e-16	1.45693e-14	-
CGL_RS12710	CGL_RS12710	16S ribosomal RNA	0	0.28	0.23	1.55	2.55	9.04	4.38	0.17	4.68732	0.089952	0.160365	-
CGL_RS12715	CGL_RS12715	sugar phosphate isomerase/epimerase	0	0	0	0	0	0	0.0001	0.0001	0	1	1	-
CGL_RS01915	CGL_RS01915	hypothetical protein	26.58	32.22	48.51	92.53	490.31	520.12	367.653	35.77	3.36152	0.176026	0.274226	-
CGL_RS08210	CGL_RS08210	LLM class flavin-dependent oxidoreductase	6.97	5.33	11.88	1.82	11.85	26.32	13.33	8.06	0.725825	3.80283e-10	3.86311e-09	-
CGL_RS15190	CGL_RS15190	peptide MFS transporter	1.43	0.56	0.79	3.32	10.95	23.44	12.57	0.926667	3.76179	0.146256	0.23562	-
CGL_RS14935	CGL_RS14935	hypothetical protein	4.02	1.56	5.36	3.1	21.73	15.13	13.32	3.64667	1.86894	0.0943405	0.166862	-
CGL_RS08345	CGL_RS08345	Dyp-type peroxidase	84.6	108.36	99.09	59.18	140.59	343.91	181.227	97.35	0.896542	1.34923e-13	2.0995e-12	-
CGL_RS02330	CGL_RS02330	hypothetical protein	2.1	0	0.45	2.96	7.66	31.32	13.98	0.85	4.03976	0.376798	0.497248	-
CGL_RS02335	CGL_RS02335	hypothetical protein	0	0	0	0	19.15	17.39	12.18	0.0001	16.8942	0.0967212	0.170401	-
CGL_RS09175	CGL_RS09175	hypothetical protein	0.69	0.33	0.4	0.39	1.12	3.16	1.55667	0.473333	1.71753	0.192078	0.292629	-
CGL_RS14440	CGL_RS14440	CPBP family intramembrane metalloprotease	0	0	0.94	0.77	2.12	0	0.963333	0.313333	1.62034	0.797623	0.857851	-
CGL_RS06305	CGL_RS06305	HNH endonuclease family protein	0	0.36	0.22	1.45	7.26	7.09	5.26667	0.193333	4.76773	0.140401	0.228512	-
CGL_RS06650	CGL_RS06650	site-specific integrase	0	0	0	0.16	0.28	0	0.146667	0.0001	10.5183	0.960839	1	-
CGL_RS06300	CGL_RS06300	glutathione S-transferase family protein	62.4	82.71	87.97	19.82	56.72	73.94	50.16	77.6933	-0.631253	3.4796e-34	2.67631e-32	-
CGL_RS14920	CGL_RS14920	ABC transporter ATP-binding protein	0	0.41	0.75	1.79	4.49	11.92	6.06667	0.386667	3.97174	0.367211	0.488154	-
CGL_RS05300	CGL_RS05300	alkylphosphonate utilization protein	21.38	19.73	22.95	14.37	63.7	34.59	37.5533	21.3533	0.81448	6.03993e-06	3.3387e-05	-
CGL_RS04780	CGL_RS04780	ABC transporter ATP-binding protein/permease	0.81	0.98	1.19	2.47	4.59	9.51	5.52333	0.993333	2.47519	0.543656	0.651033	-
CGL_RS01355	CGL_RS01355	hypothetical protein	4.07	0.48	2.93	3.07	3.31	6.24	4.20667	2.49333	0.754602	0.0845108	0.152176	-
CGL_RS05305	CGL_RS05305	MarR family winged helix-turn-helix transcriptional regulator	0	0.59	1.44	3.07	16.72	25.02	14.9367	0.676667	4.46427	0.124929	0.208633	-
CGL_RS14715	CGL_RS14715	cupin domain-containing protein	4.7	7.64	21.44	15.93	41.25	55.63	37.6033	11.26	1.73965	0.0631365	0.119692	-
CGL_RS05655	CGL_RS05655	carboxylesterase/lipase family protein	1.7	0.78	0.84	4.26	16.95	25.17	15.46	1.10667	3.80425	0.0664752	0.125228	-
CGL_RS02800	secY	preprotein translocase subunit SecY	12.96	8.79	12.62	31.77	129.36	185.93	115.687	11.4567	3.33596	0.149564	0.24023	-
CGL_RS02805	CGL_RS02805	adenylate kinase	37.25	24.41	34.99	53.66	257.16	563.15	291.323	32.2167	3.17674	0.962577	0.975624	-
CGL_RS05650	CGL_RS05650	shikimate 5-dehydrogenase	10.63	8.96	13.22	20.11	105.31	160.37	95.2633	10.9367	3.12275	0.838401	0.886131	-
CGL_RS06875	uvrA	excinuclease ABC subunit UvrA	110.05	103.93	147	30.48	68.03	124.63	74.38	120.327	-0.69397	4.80373e-38	5.62246e-36	-
CGL_RS06870	CGL_RS06870	MBL fold metallo-hydrolase	0.33	1.41	0.57	3.18	8.71	7.61	6.5	0.77	3.07751	0.69685	0.775815	-
CGL_RS14685	CGL_RS14685	integrase core domain-containing protein	0	0	0.51	0	0.19	0	0.0633333	0.17	-1.4245	0.175421	1	-
CGL_RS13530	ppk2	polyphosphate kinase 2	5.32	4.25	7.46	21.16	69.36	114.23	68.25	5.67667	3.58771	0.0357829	0.0759082	-
CGL_RS05785	CGL_RS05785	hypothetical protein	2.52	5.98	7.99	4.99	36.92	77.46	39.79	5.49667	2.85578	0.425632	0.543807	-
CGL_RS05780	CGL_RS05780	protocatechuate 3,4-dioxygenase subunit beta	0.45	0.16	0	0.51	3.07	2.07	1.88333	0.203333	3.21137	0.782567	0.845035	-
CGL_RS02150	aroQ	type II 3-dehydroquinate dehydratase	0.45	0	0.39	1.54	7.1	4.19	4.27667	0.28	3.93299	0.375427	0.49596	-
CGL_RS05275	CGL_RS05275	histidine phosphatase family protein	0.57	0	0	1.12	1.94	18.3	7.12	0.19	5.22781	0.165883	0.26145	-
CGL_RS09160	CGL_RS09160	hypothetical protein	0	0	0	0.52	0	0	0.173333	0.0001	10.7593	0.969086	1	-
CGL_RS01220	CGL_RS01220	hypothetical protein	0	0	0.49	0	3.3	0	1.1	0.163333	2.75161	0.926888	1	-
CGL_RS14620	yidC	membrane protein insertase YidC	0.16	0.11	1.09	0.98	6.44	14.47	7.29667	0.453333	4.00859	0.314054	0.429808	-
CGL_RS01175	CGL_RS01175	flavin monoamine oxidase family protein	0	0	0	0.42	0.24	5.71	2.12333	0.0001	14.374	0.26122	1	-
CGL_RS00170	CGL_RS00170	metal ABC transporter permease	0	0	0	0	0	0	0.0001	0.0001	0	1	1	-
CGL_RS01170	CGL_RS01170	alcohol dehydrogenase	0.19	0.56	0.34	0.11	1.9	0	0.67	0.363333	0.882867	0.165489	0.261136	-
CGL_RS00175	CGL_RS00175	metal ABC transporter ATP-binding protein	0	0	0	0	0	0	0.0001	0.0001	0	1	1	-
CGL_RS14080	CGL_RS14080	AAA family ATPase	0.55	0	0.24	0	2.96	7.61	3.52333	0.263333	3.74198	0.851933	0.894163	-
CGL_RS08425	CGL_RS08425	hypothetical protein	1.97	1.78	1.7	0.91	3.14	2.47	2.17333	1.81667	0.258616	4.00163e-05	0.000187346	-
CGL_RS14155	CGL_RS14155	transcription antiterminator	1	0.53	2.38	0.85	2.94	2.31	2.03333	1.30333	0.641641	0.0142341	0.0346771	-
CGL_RS08135	CGL_RS08135	ABC transporter substrate-binding protein	0	0	0.36	0.7	9.52	13.39	7.87	0.12	6.03526	0.0312984	0.0681125	-
CGL_RS08420	CGL_RS08420	hypothetical protein	4.09	2.52	3.67	1.22	2.26	5.68	3.05333	3.42667	-0.166421	3.47111e-14	5.66316e-13	-
CGL_RS08130	CGL_RS08130	iron ABC transporter permease	0.37	0.39	0.64	1.26	9.75	24.71	11.9067	0.466667	4.67323	0.0783363	0.143067	-
CGL_RS09400	CGL_RS09400	hypothetical protein	0	0	0	0	0	0	0.0001	0.0001	0	1	1	-
CGL_RS00885	CGL_RS00885	hypothetical protein	4.58	4.08	8.9	10.04	39.12	58.03	35.73	5.85333	2.60981	0.489674	0.600547	-
CGL_RS09955	mqo	malate dehydrogenase (quinone)	7.43	4.62	6.87	15.74	77.12	137.41	76.7567	6.30667	3.60534	0.0850062	0.15266	-
CGL_RS09405	CGL_RS09405	LGFP repeat-containing protein	0.63	0.89	0.54	0.36	0.86	0.58	0.6	0.686667	-0.194647	0.000760526	0.00263493	-
CGL_RS09950	CGL_RS09950	VOC family protein	0	0	0.75	1.84	6.55	12.96	7.11667	0.25	4.8312	0.0753805	0.139085	-
CGL_RS14300	CGL_RS14300	acyl-CoA carboxylase subunit beta	23.01	18.65	21.64	37.78	112.97	223.11	124.62	21.1	2.56222	0.0909511	0.161824	-
CGL_RS09795	CGL_RS09795	TIGR03085 family metal-binding protein	1.57	0.89	0.81	1.95	6.11	23.09	10.3833	1.09	3.25187	0.99957	0.99957	-
CGL_RS14705	CGL_RS14705	class I SAM-dependent methyltransferase	3.63	4.17	2.41	5.84	26.15	35.99	22.66	3.40333	2.73513	0.521052	0.631265	-
CGL_RS05095	CGL_RS05095	VWA domain-containing protein	0.22	0.4	0	0.51	1.96	3.6	2.02333	0.206667	3.29136	0.891864	0.92398	-
CGL_RS08215	CGL_RS08215	NAD(P)H-dependent oxidoreductase	26.37	34.68	38.36	6.74	13.39	34.92	18.35	33.1367	-0.852648	2.15908e-27	9.68709e-26	-
CGL_RS04255	CGL_RS04255	ATP-dependent helicase	1.22	1.3	1.28	0.84	5.75	14.28	6.95667	1.26667	2.45736	0.0377778	0.0791422	-
CGL_RS00310	CGL_RS00310	rhodanese-like domain-containing protein	0	0.48	0	0	0.33	0	0.11	0.16	-0.540568	0.300666	1	-
CGL_RS08560	CGL_RS08560	hypothetical protein	3.48	2.47	2.62	0.74	6.78	0	2.50667	2.85667	-0.188563	0.00118427	0.00393102	-
CGL_RS01775	CGL_RS01775	excalibur calcium-binding domain-containing protein	0	0	0	0.82	3.19	20.06	8.02333	0.0001	16.2919	0.0277604	0.0614058	-
CGL_RS14700	CGL_RS14700	hypothetical protein	0.78	0.56	0	3.98	9.91	25.2	13.03	0.446667	4.86649	0.172882	0.270733	-
CGL_RS00085	CGL_RS00085	LysR family transcriptional regulator	0.22	0.79	0	1.13	2.17	3.07	2.12333	0.336667	2.65694	0.897418	0.92739	-
CGL_RS11525	CGL_RS11525	ribokinase	1.98	1.41	1.52	2.74	12.67	31.41	15.6067	1.63667	3.25333	0.932621	0.953519	-
CGL_RS11520	thpR	RNA 2',3'-cyclic phosphodiesterase	1.8	1.54	2.18	6.12	13.04	21.61	13.59	1.84	2.88477	0.83908	0.886501	-
CGL_RS00080	CGL_RS00080	YeiH family protein	0.19	0	0	0.65	3	5.3	2.98333	0.0633333	5.55782	0.0945796	0.166956	-
CGL_RS01570	CGL_RS01570	CpaE-like family protein	0.94	0.4	0.49	0.53	2.19	8.64	3.78667	0.61	2.63405	0.406442	0.525777	-
CGL_RS08040	pyrF	orotidine-5'-phosphate decarboxylase	12.15	10	9.25	43.35	96.89	175.46	105.233	10.4667	3.32972	0.144773	0.233932	-
CGL_RS01575	CGL_RS01575	TadA family conjugal transfer-associated ATPase	0.53	0.62	0.45	0.2	0.68	3.24	1.37333	0.533333	1.36457	0.0310457	0.0676174	-
CGL_RS14270	CGL_RS14270	TDT family transporter	0	0.14	0	0.22	0.95	0	0.39	0.0466667	3.06301	0.883587	1	-
CGL_RS10725	CGL_RS10725	UDP-N-acetylmuramoyl-L-alanine--D-glutamate ligase	2.25	3.3	3.4	5.56	16.86	33.63	18.6833	2.98333	2.64675	0.332115	0.449499	-
CGL_RS05890	CGL_RS05890	hypothetical protein	0.33	0	0	0	3.21	0	1.07	0.11	3.28204	0.859751	1	-
CGL_RS09305	CGL_RS09305	hypothetical protein	0	0	0	0	0	0	0.0001	0.0001	0	1	1	-
CGL_RS10720	CGL_RS10720	FtsW/RodA/SpoVE family cell cycle protein	5.67	3	3.43	7.36	24	29.43	20.2633	4.03333	2.32883	0.175777	0.273997	-
CGL_RS00770	CGL_RS00770	LysE family translocator	1.47	3.96	1.26	0.66	1.43	2.69	1.59333	2.23	-0.484996	2.50469e-05	0.00012222	-
CGL_RS01680	CGL_RS01680	MFS transporter	0	0.23	0.42	1.64	6.31	8.19	5.38	0.216667	4.63406	0.0674314	0.126852	-
CGL_RS04435	CGL_RS04435	molybdopterin molybdotransferase MoeA	19.3	18.68	18.72	52.67	77.64	129.66	86.6567	18.9	2.19692	0.321047	0.438043	-
CGL_RS00950	CGL_RS00950	IS30-like element ISCg2 family transposase	0	0	0	0.09	0.48	0.76	0.443333	0.0001	12.1142	0.719247	1	-
CGL_RS07200	CGL_RS07200	bifunctional alpha/beta hydrolase/OsmC family protein	0.88	1.86	1.51	1.98	9.21	6.44	5.87667	1.41667	2.0525	0.192037	0.292629	-
CGL_RS13050	CGL_RS13050	FAD-binding protein	1.18	0.42	1.53	0.89	3.65	2.72	2.42	1.04333	1.21381	0.0494105	0.0985282	-
CGL_RS07205	secA2	accessory Sec system translocase SecA2	5.39	3.65	4.66	9.54	25.8	53.66	29.6667	4.56667	2.69963	0.40501	0.524429	-
CGL_RS00550	CGL_RS00550	aldo/keto reductase	2.1	1.95	1.63	2.97	10.87	21.3	11.7133	1.89333	2.62915	0.374695	0.495421	-
CGL_RS00220	CGL_RS00220	ABC transporter ATP-binding protein	0.26	0	0	0.15	0	0	0.05	0.0866667	-0.793549	0.543662	1	-
CGL_RS00225	CGL_RS00225	siderophore-interacting protein	0	0	0	0	0.94	5.56	2.16667	0.0001	14.4032	0.383127	1	-
CGL_RS13755	purT	formate-dependent phosphoribosylglycinamide formyltransferase	1.3	0.12	1.54	2.02	13.31	24.68	13.3367	0.986667	3.75669	0.320132	0.437016	-
CGL_RS09260	CGL_RS09260	hypothetical protein	0	0	0.12	0.16	0.55	0.64	0.45	0.04	3.49185	0.789993	1	-
CGL_RS11410	CGL_RS11410	carboxylesterase/lipase family protein	0.17	0.96	0.58	1.72	6.58	19.41	9.23667	0.57	4.01834	0.308497	0.424361	-
CGL_RS00795	CGL_RS00795	alpha/beta hydrolase fold domain-containing protein	3.07	3.74	3.41	12.27	35.3	75.73	41.1	3.40667	3.59271	0.125327	0.209164	-
CGL_RS14085	CGL_RS14085	MFS transporter	0	0	0	0.37	3.21	3.03	2.20333	0.0001	14.4274	0.0500084	0.0992792	-
CGL_RS07680	CGL_RS07680	hypothetical protein	2.66	1.18	3.73	5.45	40.19	61.19	35.61	2.52333	3.81888	0.183895	0.282885	-
CGL_RS09265	CGL_RS09265	hypothetical protein	0	0	0	0	0	0	0.0001	0.0001	0	1	1	-
CGL_RS10430	hisD	histidinol dehydrogenase	5.25	6.3	5.7	16.36	52.1	80.12	49.5267	5.75	3.10657	0.548729	0.65594	-
CGL_RS10925	CGL_RS10925	adenosylcobinamide-GDP ribazoletransferase	0	0	0.19	0.24	2.52	3.97	2.24333	0.0633333	5.14654	0.288644	0.403652	-
CGL_RS10435	CGL_RS10435	YbjN domain-containing protein	0.5	0.94	0.86	2.53	16.33	24.42	14.4267	0.766667	4.23399	0.0611062	0.116582	-
CGL_RS12500	CGL_RS12500	DUF2017 domain-containing protein	3.69	4.47	7.65	11.27	52.94	130.88	65.03	5.27	3.62523	0.309521	0.425335	-
CGL_RS10385	hisI	phosphoribosyl-AMP cyclohydrolase	9.49	11.91	11.09	10.73	76.81	208.25	98.5967	10.83	3.18651	0.721048	0.795437	-
CGL_RS07515	CGL_RS07515	HigA family addiction module antitoxin	6.88	3.26	11.87	9.06	32.04	56.26	32.4533	7.33667	2.14517	0.140336	0.228512	-
CGL_RS05870	CGL_RS05870	tRNA-Arg	40.97	1.94	0	0	0	0	0.0001	14.3033	-17.126	0.0702417	0.131496	-
CGL_RS07510	CGL_RS07510	RecB family exonuclease	0.48	0	0.41	2.16	11.38	7.68	7.07333	0.296667	4.57548	0.066177	0.124754	-
CGL_RS11380	CGL_RS11380	hypothetical protein	1.57	0.37	4.07	11.83	32.16	81.91	41.9667	2.00333	4.38877	0.0302099	0.0660642	-
CGL_RS10930	CGL_RS10930	SDR family oxidoreductase	1.57	0.74	0.9	4.29	20.16	46.97	23.8067	1.07	4.47568	0.0297538	0.0651727	-
CGL_RS15355	CGL_RS15355	hypothetical protein	1.19	0.96	0.75	2.33	8.82	17.52	9.55667	0.966667	3.30542	0.595181	0.692879	-
CGL_RS07335	CGL_RS07335	class I SAM-dependent methyltransferase	3.03	2.58	4.05	4.62	18.75	23.69	15.6867	3.22	2.28441	0.0871392	0.156074	-
CGL_RS08360	CGL_RS08360	tRNA-Gly	0	0	0	0	0	0	0.0001	0.0001	0	1	1	-
CGL_RS00425	CGL_RS00425	MFS transporter	0	0	0	0.23	0.13	0	0.12	0.0001	10.2288	0.774906	1	-
CGL_RS08940	CGL_RS08940	hypothetical protein	0	0.29	0.71	1.04	2.19	8.47	3.9	0.333333	3.54844	0.672821	0.759746	-
CGL_RS00420	rrf	5S ribosomal RNA	1.7	1.21	1.47	1.92	4.99	0	2.30333	1.46	0.657755	0.378536	0.49903	-
CGL_RS08945	CGL_RS08945	hypothetical protein	0.23	0.5	1.83	3.98	14.43	15.13	11.18	0.853333	3.71167	0.183712	0.282885	-
CGL_RS12870	CGL_RS12870	diacylglycerol kinase family lipid kinase	1.96	2.41	2.15	4.43	14.95	45.11	21.4967	2.17333	3.30613	0.822773	0.875803	-
CGL_RS04920	CGL_RS04920	PspC domain-containing protein	0	0.74	0	1.17	4.05	0	1.74	0.246667	2.81845	0.941377	1	-
CGL_RS11255	CGL_RS11255	hypothetical protein	0.81	2.88	2.1	2.29	16.6	7.46	8.78333	1.93	2.18617	0.495442	0.604318	-
CGL_RS15285	CGL_RS15285	MFS transporter	0	0	0	0.3	0.51	0	0.27	0.0001	11.3987	0.838365	1	-
CGL_RS11705	CGL_RS11705	hypothetical protein	0.73	1.04	0.63	0.41	21.37	13.45	11.7433	0.8	3.8757	0.603629	0.700116	-
CGL_RS11250	CGL_RS11250	ribonuclease	1.61	2.01	1.39	2.96	10.21	20.4	11.19	1.67	2.74429	0.628151	0.719567	-
CGL_RS11700	CGL_RS11700	hypothetical protein	0.64	0.23	1.1	1.44	16.83	17.65	11.9733	0.656667	4.18852	0.208303	0.312315	-
CGL_RS10655	CGL_RS10655	MerR family transcriptional regulator	0.4	0.28	0.17	0.67	0.77	0	0.48	0.283333	0.760534	0.425083	0.543363	-
CGL_RS10650	CGL_RS10650	EamA family transporter	1.16	0.49	0.8	1.18	0.68	8.53	3.46333	0.816667	2.08434	0.273997	0.388415	-
CGL_RS10830	CGL_RS10830	esterase family protein	0	0.39	0.71	0.85	5.22	4.43	3.5	0.366667	3.25481	0.710335	0.787571	-
[truncated: 1,848 more rows]
