# Supplementary material for: Model-guided metabolic rewiring to bypass pyruvate oxidation for pyruvate derivative synthesis by minimizing carbon loss
Source: mSystems. 2024 Feb 5;9(3):e00839-23. doi: 10.1128/msystems.00839-23 (PMC10949502; doi:10.1128/msystems.00839-23)
Supplement: Table S8 — Comparative metabolic analysis between LEU-28 and ALE0 strains. [file msystems.00839-23-s0009.xlsx]

## Sheet: Raw data
Table S8 Comparative metabolomic analysis between LEU-28 and ALE0 strains.
Name	Group	HMDB	all_ALE0_1	all_ALE0_2	all_ALE0_3	all_ALE0_4	all_ALE0_5	all_ALE0_6	all_LEU-28_1	all_LEU-28_2	all_LEU-28_3	all_LEU-28_4	all_LEU-28_5	all_LEU-28_6
Dodecanoic acid	Fatty Acids	HMDB0000638	17.9605	16.0888	7.93073	9.59635	16.1548	16.9208	21.318	59.7149	23.1186	38.7783	22.2133	41.3327
Tridecanoic acid	Fatty Acids	HMDB0000910	0.301285	0.282769	0.467507	0.393879	0.35812	0.237857	0.65012	0.967906	0.626098	0.623376	0.433516	0.900543
Myristoleic acid	Fatty Acids	HMDB0002000	0.121059	0.0880071	0.123152	0.0590252	0.0688908	0.0677132	0.290553	0.277594	0.258517	0.160997	0.221878	0.259472
9E-tetradecenoic acid	Fatty Acids	HMDB0062248	0.179246	0.133715	0.190282	0.178763	0.0997716	0.106874	0.170822	0.961893	0.240025	0.181661	0.322834	0.601691
12-Hydroxystearic acid	Fatty Acids	HMDB0061706	1.5076	1.21304	1.68009	1.31614	1.20051	1.22654	1.47567	1.34086	1.33941	1.0102	1.26664	1.89248
Myristic acid	Fatty Acids	HMDB0000806	3.32792	4.28337	3.51558	4.02018	1.79999	2.2857	7.57226	9.26276	6.67489	3.96646	4.3625	8.18275
alpha-Linolenic acid	Fatty Acids	HMDB0001388	0.371834	0.345651	0.436785	0.440851	0.385153	0.38785	0.367718	0.447938	0.333811	0.387599	0.716298	0.425041
gamma-Linolenic acid	Fatty Acids	HMDB0003073	0.302904	0.271006	0.229834	0.276273	0.22073	0.265155	0.276234	0.285386	0.282023	0.333526	0.304277	0.384041
Linoleic acid	Fatty Acids	HMDB0000673	2.38313	2.03846	3.24477	3.44831	2.11815	2.27933	3.20528	4.72698	4.17104	3.91411	3.71702	5.72622
Linoelaidic acid	Fatty Acids	HMDB0006270	0.390026	0.363303	0.455282	0.56862	0.259656	0.270966	1.50663	1.73723	1.23035	1.53066	1.21682	2.03671
Dimethylglycine	Amino Acids	HMDB0000092	3.90919	4.56128	4.70109	4.12162	4.50085	5.40882	3.93527	4.31612	5.31472	4.32069	2.83703	4.41975
EPA	Fatty Acids	HMDB0001999	0.660577	0.549385	0.421214	0.80189	0.626721	0.493762	0.800928	0.398916	0.437711	0.565336	0.571955	0.901661
Arachidonic acid	Fatty Acids	HMDB0001043	3.71151	3.65021	5.95736	4.06611	4.34087	4.21962	2.60261	3.36253	2.94113	3.02792	3.19026	4.4405
Citramalic acid	Fatty Acids	HMDB0000426	49.8072	43.6551	39.349	41.7735	42.767	41.8387	171.119	174.054	161.696	206.317	217.682	269.235
Oleic acid	Fatty Acids	HMDB0000207	36.2664	27.7594	43.7152	38.353	31.1603	30.2882	70.3465	70	77.3955	49.9435	50.7951	55.9285
10Z-Nonadecenoic acid	Fatty Acids	HMDB0013622	0.185326	0.271292	0.309936	0.366081	0.243304	0.221143	0.428079	0.657306	0.467133	0.419217	0.456952	0.532351
2,2-Dimethylsuccinic acid	Fatty Acids	HMDB0002074	0.984064	1.01459	1.1307	0.815989	0.974267	1.16103	1.02514	0.830687	1.01957	0.903887	0.972902	1.37005
Imidazolepropionic acid	Imidazoles	HMDB0002271	0.50816	0.529016	0.5142	0.539951	0.418961	0.485553	0.543378	0.591967	0.507307	0.579496	0.597866	0.634614
N-Acetylserotonin	Indoles	HMDB0001238	17.7708	15.9732	12.3989	11.9512	13.2048	11.8656	83.9123	88.7857	76.765	104.807	111.609	142.78
5-Hydroxy-tryptophan	Indoles	HMDB0000472	34.7898	32.4009	24.1072	28.3189	24.1583	25.1789	32.6476	40.4627	32.1137	37.4642	49.9016	41.1633
Indoleacetic acid	Indoles	HMDB0000197	88.4024	142.749	106.781	170.925	84.205	17.1201	2.53275	2.18729	2.22286	2.26498	2.40633	2.67954
GABA	Amino Acids	HMDB0000112	336.697	293.21	294.462	374.596	344.494	283.216	35.4275	21.3611	23.4583	22.6869	26.4169	29.5777
Indole-3-carboxaldehyde	Indoles	HMDB0029737	1.68536	2.25723	2.61638	2.09552	1.84283	0.78311	1.03238	1.20512	0.845808	1.03282	1.19879	1.85621
Indolelactic acid	Indoles	HMDB0000671	8.93032	7.1022	8.20448	9.44758	7.85168	4.34044	5.51465	4.53173	4.47287	4.50569	5.45292	6.94824
Indole-3-pyruvic acid	Indoles	HMDB0060484	13822.2	14603.9	13107.8	12015.8	10862.9	7148.75	2495.45	2157.25	1961.95	2390.13	2368.16	2350.02
AMP	Nucleotides	HMDB0000045	1896.2	1695.31	1835.19	1834.6	1827.46	1658.98	2053.87	2366.49	2322.09	2237.01	2766.83	2932.98
GMP	Nucleotides	HMDB0001397	450.557	324.697	383.528	394.966	376.461	367.128	769.398	855.496	904.544	864.475	928.187	697.466
SAH	Nucleotides	HMDB0000939	47.7193	45.8829	43.534	47.1561	50.5691	44.3132	81.9515	95.2779	94.0959	82.1315	113.962	105.189
Hydroxypropionic acid	Organic Acids	HMDB0000700	56.0987	53.979	63.9589	55.1845	52.1152	52.513	66.1831	71.3574	63.7614	76.2848	98.6442	128.774
Lactic acid	Organic Acids	HMDB0000190	1893.56	1084.47	1272.93	1762.2	1642.18	1430.77	780.237	846.612	801.853	902.118	1060.07	1181.27
Malic acid	Organic Acids	HMDB0000156	252.246	234.054	174.045	354.798	367.289	272.274	17.0812	13.1855	12.0109	14.0959	18.547	20.2086
Benzoic acid	Organic Acids	HMDB0001870	10.8737	11.9691	11.3954	11.1239	11.5775	9.10841	14.2614	14.2399	11.4906	14.0958	14.8586	21.3573
Serine	Amino Acids	HMDB0000187	2075.67	2109.95	1873.72	2197.8	1830.12	2028.62	2587.74	2654.11	2605.06	3049.43	2923.43	3032.61
Fumaric acid	Organic Acids	HMDB0000134	64.1273	50.7664	36.3298	82.004	83.9168	66.5226	7.18422	3.92973	4.72547	4.88997	5.07799	5.21796
Glutaric acid	Organic Acids	HMDB0000661	2.03751	1.93345	1.56209	1.8495	1.8568	1.7169	3.37661	3.76848	3.49935	3.68215	5.12672	7.28827
Aconitic acid	Organic Acids	HMDB0000072	240.154	244.755	515.262	287.973	240.261	164.6	121.375	89.1005	98.8261	104.341	114.931	251.398
alpha-Ketoisovaleric acid	Organic Acids	HMDB0000019	652.838	552.7	803.263	469.435	533.295	459.298	4238.46	4645.12	4890.24	5061.51	5060.49	6228.22
Ketoleucine	Organic Acids	HMDB0000695	468.123	297.351	392.946	279.967	344.013	273.072	483.457	397.702	424.88	365.06	405.918	453.492
3-Methyl-2-oxopentanoic acid	Organic Acids	HMDB0000491	307.985	249.752	254.98	191.21	206.192	202.135	540.493	490.944	531.636	419.084	496.95	424.891
Methylmalonic acid	Organic Acids	HMDB0000202	748.564	704.34	542.951	800.526	803.6	745.755	166.332	138.206	136.302	130.468	160.406	175.91
2-Hydroxyglutaric acid	Organic Acids	HMDB0000606	181.658	141.799	137.527	176.924	160.959	129.16	66.8612	54.682	39.1441	54.7812	69.5895	88.7147
Glycolic acid	Organic Acids	HMDB0000115	1644.71	1455.72	1666.61	1448.12	1251.93	1162.85	564.473	623.203	584.286	655.452	716.671	850.192
3-Hydroxybutyric acid	Organic Acids	HMDB0000357	44.5257	33.7081	43.1105	38.2619	43.5889	38.8491	29.6793	25.1099	24.5913	25.8147	30.1937	32.3798
Threonine	Amino Acids	HMDB0000167	3723.62	3922.11	3402.2	4099.48	3709.33	3433.64	1754.61	1934.34	1444.15	1746.04	2306.12	2158.25
2-Hydroxybutyric acid	Organic Acids	HMDB0000008	126.673	76.3738	66.2445	101.779	86.7422	75.1514	2.39967	1.85419	1.98923	1.52986	1.88183	2.93868
Glutaconic acid	Organic Acids	HMDB0000620	328.596	259.488	232.443	274.533	277.787	233.117	511	421.894	432.054	467.716	549.748	772.104
Malonic acid	Organic Acids	HMDB0000691	234.937	209.986	191.843	175.061	185.997	180.49	114.467	59.5537	65.0959	99.5093	103.448	178.082
Maleic acid	Organic Acids	HMDB0000176	75.1666	62.2379	43.5606	81.5007	104.766	80.6044	9.39722	4.13513	6.20742	6.12632	4.78748	5.09603
Citric acid	Organic Acids	HMDB0000094	726.066	702.895	1467.85	964.282	832.997	502.621	412.455	277.478	331.31	344.239	426.464	762.866
Isocitric acid	Organic Acids	HMDB0000193	33.8207	28.4033	48.2392	33.7081	40.7268	27.2259	18.318	16.3125	16.3509	18.5935	21.9743	15.4716
Pyruvic acid	Organic Acids	HMDB0000243	8574.18	7871.42	9865.9	6511.39	5571.6	5235.12	21561.7	22560.4	22988.4	23608.3	21698.7	26120.4
Oxoglutaric acid	Organic Acids	HMDB0000208	1590.94	1040.82	1503.15	1098.3	1279.44	833.254	2040.14	2110.67	1607.68	2641.57	2398.87	2544.87
Oxoadipic acid	Organic Acids	HMDB0000225	0.270328	0.0855431	0.177461	0.0925953	0.122096	0.0864016	1.13491	0.952256	1.03113	0.850165	1.11505	0.782485
Succinic acid	Organic Acids	HMDB0000254	3705.24	2911.95	1757.5	3017.3	3555.68	3369.3	2561.25	1937.65	2342.57	1879.14	2374.04	2400.6
Homoserine	Amino Acids	HMDB0000719	182.064	222.521	191.863	217.063	203.434	179.58	111.114	125.151	103.922	125.425	141.394	138.487
Anserine	Peptides	HMDB0000194	0.788659	0.5241	0.916971	1.30832	0.709857	0.825197	1.12832	0.699931	0.880775	0.794122	0.94958	1.66681
Carnosine	Peptides	HMDB0000033	3.79893	2.24916	4.94455	6.65734	2.17022	3.48237	4.48451	5.4592	2.90465	5.33651	5.49527	7.33638
Glycylproline	Peptides	HMDB0000721	86.6834	87.7197	63.5455	81.0298	77.5052	60.4749	21.1076	21.5667	20.4008	21.4112	25.2363	22.366
Glycyleucine	Peptides	HMDB0000759	11.8291	8.24224	6.63627	9.6879	11.0322	6.93431	3.05738	3.05245	1.29274	2.68226	3.41769	2.31398
gamma-Glutamylalanine	Peptides	HMDB0006248	4502.17	3674.64	2965.56	4902.16	3871.87	3582.49	1868.34	1786.05	1625.26	1696.58	2398.16	2570.22
Homovanillic acid	Phenols	HMDB0000118	2.90144	2.39316	2.50295	2.46849	2.36568	2.98568	18.2672	16.778	16.9798	18.3148	21.1078	29.0108
p-Hydroxyphenylacetic acid	Phenols	HMDB0000020	46.8917	42.4147	39.0793	41.102	51.1814	63.0685	14.6447	7.67199	9.36914	9.27571	7.01059	7.54026
Hydroxyphenyllactic acid	Phenylpropanoic Acids	HMDB0000755	3.88232	3.83957	4.73623	4.46883	4.42227	5.40492	45.4389	46.1018	47.1418	46.7731	58.488	53.7892
2-Phenylpropionate	Phenylpropanoic Acids	HMDB0011743	0.272133	0.251732	0.292951	0.251378	0.251457	0.236507	0.260319	0.245776	0.251143	0.257926	0.26771	0.320153
Phenyllactic acid	Phenylpropanoic Acids	HMDB0000779	0.696941	0.755082	0.558829	0.255684	0.773975	2.1992	30.6912	30.4645	29.6425	28.767	36.7601	49.3461
Creatine	Amino Acids	HMDB0000064	22.2901	15.699	24.8474	25.5415	19.4998	15.8705	12.6529	13.7914	10.6502	13.384	12.5149	17.1731
3,4-Dihydroxyhydrocinnamic acid	Phenylpropanoids	HMDB0000423	68.9877	78.8377	58.0456	66.7322	55.195	58.5279	48.2982	55.492	47.723	67.9318	62.1832	63.6333
Picolinic acid	Pyridines	HMDB0002243	6.62946	4.89109	5.78306	6.93625	5.49266	4.9368	5.21619	4.01627	4.06978	5.18098	5.36192	4.09476
N-Methylnicotinamide	Pyridines	HMDB0003152	249.813	151.075	150.362	239.612	313.699	626.988	255.478	99.3881	108.95	128.965	116.198	180.172
Ethylmethylacetic acid	SCFAs	HMDB0002176	88.2735	48.9279	64.4178	35.4795	96.4046	66.7689	23.1713	16.1324	18.4832	19.5087	16.3377	19.1404
Acetic acid	SCFAs	HMDB0000042	16370.9	13154.8	13346.8	12409.9	14450.8	12786.5	11041.5	11603.6	12577.2	11757.5	12514.2	12029.3
3-Hydroxyisovaleric acid	SCFAs	HMDB0000754	3.95829	3.69427	4.35093	5.15	4.86745	3.13969	0.281055	0.231983	0.174758	0.215596	0.237126	0.256265
Propionic acid	SCFAs	HMDB0000237	42.7698	33.8888	34.2429	30.3432	46.8645	44.4357	34.6466	16.8337	21.9012	21.9554	34.2324	27.0421
Butyric acid	SCFAs	HMDB0000039	22.0953	12.3831	17.2185	12.6475	22.4833	17.7358	21.1492	21.0488	19.935	20.7771	23.9292	33.6693
Isobutyric acid	SCFAs	HMDB0001873	286.917	145.242	152.674	143.41	333.595	253.355	352.784	316.602	322.169	292.769	362.376	411.716
Isovaleric acid	SCFAs	HMDB0000718	127.398	68.1086	103.323	68.8891	140.007	82.7451	17.032	8.49481	11.107	9.13477	10.9751	11.9542
Aminocaproic acid	Amino Acids	HMDB0001901	24.2761	22.9332	15.5021	12.6864	14.6775	15.6782	38.264	53.7671	55.2446	60.2433	52.7331	32.8631
Valeric acid	SCFAs	HMDB0000892	4.21089	2.05796	2.54542	3.0462	3.12142	2.93287	4.8808	4.23447	4.11168	5.68703	5.89164	6.59367
2-Methylpentanoic acid	SCFAs	HMDB0031580	1.3344	1.30176	1.54982	1.28019	1.49642	1.2825	2.16662	2.2639	1.98575	2.14237	2.8002	3.08421
Isocaproic acid	SCFAs	HMDB0000689	1.20504	1.16532	1.24523	1.02049	1.34197	0.96305	1.02419	0.934959	0.943089	1.05263	1.08788	1.21331
Caproic acid	SCFAs	HMDB0000535	5.68345	5.20565	8.72615	2.68852	8.67893	7.22484	11.3185	9.19106	6.30488	12.0683	12.9053	14.5939
Homocitrulline	Amino Acids	HMDB0000679	310.867	292.461	268.488	315.72	294.996	271.118	431.077	427.996	392.171	478.761	437.521	425.062
Methylcysteine	Amino Acids	HMDB0002108	43.3675	43.7387	32.9765	42.2924	37.7799	32.1461	2.81009	0.374483	9.38003	1.77336	3.65031	1.37204
Tyrosine	Amino Acids	HMDB0000158	302.281	338.977	259.217	255.317	258.568	610.406	1197.11	1268.02	1210.83	1311.24	1340.3	1396.25
Lysine	Amino Acids	HMDB0000182	31260.4	30026.6	29501.4	32096.1	27541.6	31402.5	36144.8	40606.7	37280.1	39169.4	40361.1	36402.5
Asparagine	Amino Acids	HMDB0000168	231.756	245.098	202.664	214.529	199.834	162.701	37.7058	31.078	28.6113	40.9625	34.6248	33.9561
Phenylalanine	Amino Acids	HMDB0000159	241.125	221.729	193.403	243.73	206.727	641.051	1166.34	1246.85	1154.95	1135.39	1206.73	1433.23
Kynurenine	Amino Acids	HMDB0000684	22.0237	22.0782	18.9531	19.0876	22.2016	19.0234	8.10612	14.6404	10.3096	10.6587	9.15897	1.35395
Aspartic acid	Amino Acids	HMDB0000191	1489.5	1601.86	1502.05	1602.7	1585.91	1656.14	1574.48	1597.23	1631.5	1665.28	1717.79	1573.65
N-Acetyalanine	Amino Acids	HMDB0000766	1916.55	1352.6	1354.72	1648.62	1925.42	1439.51	1132.92	1160.1	1349.46	1217.5	1565.72	1511.46
N-Acetyaspartic acid	Amino Acids	HMDB0000812	73.7871	66.6928	45.3131	80.6661	74.8272	69.8705	171.539	177.1	168.738	177.233	254.144	289.568
N-Acetytyrosine	Amino Acids	HMDB0000866	12.9719	17.7322	18.9119	15.3516	19.5386	34.7698	14.7773	19.1653	15.6142	18.3673	15.4829	16.2588
N-Acetyltryptophan	Amino Acids	HMDB0013713	51.4116	72.726	56.5932	67.5004	47.7602	28.7857	4.4169	4.48292	4.28936	4.12993	4.12823	4.88554
N-Phenylacetylphenylalanine	Amino Acids	HMDB0002372	1.71805	1.34909	1.19624	1.10372	1.75166	1.09902	3.07125	2.79955	2.66234	2.57672	2.28109	3.01837
Glycine	Amino Acids	HMDB0000123	4335.4	4363.38	4338.43	5051.13	4001.9	3617.32	2115.86	2329.01	1958.94	2070.35	2198.74	2083.48
Histidine	Amino Acids	HMDB0000177	436.321	454.944	443.151	392.199	428.982	492.415	1908.2	2315.87	2014.88	2152.95	2754.53	2868.39
Citrulline	Amino Acids	HMDB0000904	413.271	404.143	381.239	476.82	416.188	361.82	65.0055	54.5028	45.3259	49.5544	43.8851	50.434
alpha-Aminobutyric acid	Amino Acids	HMDB0000452	174.561	167.39	162.162	173.218	165.789	161.215	45.5128	42.9176	47.4592	45.0056	65.3172	81.1175
Proline	Amino Acids	HMDB0000162	112987	108302	93960.8	99003.4	104442	85745.8	11732.3	5844.18	5893.87	6747.02	4204.54	2845.96
Acetylglycine	Amino Acids	HMDB0000532	204.568	177.453	163.185	193.232	196.718	162.196	128.286	140.18	122.041	135.274	137.421	150.829
Pipecolic acid	Amino Acids	HMDB0000716	217.044	169.879	197.047	193.38	208.483	179.759	214.401	206.349	218.565	229.172	272.221	361.33
N-Acetylserine	Amino Acids	HMDB0002931	163.104	150.06	127.256	133.461	134.713	144.623	387.883	370.079	392.63	425.385	449.729	623.845
N-Acetylglutamine	Amino Acids	HMDB0006029	529.003	476.833	387.811	442.774	434.474	638.803	748.538	705.192	733.122	900.979	641.381	875.615
Valine	Amino Acids	HMDB0000883	1544.22	1396.78	1453.52	1545.89	1705.35	1442.59	1589.88	1461.51	1562.62	1629.49	1477.27	1976.88
Pyroglutamic acid	Amino Acids	HMDB0000267	9629.63	8800.32	9938.31	8926.06	8967.42	8268.67	7236.89	7235.63	7147.56	7509.17	7588.26	8705.93
5-Aminolevulinic acid	Amino Acids	HMDB0001149	438.586	374.593	406.162	401.377	429.736	370.767	325.33	309.992	312.774	352.603	344.185	403.164
Arginine	Amino Acids	HMDB0000517	2149.6	1986.85	1926.63	2064.97	2023.91	2009.63	4584.22	4594.04	4793.03	4641.33	5130.16	5291.19
Methionine	Amino Acids	HMDB0000696	17270.8	13995.6	12501.9	14716.7	14587.6	13807.8	15187.6	16014.9	15337.7	15393.8	17421.5	19034.8
Isoleucine	Amino Acids	HMDB0000172	3962.02	3958.07	2943.32	3850.91	3539.79	3284.64	1713.52	1652.29	1770.08	1644.08	1537.33	1596.52
Leucine	Amino Acids	HMDB0000687	14550.2	11656.4	11109.5	12296.6	13570.9	11168.6	5123.98	4840.33	4844.66	4602.63	4773.07	4549.35
Tryptophan	Amino Acids	HMDB0000929	974.069	1236.74	957.792	1273.93	992.43	670.895	228.848	222.707	220.641	210.791	258.051	273.633
Phenylacetylglutamine	Amino Acids	HMDB0006344	0.101369	0.0752767	0.0785231	0.111168	0.104337	0.226195	0.0800986	0.0711577	0.0624337	0.0677184	0.0667989	0.22731
N-Acetylhistidine	Amino Acids	HMDB0032055	44.2637	55.3442	33.3043	48.2321	36.2368	46.1395	298.013	293.183	296.783	321.074	333.923	354.043
1-Methylhistidine	Amino Acids	HMDB0000001	7.77245	6.33647	6.79645	7.72025	8.23619	7.93073	0.631398	0.309939	0.330895	0.309047	0.435783	0.443995
4-Hydroxyproline	Amino Acids	HMDB0000725	74.0552	71.1667	58.4201	84.8818	77.8278	62.5123	10.3214	7.96756	7.90491	9.91045	9.49585	10.5909
ortho-Hydroxyphenylacetic acid	Benzenoids	HMDB0000669	1.96802	2.25288	2.68685	2.54114	2.24817	3.82694	0.434579	0.498623	0.391743	0.418208	0.440466	0.752486
Phenylacetic acid	Benzenoids	HMDB0000209	232.912	178.8	149.967	238.601	303.328	550.112	232.786	92.0134	105.114	132.578	112.452	158.039
Ornithine	Amino Acids	HMDB0000214	586.312	552.628	505.824	585.516	512.941	526.14	131.054	96.2236	82.7209	107.027	97.1339	88.8515
Phenylpyruvic acid	Benzenoids	HMDB0000205	11.5451	8.5773	11.1472	7.28636	9.01017	22.5765	55.4449	51.3787	49.8848	56.1311	54.5916	55.1989
Mandelic acid	Benzenoids	HMDB0000703	1.98904	1.43264	1.12687	1.19622	1.63209	1.43143	1.25756	1.47911	1.36566	1.37063	1.41506	1.95949
Gallic acid	Benzoic Acids	HMDB0005807	1783.66	1640.85	1338.5	1773.52	1332.58	1205.59	1970.16	2946.09	2550.13	3061.64	3116.36	2862.79
4-Hydroxyhippuric acid	Benzoic Acids	HMDB0013678	94.0296	116.668	130.365	116.77	101.541	85.6301	3.61243	4.1431	3.5435	0.377786	3.9802	1.57335
4-Hydroxybenzoic acid	Benzoic Acids	HMDB0000500	0.478937	0.749051	0.668042	0.250262	0.712356	0.784607	2.24108	1.83944	1.76038	1.82108	1.60449	2.36134
4-Aminohippuric acid	Benzoic Acids	HMDB0001867	12.6391	10.9297	5.6219	8.83902	9.97798	9.54858	11.9349	10.7965	10.8201	8.66339	12.7325	8.82371
Phthalic acid	Benzoic Acids	HMDB0002107	0.900451	0.788797	1.09286	0.949045	0.589898	0.695291	1.13867	1.31501	0.854201	1.00651	0.830733	1.213
Threonic acid	Carbohydrates	HMDB0000943	35.3859	31.1138	31.6593	34.7051	28.4072	31.2632	8.39132	7.85367	10.1109	9.30479	6.18855	3.97674
Glucaric acid	Carbohydrates	HMDB0000663	15.9498	14.7354	14.6792	18.5266	18.1549	13.5562	6.6567	6.71786	5.87294	9.0653	7.40336	5.68757
Galactonic acid	Carbohydrates	HMDB0000565	745.664	758.679	821.603	771.274	877.724	710.596	10.4026	2.57458	1.72754	2.9491	3.31431	2.26572
Glutamine	Amino Acids	HMDB0000641	27093	30888.4	26805.8	32190.9	28835.8	24326.9	12676.7	9844.11	9414.55	10889.7	7974.93	9070.97
Gluconolactone	Carbohydrates	HMDB0000150	19753	18349.2	21432.2	19930	21083	18936.1	223.854	61.2428	48.8396	66.5988	58.9114	33.3942
Glyceric acid	Carbohydrates	HMDB0000139	36.1664	28.0203	26.1666	31.59	31.3424	30.4952	30.0389	33.1315	36.4611	27.6658	40.6521	48.8615
Erythronic acid	Carbohydrates	HMDB0000613	66.417	66.3372	56.3599	66.8383	62.9422	59.2341	17.3696	14.0114	17.5817	16.7571	10.6208	7.30262
Melibiose	Carbohydrates	HMDB0000048	237.39	230.035	246.948	224.221	228.825	213.231	99.1868	103.654	97.2014	114.589	107.174	107.248
Glucose	Carbohydrates	HMDB0000122	225386	328898	194002	140154	172021	153054	4280.24	26398.2	10200.7	10316.4	24184.5	18428.3
Maltose/Lactose	Carbohydrates	HMDB0000163/HMDB0000186	6848.12	7035.67	4050.46	4597.83	7296.61	6266.56	1389.06	5206.03	3597.91	2503.03	4615.11	4439.56
Xylose	Carbohydrates	HMDB0000098	215.901	189.704	162.229	178.574	180.181	213.342	402.389	630.414	576.169	489.736	757.493	727.627
Ribulose	Carbohydrates	HMDB0000621	2372.96	1818.56	1912.23	2201.91	1997.39	1959.04	9342.78	11380.7	10715.8	10756.8	14550.3	14732.3
Xylulose	Carbohydrates	HMDB0001644	1420.62	1072.41	1116.76	1347.53	1196.7	1206.13	5319.71	6660.3	6295.44	6237.42	8469.41	8659.09
beta-D-Fucose	Carbohydrates	HMDB0003081	13.3055	13.059	11.53	8.85974	11.8308	6.61664	4.16949	3.44478	3.13268	3.92445	8.71967	4.24164
Glutamic acid	Amino Acids	HMDB0000148	25926.5	24405.6	22782.5	22400.1	22939.2	19737.1	22696.3	23934.2	23398.3	24694.5	25701.6	23745.3
Fructose	Carbohydrates	HMDB0000660	1593.3	1531.06	1491.96	1426.46	1170.65	1801.02	16072.5	21607.4	19991.5	19360.9	27365.7	27994.6
N-Acetyl-D-glucosamine	Carbohydrates	HMDB0000215	90.265	69.5808	63.4789	89.8768	81.4071	76.0566	136.116	171.22	192.167	160.241	126.142	73.7883
Glyceraldehyde	Carbohydrates	HMDB0001051	44.6423	19.6037	26.9765	25.5577	35.1548	42.5196	205.345	238.455	249.887	240.84	339.735	358.648
Tartaric acid	Carbohydrates	HMDB0000956	2.49811	2.11598	2.0122	2.35721	2.23322	1.65573	0.40836	0.247454	0.51585	0.380825	0.221268	0.148337
Fructose 6-phosphate	Carbohydrates	HMDB0000124	41495.6	34766.4	31430.1	33120.9	30926.4	36537.8	61357.2	72088.9	72142.1	61969.7	78236.3	75777.2
Glucose 6-phosphate	Carbohydrates	HMDB0001401	44252.5	34531.5	33164.3	34665.3	31879.1	34631.9	41831	59129	52097.4	50453.6	67031.5	68148.4
Carnitine	Carnitines	HMDB0000062	30.476	36.5918	34.9131	38.1943	35.3847	35.7484	4.21238	3.65687	3.01399	4.00164	4.3171	4.34492
Acetylcarnitine	Carnitines	HMDB0000201	1.49404	1.25885	1.85105	1.56963	1.34926	1.38281	1.32585	1.38038	1.32135	1.36556	1.41671	1.71717
Malonylcarnitine	Carnitines	HMDB0002095	50.5631	44.8217	48.6185	51.9687	53.4427	50.9554	7.62952	6.18349	7.98316	7.13957	6.21968	7.45235
Isovalerylcarnitine	Carnitines	HMDB0000688	0.0318718	0.032914	0.0366255	0.0342503	0.0346521	0.0322925	0.0279781	0.0306936	0.0304907	0.0265104	0.0261721	0.0303347
Sarcosine	Amino Acids	HMDB0000271	896.483	758.721	774.012	895.747	861.704	800.896	913.224	923.561	870.838	984.662	1161.91	1131.24
3-Hydroxylisovalerylcarnitine	Carnitines	HMDB0061189	1.07494	1.07791	1.29515	1.18982	1.03993	1.00701	0.299183	0.346305	0.278075	0.476889	0.378661	0.363782
Glutarylcarnitine	Carnitines	HMDB0013130	0.0618448	0.0449002	0.0356622	0.0607649	0.0538802	0.0379747	0.0352127	0.0487442	0.0414929	0.0211957	0.0327249	0.054276
Adipoylcarnitine	Carnitines	HMDB0061677	0.128556	0.0961063	0.140777	0.16502	0.115648	0.0813163	0.45398	0.508134	0.442775	0.46434	0.428913	0.430787
Octanoylcarnitine	Carnitines	HMDB0000791	0.0171101	0.0131329	0.0148964	0.0121786	0.0131066	0.0124496	0.0137664	0.0141391	0.015234	0.0153434	0.0154817	0.0161068
Palmitoylcarnitine	Carnitines	HMDB0000222	0.0257449	0.0246361	0.029971	0.034083	0.0270263	0.0244328	0.022564	0.0242119	0.0203893	0.0244253	0.0261107	0.031835
Methylmalonylcarnitine	Carnitines	HMDB0013133	2.53751	2.45483	2.87822	3.55429	3.07961	2.06421	0.707928	1.03021	0.836029	0.698057	0.819681	1.32904
2-Butenoic acid	Fatty Acids	HMDB0010720	9.00724	6.47204	8.23291	8.91066	8.26994	8.76153	9.51267	6.49412	7.61382	11.9288	8.42555	11.3335
2-Hydroxy-3-methylbutyric acid	Fatty Acids	HMDB0000407	1149.66	831.272	642.194	909.46	1154.8	964.197	5821.2	6314.83	5573.31	5602.76	5666.19	5251.53
2-Methy-4-pentenoic acid	Fatty Acids	HMDB0031158	30.9512	28.4615	23.0344	29.0656	30.2086	25.6522	17.0244	19.7415	15.8502	19.185	20.5287	21.6727
2-Hydroxycaproic acid	Fatty Acids	HMDB0001624	104.825	74.4239	75.8631	90.8553	105.961	83.9098	1281.05	1443.36	1317.39	1258.35	1272.18	1124.25
beta-Alanine	Amino Acids	HMDB0000056	272.824	205.568	219.962	258.616	258.956	236.366	65.4702	58.6765	61.6323	63.4918	63.6272	56.2216
Azelaic acid	Fatty Acids	HMDB0000784	2.48511	2.95437	3.09984	3.10712	1.76061	1.84971	2.66664	2.90739	2.46044	1.90107	2.23204	6.59681
Sebacic acid	Fatty Acids	HMDB0000792	0.319042	0.192985	0.308622	0.318216	0.20472	0.172873	0.132716	0.134481	0.0724003	0.0673359	0.153735	0.484481
Methylsuccinic acid	Fatty Acids	HMDB0001844	1.60389	1.14178	1.08343	1.34601	1.28853	1.03542	1.71841	1.81801	1.91206	2.05884	2.46257	3.21385
Adipic acid	Fatty Acids	HMDB0000448	2.6175	2.58162	2.56048	2.71653	3.01465	1.87025	3.03259	1.466	1.00222	1.32326	1.97546	3.96493
Methylglutaric acid	Fatty Acids	HMDB0000752	0.242507	0.197148	0.2086	0.260016	0.273944	0.204843	0.153057	0.147327	0.162363	0.176901	0.151229	0.261617
Pimelic acid	Fatty Acids	HMDB0000857	0.905037	0.535366	0.727257	0.810977	0.594158	0.574715	0.564601	0.655793	0.838394	0.626133	0.880725	0.877553
Suberic acid	Fatty Acids	HMDB0000893	1.69908	1.54259	1.51253	2.23724	1.04815	1.47499	1.18702	1.15792	1.07055	0.959218	0.62098	1.82043
Octanoic acid	Fatty Acids	HMDB0000482	124.154	76.9325	86.9566	65.5566	80.081	60.5334	473.543	472.686	504.898	524.987	483.372	609.248
Decanoic acid	Fatty Acids	HMDB0000511	3.14416	2.61218	2.51843	2.44058	2.3668	2.32754	10.1001	9.60881	12.7233	10.8529	15.2253	27.0348
Undecanoic acid	Fatty Acids	HMDB0000947	0.261068	0.247953	0.208713	0.368007	0.460074	0.360675	0.476146	0.469279	0.615248	0.451786	0.613523	0.572295
Alanine	Amino Acids	HMDB0000161	78615	67071.1	71426.1	79118.6	78164.6	68366.4	66637.5	63826.6	65043.4	67896	78281.6	92838
NAD	Nucleotides	HMDB0000902	0.809435	0.817518	0.669734	0.829316	1.34	1.53981	0.59669	0.960613	1.03205	0.897992	1.18149	1.62561
ADP	Nucleotides	HMDB0248025	47.284	83.3988	140.4	61.1469	44.6381	39.4833	26.0922	13.0115	24.9512	15.0843	21.4627	31.6683
NADH	Nucleotides	HMDB0001487	11.0839	12.6333	11.2208	12.9273	24.4706	20.4459	7.36796	12.6243	15.5187	11.6463	21.3711	24.6708
NADP	Nucleotides	HMDB0000217	0.280648	0.34886	0.24979	0.096728	0.377674	0.205916	0.151588	0.452475	0.804418	0.098552	0.124962	0.241065
NADPH	Nucleotides	HMDB0000221	0.469731	0.786836	0.616986	0.305375	0.271427	0.299352	0.943966	1.25896	2.81143	1.74973	0.551382	0.947513
ATP	Nucleotides	HMDB0000538	8.19053	1.81297	0.487752	0.073297	0.383041	0.223057	0.229896	0.37421	0.218851	0.091643	0.425864	0.038987
GDP	Nucleotides	HMDB0001201	0.094477	0.14153	0.091244	0.032716	0.076679	0.073228	0.262077	0.423899	1.14914	0.149934	0.113887	0.218804
Fructose 1,6-bisphosphate	Carbohydrates	HMDB0001058	10.3254	10.6999	10.5302	4.79729	6.6491	7.52785	30.7761	27.6622	58.3524	16.0293	13.9184	20.2034
2-phosphoglyceric acid	Carbohydrates	HMDB0003391	0.451499	0.632484	0.432232	0.421375	0.377484	0.749598	0.442593	2.02664	2.49558	0.929958	0.917009	0.861513
GTP	Nucleotides	HMDB0001273	0.341467	0.613366	0.550808	0.193251	0.377484	0.661896	0.278029	0.931069	1.89304	0.929958	0.179212	0.284174
Acetyl coenzyme A	Carbohydrates	HMDB0001206	2.11147	3.89716	3.38987	2.92484	3.97614	3.75009	3.71102	5.59171	4.86555	4.54042	3.51377	4.33217

## Sheet: Z-score
Table S8 Comparative metabolomic analysis between LEU-28 and ALE0 strains.
Sample	ALE0-1	ALE0-2	ALE0-3	ALE0-4	ALE0-5	ALE0-6	LEU-28-1	LEU-28-2	LEU-28-3	LEU-28-4	LEU-28-5	LEU-28-6
Hydroxyphenyllactic acid	-0.970694	-0.972486	-0.934902	-0.94611	-0.948062	-0.906874	0.77118	0.798965	0.842556	0.827102	1.31814	1.12119
3-Hydroxyisovaleric acid	0.819581	0.695588	1.00397	1.37924	1.24655	0.435143	-0.907348	-0.930393	-0.957268	-0.938089	-0.927978	-0.91899
2-Hydroxybutyric acid	1.70268	0.648089	0.435715	1.18074	0.865479	0.622461	-0.902888	-0.914325	-0.911494	-0.921125	-0.913746	-0.891587
4-Hydroxyproline	1.01586	0.928617	0.543626	1.34286	1.1298	0.667224	-0.909116	-0.980211	-0.982103	-0.921529	-0.934051	-0.900977
Malonylcarnitine	0.975518	0.720719	0.889218	1.03789	1.10331	0.992926	-0.929822	-0.993996	-0.914129	-0.951566	-0.99239	-0.937685
Melibiose	1.05915	0.947725	1.20395	0.859651	0.929406	0.693169	-1.03452	-0.966842	-1.06459	-0.80119	-0.913514	-0.912395
Citrulline	0.970713	0.922317	0.800887	1.30765	0.986182	0.697929	-0.875749	-0.931433	-0.980088	-0.957669	-0.987727	-0.953006
Asparagine	1.17511	1.31791	0.863751	0.990737	0.833465	0.436042	-0.90175	-0.972685	-0.999085	-0.866894	-0.934724	-0.941882
2-Hydroxycaproic acid	-0.926715	-0.975188	-0.972893	-0.948989	-0.924904	-0.960063	0.948726	1.20752	1.00667	0.912541	0.934578	0.698713
Arginine	-0.865117	-0.974833	-1.01542	-0.922172	-0.94985	-0.959471	0.776067	0.782683	0.916827	0.814564	1.14408	1.25264
Carnitine	0.663325	1.03535	0.933234	1.13283	0.961917	0.98404	-0.934269	-0.96806	-1.00717	-0.947088	-0.927899	-0.926207
Fructose	-0.909918	-0.915475	-0.918966	-0.924814	-0.947656	-0.89137	0.382928	0.877133	0.732852	0.676544	1.3913	1.44744
GABA	1.04533	0.766267	0.774296	1.28853	1.09536	0.702132	-0.887952	-0.978218	-0.96476	-0.96971	-0.945775	-0.925491
Methylmalonic acid	1.01404	0.869746	0.343157	1.18359	1.19362	1.00488	-0.885695	-0.977466	-0.983679	-1.00272	-0.905033	-0.854443
Malic acid	0.735981	0.610171	0.19519	1.44517	1.53154	0.874481	-0.890274	-0.917215	-0.925337	-0.910919	-0.880138	-0.868647
beta-Alanine	1.26199	0.560758	0.710836	1.11385	1.1174	0.881865	-0.899929	-0.970762	-0.939944	-0.920556	-0.919145	-0.996358
alpha-Ketoisovaleric acid	-0.907782	-0.950128	-0.844173	-0.985337	-0.958333	-0.989624	0.608457	0.780421	0.884074	0.956497	0.956065	1.44986
N-Acetylserotonin	-0.821227	-0.858243	-0.931843	-0.941063	-0.915249	-0.942827	0.540751	0.641102	0.393573	0.971017	1.11107	1.75294
Maleic acid	0.906377	0.570299	0.0847884	1.07103	1.6758	1.04773	-0.803277	-0.940063	-0.886194	-0.888303	-0.923105	-0.915085
Ribulose	-0.857913	-0.96119	-0.943741	-0.889777	-0.927877	-0.935021	0.440444	0.820065	0.696217	0.703858	1.41051	1.44442
Xylulose	-0.854068	-0.965748	-0.951526	-0.877509	-0.925886	-0.922862	0.39651	0.826485	0.70946	0.690851	1.40673	1.46756
Homovanillic acid	-0.874546	-0.927225	-0.915847	-0.919418	-0.930073	-0.865816	0.717982	0.563639	0.584552	0.72291	1.01238	1.83146
Histidine	-0.929256	-0.911083	-0.922591	-0.972313	-0.936418	-0.874517	0.507084	0.904906	0.611191	0.745925	1.33298	1.44409
N-Acetylhistidine	-0.947931	-0.870576	-1.02444	-0.920227	-1.00397	-0.934836	0.823575	0.789853	0.814983	0.984569	1.07427	1.21473
Ornithine	1.12851	0.984313	0.783949	1.1251	0.814413	0.87092	-0.820408	-0.969515	-1.02732	-0.923268	-0.965618	-1.00107
Fumaric acid	0.893894	0.489993	0.0535702	1.43431	1.49213	0.966304	-0.827504	-0.925887	-0.901832	-0.896859	-0.891175	-0.886944
GMP	-0.647931	-1.16022	-0.920759	-0.874201	-0.949522	-0.987509	0.649849	1.00029	1.19993	1.03684	1.29616	0.357063
Isovaleric acid	1.45298	0.264215	0.970255	0.279866	1.70579	0.557678	-0.75987	-0.931041	-0.878667	-0.91821	-0.881311	-0.861681
1-Methylhistidine	1.03124	0.645065	0.768766	1.0172	1.15595	1.07381	-0.889179	-0.975628	-0.969992	-0.975868	-0.941785	-0.939577
ortho-Hydroxyphenylacetic acid	0.362522	0.602861	0.969004	0.846063	0.598883	1.9309	-0.931249	-0.877215	-0.96739	-0.945062	-0.926282	-0.66303
Glyceraldehyde	-0.814613	-1.00411	-0.94831	-0.959047	-0.886416	-0.830678	0.401599	0.652174	0.738693	0.670228	1.41867	1.56181
Fructose 6-phosphate	-0.568157	-0.915982	-1.08843	-1.00104	-1.11447	-0.82442	0.458471	1.01319	1.01594	0.490133	1.33094	1.20383
Glutamine	0.804262	1.18942	0.775116	1.32159	0.981124	0.523563	-0.658702	-0.946151	-0.989743	-0.840042	-1.13584	-1.02461
Glycylproline	1.28036	1.31565	0.492383	1.08782	0.967788	0.387812	-0.952863	-0.937227	-0.976931	-0.942522	-0.812256	-0.910006
Leucine	1.45967	0.750921	0.616977	0.907711	1.21982	0.631446	-0.849046	-0.918519	-0.917459	-0.976738	-0.934993	-0.989788
Citramalic acid	-0.83181	-0.903082	-0.952968	-0.92488	-0.91337	-0.924125	0.573586	0.607586	0.464419	0.981359	1.11302	1.71026
p-Hydroxyphenylacetic acid	0.893844	0.678937	0.51883	0.615927	1.09976	1.67037	-0.654087	-0.988792	-0.907325	-0.911809	-1.02054	-0.995115
Homocitrulline	-0.670525	-0.911007	-1.22424	-0.607117	-0.877896	-1.18987	0.900106	0.859841	0.391767	1.52312	0.984301	0.821512
Glycine	0.961933	0.985748	0.964505	1.57117	0.67805	0.350694	-0.92737	-0.745934	-1.06094	-0.966103	-0.856817	-0.954931
Octanoic acid	-0.759972	-0.967704	-0.923607	-1.01775	-0.953853	-1.03984	0.777007	0.773239	0.914943	1.00331	0.820245	1.37398
2-Hydroxy-3-methylbutyric acid	-0.868743	-0.995988	-1.07155	-0.96474	-0.866692	-0.942865	0.998215	1.19549	0.899147	0.910917	0.936264	0.770549
3-Hydroxylisovalerylcarnitine	0.838329	0.845649	1.38241	1.12216	0.751834	0.67048	-1.07836	-0.961937	-1.13051	-0.639299	-0.881993	-0.918756
Isoleucine	1.27585	1.2721	0.306626	1.17014	0.874131	0.631365	-0.863459	-0.921718	-0.809649	-0.929522	-1.03109	-0.974776
Tryptophan	0.799387	1.40388	0.761928	1.48948	0.841642	0.101683	-0.915616	-0.929749	-0.934504	-0.957172	-0.84841	-0.812553
N-Acetylserine	-0.762661	-0.839902	-0.974935	-0.938194	-0.930776	-0.872095	0.568388	0.462956	0.596494	0.79046	0.934612	1.96565
Galactonic acid	0.866281	0.898195	1.0525	0.929081	1.19012	0.780287	-0.93673	-0.955925	-0.958003	-0.955007	-0.954111	-0.956683
Gluconolactone	0.939058	0.803927	1.1007	0.956094	1.06709	0.860422	-0.940907	-0.95656	-0.957754	-0.956045	-0.956785	-0.959241
Glucaric acid	0.910405	0.666479	0.65519	1.42795	1.35331	0.429642	-0.956156	-0.943871	-1.11358	-0.472379	-0.806185	-1.15081
Glycolic acid	1.37228	0.934711	1.42299	0.917111	0.462866	0.256599	-1.12883	-0.99285	-1.08296	-0.918182	-0.776442	-0.467295
N-Acetyltryptophan	0.790252	1.55061	0.9751	1.3642	0.659997	-0.0168887	-0.886209	-0.883854	-0.890759	-0.896446	-0.896507	-0.869491
Indole-3-pyruvic acid	1.25471	1.40076	1.12121	0.917183	0.701764	0.00779664	-0.861653	-0.924844	-0.961334	-0.881332	-0.885436	-0.888825
Linoelaidic acid	-0.889216	-0.930627	-0.788095	-0.612464	-1.09124	-1.07372	0.841092	1.19845	0.412967	0.878335	0.392003	1.66251
N-Acetyaspartic acid	-0.790747	-0.878855	-1.14438	-0.705313	-0.777829	-0.83939	0.423289	0.492353	0.388507	0.494008	1.4492	1.88916
Methylmalonylcarnitine	0.674498	0.595399	1.00045	1.64722	1.1931	0.221697	-1.07582	-0.767498	-0.953267	-1.08526	-0.968906	-0.481616
SAH	-0.862238	-0.930305	-1.01737	-0.883114	-0.756609	-0.988489	0.406592	0.900544	0.85673	0.413264	1.59308	1.26791
Phenyllactic acid	-0.925025	-0.921838	-0.932594	-0.949207	-0.920803	-0.842696	0.71876	0.706339	0.661286	0.613309	1.05136	1.74111
Proline	1.19352	1.09957	0.811945	0.913077	1.02216	0.647191	-0.837183	-0.955272	-0.954276	-0.937165	-0.988156	-1.0154
Xylose	-0.765099	-0.877862	-0.996127	-0.925772	-0.918855	-0.776116	0.0376322	1.01916	0.785662	0.413612	1.56616	1.4376
Serine	-0.755668	-0.679094	-1.2067	-0.482902	-1.30407	-0.860755	0.387978	0.536202	0.426668	1.4191	1.1377	1.38155
Lysine	-0.673584	-0.945554	-1.06131	-0.48937	-1.49333	-0.642252	0.403115	1.38665	0.653371	1.06982	1.33251	0.459925
Homoserine	0.478613	1.43584	0.710455	1.30669	0.984241	0.419859	-1.20005	-0.867946	-1.37022	-0.861457	-0.483616	-0.552405
3-Methyl-2-oxopentanoic acid	-0.375456	-0.798331	-0.76036	-1.22345	-1.11465	-1.14411	1.31297	0.953153	1.24865	0.431323	0.996769	0.473493
Adipoylcarnitine	-0.903404	-1.08723	-0.834172	-0.69684	-0.976526	-1.17101	0.940096	1.24687	0.876624	0.998788	0.798095	0.808711
Aminocaproic acid	-0.494295	-0.568356	-0.978173	-1.13346	-1.02365	-0.968463	0.277119	1.1321	1.21358	1.48925	1.07507	-0.0207311
Pyruvic acid	-0.784017	-0.867416	-0.630723	-1.02882	-1.14035	-1.18028	0.757272	0.875795	0.926579	1.00015	0.773531	1.29827
Threonine	0.927611	1.12757	0.603814	1.30625	0.91322	0.635489	-1.05598	-0.874914	-1.36873	-1.0646	-0.50038	-0.64935
Oxoadipic acid	-0.63859	-1.04826	-0.844478	-1.03263	-0.967224	-1.04636	1.27821	0.873258	1.04811	0.64692	1.23417	0.49687
Glucose	1.07653	2.03352	0.786379	0.288544	0.583158	0.407812	-0.967632	-0.763147	-0.912896	-0.911826	-0.783613	-0.836831
Glycyleucine	1.62125	0.648958	0.213623	1.04084	1.40525	0.294413	-0.75652	-0.757857	-1.23487	-0.858205	-0.658849	-0.958038
Tartaric acid	1.29364	0.902925	0.796818	1.14957	1.0228	0.432341	-0.843029	-1.00755	-0.733126	-0.871183	-1.03432	-1.10889
Decanoic acid	-0.697639	-0.768079	-0.780492	-0.790801	-0.800571	-0.805769	0.223407	0.15835	0.570742	0.323083	0.90203	2.46574
Erythronic acid	1.0763	1.07322	0.688826	1.09253	0.942422	0.799559	-0.813364	-0.942745	-0.805193	-0.836963	-1.07338	-1.20122
Threonic acid	1.19639	0.867117	0.909161	1.14392	0.658509	0.87863	-0.8842	-0.925639	-0.751663	-0.813794	-1.05398	-1.22445
gamma-Glutamylalanine	1.35841	0.632488	0.0104716	1.70929	0.805502	0.551649	-0.952034	-1.02422	-1.16527	-1.1027	-0.487264	-0.336328
Myristoleic acid	-0.504457	-0.872159	-0.481177	-1.19458	-1.08482	-1.09792	1.38112	1.23696	1.02473	-0.0601638	0.617125	1.03535
alpha-Aminobutyric acid	1.06077	0.94115	0.853938	1.03838	0.914447	0.838146	-1.09198	-1.13527	-1.05951	-1.10044	-0.761606	-0.498029
Indoleacetic acid	0.576717	1.43865	0.868208	1.88554	0.510145	-0.553829	-0.785186	-0.790665	-0.790101	-0.789433	-0.787191	-0.782858
N-Phenylacetylphenylalanine	-0.435863	-0.917042	-1.11639	-1.23704	-0.392022	-1.24317	1.32892	0.97459	0.79565	0.683977	0.29843	1.25996
Gallic acid	-0.477461	-0.673304	-1.08793	-0.491366	-1.09606	-1.2702	-0.221697	1.11666	0.573651	1.27513	1.35017	1.00242
2-Hydroxyglutaric acid	1.41552	0.644465	0.561841	1.32394	1.0151	0.399985	-0.805153	-1.04075	-1.34132	-1.03883	-0.752376	-0.382412
Tyrosine	-1.00549	-0.933161	-1.09038	-1.09807	-1.09166	-0.398122	0.758389	0.898161	0.785419	0.983359	1.04064	1.15093
4-Hydroxyhippuric acid	0.696205	1.10196	1.34746	1.1038	0.830835	0.545658	-0.924377	-0.914866	-0.925612	-0.982353	-0.917785	-0.960924
Phenylpyruvic acid	-0.947509	-1.08024	-0.965304	-1.13797	-1.06088	-0.454147	1.01584	0.833986	0.767173	1.04653	0.977677	1.00484
Isocitric acid	0.67431	0.168726	2.01994	0.663801	1.31884	0.0588479	-0.772503	-0.959669	-0.956085	-0.746788	-0.431271	-1.03815
2-Methylpentanoic acid	-0.899171	-0.951935	-0.550972	-0.986809	-0.637279	-0.983067	0.44604	0.603273	0.153672	0.406834	1.47017	1.92925
2-Methy-4-pentenoic acid	1.4219	0.950086	-0.0783846	1.06457	1.28117	0.417709	-1.21731	-0.702398	-1.43983	-0.80786	-0.553218	-0.336434
3-Hydroxybutyric acid	1.40759	-0.0601062	1.21557	0.557745	1.28049	0.637417	-0.606715	-1.22667	-1.29703	-1.13105	-0.536923	-0.240323
Acetylglycine	1.60137	0.642552	0.138006	1.20052	1.32379	0.103049	-1.09605	-0.675455	-1.31689	-0.848956	-0.773022	-0.298915
Oleic acid	-0.719834	-1.22056	-0.281396	-0.597019	-1.02038	-1.07172	1.28613	1.26574	1.70104	0.0852024	0.135329	0.43748
Ethylmethylacetic acid	1.5437	0.209381	0.734688	-0.246694	1.81945	0.814421	-0.664099	-0.902809	-0.823089	-0.788309	-0.895848	-0.800801
Glutaconic acid	-0.419036	-0.844211	-1.0106	-0.751647	-0.73163	-1.00645	0.70317	0.15496	0.217465	0.436869	0.941557	2.30956
Phenylalanine	-1.02032	-1.05863	-1.11459	-1.01517	-1.08827	-0.230253	0.807457	0.966524	0.784962	0.74633	0.887258	1.33471
N-Acetylglutamine	-0.561459	-0.862785	-1.37696	-1.05951	-1.10744	0.072731	0.706546	0.456187	0.617509	1.58702	0.0876249	1.44053
10Z-Nonadecenoic acid	-1.38744	-0.774267	-0.49863	-0.0981658	-0.973901	-1.13197	0.344052	1.97907	0.622612	0.280843	0.549998	1.0878
Glutaric acid	-0.641993	-0.702509	-0.918462	-0.751326	-0.747083	-0.828439	0.13673	0.364617	0.208106	0.314413	1.15447	2.41147
4-Hydroxybenzoic acid	-1.07819	-0.711236	-0.821289	-1.38885	-0.761087	-0.662933	1.31571	0.770076	0.662675	0.745138	0.4509	1.47909
Oxoglutaric acid	-0.216862	-1.11249	-0.359795	-1.01892	-0.724002	-1.45043	0.514471	0.629288	-0.189611	1.49364	1.09851	1.3362
Glucose 6-phosphate	-0.13056	-0.863295	-0.966352	-0.853206	-1.06322	-0.855724	-0.313086	0.990773	0.460759	0.336854	1.58644	1.67062
beta-D-Fucose	1.40409	1.34194	0.956467	0.283259	1.03232	-0.282255	-0.899215	-1.08192	-1.16061	-0.960991	0.247946	-0.881023
Tridecanoic acid	-0.922021	-0.999988	-0.222084	-0.532122	-0.682698	-1.18911	0.546872	1.88502	0.445717	0.434258	-0.365215	1.60136
Methylsuccinic acid	-0.187283	-0.910421	-1.00174	-0.590838	-0.680783	-1.07688	-0.0080656	0.147793	0.294974	0.524666	1.15646	2.33212
Pyroglutamic acid	1.33595	0.4838	1.65314	0.612999	0.655505	-0.0624925	-1.12269	-1.12399	-1.21448	-0.842907	-0.761639	0.386808
Methylcysteine	1.17929	1.19883	0.632132	1.12268	0.885061	0.588405	-0.956338	-1.08459	-0.610385	-1.01093	-0.912094	-1.03206
Valeric acid	0.0707258	-1.43118	-1.09112	-0.741768	-0.689298	-0.820832	0.538061	0.0871765	0.00151916	1.1005	1.24324	1.73298
AMP	-0.537284	-1.02191	-0.684476	-0.685895	-0.70312	-1.10957	-0.156919	0.597242	0.490147	0.284884	1.56304	1.96386
NAD	-0.6522	-0.6278	-1.07389	-0.59219	0.949322	1.55244	-1.29437	-0.19587	0.019768	-0.38489	0.470841	1.81144
ADP	0.043463	1.04609	2.62859	0.428329	-0.02999	-0.1731	-0.54487	-0.90802	-0.57655	-0.85048	-0.6734	-0.39007
NADH	-0.76593	-0.4971	-0.74218	-0.44609	1.5567	0.85841	-1.41066	-0.49867	0.003523	-0.66836	1.01893	1.59143
NADP	-0.02724	0.316344	-0.18267	-0.95364	0.46148	-0.40366	-0.67731	0.838252	2.61099	-0.94446	-0.81143	-0.22662
NADPH	-0.53827	-0.21702	-0.38909	-0.70478	-0.73917	-0.71088	-0.05784	0.261277	1.83404	0.758455	-0.45555	-0.05424
ATP	3.10831	0.333739	-0.242798	-0.423107	-0.288352	-0.357954	-0.354978	-0.292194	-0.359784	-0.415126	-0.269722	-0.438034
GDP	-0.460065	-0.306708	-0.470602	-0.661358	-0.518072	-0.52932	0.0861841	0.613601	2.97732	-0.279317	-0.396803	-0.054853
Fructose 1,6-bisphosphate	-0.518152	-0.493265	-0.504538	-0.885511	-0.762452	-0.704057	0.840865	0.633938	2.67339	-0.139109	-0.279387	0.138271
2-phosphoglyceric acid	-0.654757	-0.38746	-0.683212	-0.699247	-0.76407	-0.214495	-0.66791	1.67157	2.36415	0.0518791	0.0327547	-0.0492073
GTP	-0.390547	0.160468	0.0336913	-0.690914	-0.204361	0.258816	-0.519107	0.804307	2.75377	-0.980112	-0.719364	-0.506654
Acetyl coenzyme A	-1.95805	0.014888	-0.545596	-1.0594	0.102148	-0.147604	-0.190774	1.88713	1.08483	0.725602	-0.408705	0.495521

## Sheet: Significance
Table S8 Comparative metabolomic analysis between LEU-28 and ALE0 strains.
Name	Group	HMDB	FC	log2FC	Pvalue	Up.Down
Hydroxyphenyllactic acid	Phenylpropanoic Acids	HMDB0000755	0.0898596	-3.47618	1.6e-11	down
3-Hydroxyisovaleric acid	SCFAs	HMDB0000754	18.0133	4.17099	7.39e-11	up
2-Hydroxybutyric acid	Organic Acids	HMDB0000008	42.3206	5.40329	8.08e-11	up
4-Hydroxyproline	Amino Acids	HMDB0000725	7.63224	2.93211	1.6e-10	up
Malonylcarnitine	Carnitines	HMDB0002095	7.04965	2.81755	2.29e-10	up
Melibiose	Carbohydrates	HMDB0000048	2.19481	1.13409	4.33e-10	up
Citrulline	Amino Acids	HMDB0000904	7.94758	2.99052	4.75e-10	up
Asparagine	Amino Acids	HMDB0000168	6.07225	2.60223	6.61e-10	up
2-Hydroxycaproic acid	Fatty Acids	HMDB0001624	0.0696203	-3.84435	7.19e-10	down
Arginine	Amino Acids	HMDB0000517	0.418875	-1.25541	1.19e-09	down
Carnitine	Carnitines	HMDB0000062	8.97393	3.16574	1.2e-09	up
Fructose	Carbohydrates	HMDB0000660	0.0680888	-3.87644	1.74e-09	down
GABA	Amino Acids	HMDB0000112	12.1229	3.59967	2.54e-09	up
Methylmalonic acid	Organic Acids	HMDB0000202	4.78803	2.25943	3.03e-09	up
Malic acid	Organic Acids	HMDB0000156	17.3943	4.12054	6.26e-09	up
beta-Alanine	Amino Acids	HMDB0000056	3.93447	1.97617	8.29e-09	up
alpha-Ketoisovaleric acid	Organic Acids	HMDB0000019	0.115218	-3.11756	1.69e-08	down
N-Acetylserotonin	Indoles	HMDB0001238	0.136636	-2.87159	2.47e-08	down
Maleic acid	Organic Acids	HMDB0000176	12.527	3.64697	3.56e-08	up
Ribulose	Carbohydrates	HMDB0000621	0.171549	-2.54331	5.25e-08	down
Xylulose	Carbohydrates	HMDB0001644	0.176751	-2.50021	6.1e-08	down
Homovanillic acid	Phenols	HMDB0000118	0.12965	-2.94731	7.43e-08	down
Histidine	Amino Acids	HMDB0000177	0.188944	-2.40397	1.04e-07	down
N-Acetylhistidine	Amino Acids	HMDB0032055	0.138913	-2.84775	1.14e-07	down
Ornithine	Amino Acids	HMDB0000214	5.42173	2.43875	1.18e-07	up
Fumaric acid	Organic Acids	HMDB0000134	12.3662	3.62834	1.2e-07	up
GMP	Nucleotides	HMDB0001397	0.457676	-1.1276	1.81e-07	down
Isovaleric acid	SCFAs	HMDB0000718	8.5952	3.10353	1.87e-07	up
1-Methylhistidine	Amino Acids	HMDB0000001	18.2005	4.18591	1.98e-07	up
ortho-Hydroxyphenylacetic acid	Benzenoids	HMDB0000669	5.28728	2.40253	2.23e-07	up
Glyceraldehyde	Carbohydrates	HMDB0001051	0.119085	-3.06994	3.27e-07	down
Fructose 6-phosphate	Carbohydrates	HMDB0000124	0.49405	-1.01727	4.4e-07	down
Glutamine	Amino Acids	HMDB0000641	2.84179	1.5068	4.55e-07	up
Glycylproline	Peptides	HMDB0000721	3.45948	1.79056	4.8e-07	up
Leucine	Amino Acids	HMDB0000687	2.5876	1.37162	5.21e-07	up
Citramalic acid	Fatty Acids	HMDB0000426	0.215973	-2.21107	6.97e-07	down
p-Hydroxyphenylacetic acid	Phenols	HMDB0000020	5.11125	2.35368	7.26e-07	up
Homocitrulline	Amino Acids	HMDB0000679	0.676409	-0.564032	1.22e-06	down
Glycine	Amino Acids	HMDB0000123	2.01527	1.01097	1.24e-06	up
Octanoic acid	Fatty Acids	HMDB0000482	0.161048	-2.63443	1.51e-06	down
2-Hydroxy-3-methylbutyric acid	Fatty Acids	HMDB0000407	0.165107	-2.59853	1.78e-06	down
3-Hydroxylisovalerylcarnitine	Carnitines	HMDB0061189	3.1195	1.64132	2.23e-06	up
Isoleucine	Amino Acids	HMDB0000172	2.1726	1.11942	2.56e-06	up
Tryptophan	Amino Acids	HMDB0000929	4.3161	2.10973	2.6e-06	up
N-Acetylserine	Amino Acids	HMDB0002931	0.322023	-1.63476	3.05e-06	down
Galactonic acid	Carbohydrates	HMDB0000565	201.669	7.65585	3.11e-06	up
Gluconolactone	Carbohydrates	HMDB0000150	242.438	7.92147	3.33e-06	up
Glucaric acid	Carbohydrates	HMDB0000663	2.30902	1.20728	3.62e-06	up
Glycolic acid	Organic Acids	HMDB0000115	2.16058	1.11142	3.94e-06	up
N-Acetyltryptophan	Amino Acids	HMDB0013713	12.3335	3.62451	5.25e-06	up
Indole-3-pyruvic acid	Indoles	HMDB0060484	5.21471	2.38259	5.65e-06	up
Linoelaidic acid	Fatty Acids	HMDB0006270	0.249271	-2.00421	6.73e-06	down
N-Acetyaspartic acid	Amino Acids	HMDB0000812	0.332027	-1.59063	7.03e-06	down
Methylmalonylcarnitine	Carnitines	HMDB0013133	3.05642	1.61184	7.11e-06	up
SAH	Nucleotides	HMDB0000939	0.487549	-1.03638	8.21e-06	down
Phenyllactic acid	Phenylpropanoic Acids	HMDB0000779	0.0254761	-5.29471	1.42e-05	down
Proline	Amino Acids	HMDB0000162	16.2188	4.0196	1.45e-05	up
Xylose	Carbohydrates	HMDB0000098	0.318076	-1.65255	1.64e-05	down
Serine	Amino Acids	HMDB0000187	0.718941	-0.476054	1.71e-05	down
Lysine	Amino Acids	HMDB0000182	0.790681	-0.338833	1.93e-05	down
Homoserine	Amino Acids	HMDB0000719	1.60501	0.682585	2.46e-05	up
3-Methyl-2-oxopentanoic acid	Organic Acids	HMDB0000491	0.486314	-1.04004	2.57e-05	down
Adipoylcarnitine	Carnitines	HMDB0061677	0.26656	-1.90747	2.74e-05	down
Aminocaproic acid	Amino Acids	HMDB0001901	0.360792	-1.47076	3.41e-05	down
Pyruvic acid	Organic Acids	HMDB0000243	0.314929	-1.6669	4.06e-05	down
Threonine	Amino Acids	HMDB0000167	1.96503	0.974554	4.48e-05	up
Oxoadipic acid	Organic Acids	HMDB0000225	0.142248	-2.81352	5.1e-05	down
Glucose	Carbohydrates	HMDB0000122	12.9361	3.69333	5.37e-05	up
Glycyleucine	Peptides	HMDB0000759	3.43704	1.78117	5.66e-05	up
Tartaric acid	Carbohydrates	HMDB0000956	6.6971	2.74354	5.99e-05	up
Decanoic acid	Fatty Acids	HMDB0000511	0.180135	-2.47285	6.88e-05	down
Erythronic acid	Carbohydrates	HMDB0000613	4.52074	2.17656	7.93e-05	up
Threonic acid	Carbohydrates	HMDB0000943	4.20143	2.07088	8.02e-05	up
gamma-Glutamylalanine	Peptides	HMDB0006248	1.96732	0.976231	8.14e-05	up
Myristoleic acid	Fatty Acids	HMDB0002000	0.359322	-1.47665	9.13e-05	down
alpha-Aminobutyric acid	Amino Acids	HMDB0000452	3.06827	1.61743	9.47e-05	up
Indoleacetic acid	Indoles	HMDB0000197	42.6887	5.41578	0.000118047	up
N-Phenylacetylphenylalanine	Amino Acids	HMDB0002372	0.5008	-0.997694	0.000118803	down
Gallic acid	Benzoic Acids	HMDB0005807	0.549743	-0.86317	0.000119184	down
2-Hydroxyglutaric acid	Organic Acids	HMDB0000606	2.48286	1.31201	0.000119348	up
Tyrosine	Amino Acids	HMDB0000158	0.262148	-1.93155	0.0001212	down
4-Hydroxyhippuric acid	Benzoic Acids	HMDB0013678	37.4341	5.22628	0.000131837	up
Phenylpyruvic acid	Benzenoids	HMDB0000205	0.217409	-2.20152	0.000161725	down
Isocitric acid	Organic Acids	HMDB0000193	1.98208	0.987018	0.000171104	up
2-Methylpentanoic acid	SCFAs	HMDB0031580	0.570869	-0.808769	0.00017521	down
2-Methy-4-pentenoic acid	Fatty Acids	HMDB0031158	1.46816	0.554006	0.000177052	up
3-Hydroxybutyric acid	Organic Acids	HMDB0000357	1.44273	0.528797	0.000184539	up
Acetylglycine	Amino Acids	HMDB0000532	1.34805	0.430873	0.000209479	up
Oleic acid	Fatty Acids	HMDB0000207	0.55432	-0.851208	0.000210602	down
Ethylmethylacetic acid	SCFAs	HMDB0002176	3.54934	1.82755	0.000227123	up
Glutaconic acid	Organic Acids	HMDB0000620	0.5091	-0.973978	0.000235426	down
Phenylalanine	Amino Acids	HMDB0000159	0.238002	-2.07096	0.000293394	down
N-Acetylglutamine	Amino Acids	HMDB0006029	0.63188	-0.662278	0.000502589	down
10Z-Nonadecenoic acid	Fatty Acids	HMDB0013622	0.539366	-0.890664	0.000571905	down
Glutaric acid	Organic Acids	HMDB0000661	0.409708	-1.28733	0.000572597	down
4-Hydroxybenzoic acid	Benzoic Acids	HMDB0000500	0.313323	-1.67428	0.00059927	down
Oxoglutaric acid	Organic Acids	HMDB0000208	0.550511	-0.861158	0.000783039	down
Glucose 6-phosphate	Carbohydrates	HMDB0001401	0.62926	-0.668271	0.000853638	down
beta-D-Fucose	Carbohydrates	HMDB0003081	2.35958	1.23853	0.000863214	up
Tridecanoic acid	Fatty Acids	HMDB0000910	0.485871	-1.04135	0.00106662	down
Methylsuccinic acid	Fatty Acids	HMDB0001844	0.56881	-0.813981	0.00109002	down
Pyroglutamic acid	Amino Acids	HMDB0000267	1.20049	0.263624	0.00109636	up
Methylcysteine	Amino Acids	HMDB0002108	11.9988	3.58482	0.00110415	up
Valeric acid	SCFAs	HMDB0000892	0.570546	-0.809584	0.00112423	down
AMP	Nucleotides	HMDB0000045	0.732172	-0.449746	0.00160557	down
ADP	Nucleotides	HMDB0248025	3.14774	1.65431	0.0137019	up
NADPH	Nucleotides	HMDB0000221	0.332774	-1.58739	0.0224064	down
ATP	Nucleotides	HMDB0000538	8.09789	3.01755	0.0235447	up
Fructose 1,6-bisphosphate	Carbohydrates	HMDB0001058	0.302679	-1.72414	0.0163879	down
2-phosphoglyceric acid	Carbohydrates	HMDB0003391	0.399395	-1.32411	0.042379	down
Acetyl coenzyme A	Carbohydrates	HMDB0001206	0.755031	-0.405393	0.0295844	down
