# Supplementary material for: Model-guided metabolic rewiring to bypass pyruvate oxidation for pyruvate derivative synthesis by minimizing carbon loss
Source: mSystems. 2024 Feb 5;9(3):e00839-23. doi: 10.1128/msystems.00839-23 (PMC10949502; doi:10.1128/msystems.00839-23)
Supplement: Table S9 — Strains, plasmids, and primers. [file msystems.00839-23-s0010.xlsx]

## Sheet: Strains and Plasmids
Table S9 Strains, plasmids and primers used in this study.
Names	Characteristics	Note
Strains
Escherichia coli
EC135	TOP10 Adcm::FRTrecAAdam::FRI genotype: F mcrAA(mrr-hsdRMS-merBC 080 lacZ AM15 AlacX74 nupG recAlaraD139 A(ara-leu)7697 galE15 galk16rpsLSt) endA Adcm:-FRTrecAAdam:-FRT	Zhang et al. 2012
W3110	W3110 F-λ- IN (rrnD-rTNE) rph-l	E. coli Genetic Stock Center
BL21(DE3)	F- opmT hsdA (rBB-mB-) gal dcm(DE3)	ThermoFisher Scientific
Corynebacterium glutamicum
WT	Corynebacterium glutamicum ATCC 13032	ATCC
LEU-1	WT-PleuCD::Ptuf harboring pXMJ-leuAr	This study
LEU-2	WT-PleuCD::Ptuf ΔilvA harboring pXMJ-leuAr	This study
LEU-3	WT-PleuCD::Ptuf ΔilvAΔalaT harboring pXMJ-leuAr	This study
LEU-4	WT-PleuCD::Ptuf ΔilvAΔldhA harboring pXMJ-leuAr	This study
LEU-5	WT-PleuCD::Ptuf ΔilvAΔpyc harboring pXMJ-leuAr	This study
LEU-6	WT-PleuCD::Ptuf ΔilvAΔldhAΔalaT harboring pXMJ-leuAr	This study
LEU-7	WT-PleuCD::Ptuf ΔilvAΔlalaTΔpyc harboring pXMJ-leuAr	This study
LEU-8	WT-PleuCD::Ptuf ΔilvAΔldhAΔpyc harboring pXMJ-leuAr	This study
LEU-9	WT-PleuCD::Ptuf ΔilvAΔldhAΔalaTΔpyc harboring pXMJ-leuAr	This study
LEU-10	WT-PleuCD::Ptuf ΔilvAΔldhAΔpycPdapA-acn harboring pXMJ-leuAr	This study
LEU-11	WT-PleuCD::Ptuf ΔilvAΔldhAΔpycPhom-acn harboring pXMJ-LeuAr	This study
LEU-12	WT-PleuCD::Ptuf ΔilvAΔldhAΔpycPdapA-acn harboring pleuAr-fxpK	This study
LEU-13	WT-PleuCD::Ptuf ΔilvAΔldhAΔpycPhom-acn haboring pleuAr-fxpK	This study
LEU-14	WT-PleuCD::Ptuf ΔilvAΔldhAΔpycPhom-acn harboring pleuAr-tsf(D10)-RBS2-3-fxpK	This study
LEU-15	WT-PleuCD::Ptuf ΔilvAΔldhAΔpycPhom-acn haboring pleuAr-tsf(G6)-RBS2-3-fxpK	This study
LEU-16	WT-PleuCD::Ptuf ΔilvAΔldhAΔpycPhom-acn haboring pleuAr-tsf(G9)-RBS2-3-fxpK	This study
LEU-17	WT-PleuCD::Ptuf ΔilvAΔldhAΔpycPhom-acn harboring pleuAr-tsf(H4)-RBS2-3-fxpK	This study
LEU-18	WT-PleuCD::Ptuf ΔilvAΔldhAΔpycPdapA-acn harboring pleuAr-tsf(H7)-RBS2-3-fxpK	This study
LEU-19	WT-PleuCD::Ptuf ΔilvAΔldhAΔpycPhom-acn harboring pleuAr-tsf(H4)-RBS2-3-fxpK and pT7RNAP*-PT7(C4)-anti-aceE-sRNA	This study
LEU-20	WT-PleuCD::Ptuf ΔilvAΔldhAΔpycPhom-acn harboring pleuAr-tsf(H4)-RBS2-3-fxpK and pT7RNAP*- PT7(C4)-anti-aceE-PT7(H9)-anti-gltA-sRNA	This study
LEU-21	WT-PleuCD::Ptuf ΔilvAΔldhAΔpycPhom-acn harboring pleuAr-tsf(H4)-RBS2-3-fxpK and pT7RNAP*- PT7(C4)-anti-aceE- PT7(3H5)-anti-gltA-sRNA	This study
LEU-22	WT-PleuCD::Ptuf ΔilvAΔldhAΔpycPhom-acn harboring pleuA-tsf(H4)-RBS2-3-fxpK and pT7RNAP*-PT7(C4)-anti-aceE-PT7-anti-gltA-sRNA	This study
LEU-23	WT-PleuCD::Ptuf ΔilvAΔldhAΔpycPhom-acn harboring pleuAr-tsf(H4)-RBS2-3-fxpK and pT7RNAP*- PT7(H9)-anti-gltA-sRNA	This study
LEU-24	WT-PleuCD::Ptuf ΔilvAΔldhAΔpycPhom-acn harboring pleuAr-tsf(H4)-RBS2-3-fxpK and pT7RNAP*- PT7(H10)-anti-aceE-PT7(H9)-anti-gltA-sRNA	This study
LEU-25	WT-PleuCD::Ptuf ΔilvAΔldhAΔpycPhom-acn harboring pleuAr-tsf(H4)-RBS2-3-fxpK and pT7RNAP*- PT7(4A6)-anti-aceE-PT7(H9)-anti-gltA-sRNA	This study
LEU-26	WT-PleuCD::Ptuf ΔilvAΔldhAΔpycPhom-acn harboring pleuAr-tsf(H4)-RBS2-3-fxpK and pT7RNAP*-PT7(H10)-anti-aceE- PT7(3H5)-anti-gltA-sRNA	This study
LEU-27	WT-PleuCD::Ptuf ΔilvAΔldhAΔpycPhom-acn harboring pleuAr-tsf(H4)-RBS2-3-fxpK and pT7RNAP*- PT7(4A6)-anti-aceE- PT7-anti-gltA-sRNA	This study
LEU-28	WT-PleuCD::Ptuf ΔilvAΔldhAΔpycΔppc	This study
LEU-29	WT-PleuCD::Ptuf ΔilvAΔldhAΔpycΔppc::icdR453S harboring pleuAr-tsf(H4)-RBS2-3-fxpK	This study
ALE1.0	ALE strain screening in the presence of 1.0 g/L yeast extract	This study
ALE0.8	ALE strain screening in the presence of 0.8 g/L yeast extract	This study
ALE0.6	ALE strain screening in the presence of 0.6 g/L yeast extract	This study
ALE0.4	ALE strain screening in the presence of 0.4 g/L yeast extract	This study
ALE0.2	ALE strain screening in the presence of 0.2 g/L yeast extract	This study
ALE0	ALE strain screening without supplementing yeast extract	This study
ALE0.6P	ALE0.6 harboring pleuAr-tsf(H4)-RBS2-3-fxpK	This study
ALE0.4P	ALE0.4 harboring pleuAr-tsf(H4)-RBS2-3-fxpK	This study
ALE0.2P	ALE0.2 harboring pleuAr-tsf(H4)-RBS2-3-fxpK	This study
ALE0P	ALE0. harboring pleuAr-tsf(H4)-RBS2-3-fxpK	This study
Chassis	WT-PleuCD::Ptuf ΔilvAΔldhAΔpycΔppcicdR453S::Ptuf-tsf(H4)-fxpK::lacIq-Ptac-T7RNAP*	This study
C-LEU	Chassis harboring pleuA-PT7(C4)-anti-aceE-PT7(H9)-anti-gltA-sRNA	This study
C-ALA	Chassis harboring palaT-PT7(C4)-anti-aceE-PT7(H9)-anti-gltA-sRNA	This study
C-VAL	Chassis harboring pilvBNCD and pPT7(C4)-anti-aceE-PT7(H9)-anti-gltA-sRNA	This study
Plasmids
pK18mobsacB	Integrative vector in C. glutamicum, kanamycin resistance	(Schafer et al., 1994)
pWYE1703	pK18mobsacB-PleuCD::Ptuf	This study
pWYE1704	pK18mobsacB-ΔilvA	This study
pWYE1705	pK18mobsacB-ΔalaT	This study
pWYE1718	pK18mobsacB-ΔldhA	This study
pWYE1719	pK18mobsacB-Δpyc	This study
pWYE1720	pK18mobsacB-Δppc	This study
pWYE587	Integrative vector in C. glutamicum, chloramphenicol resistance	(Wu et al., 2018)
pWYE1721	pWYE587-Phom-acn	This study
pWYE1722	pWYE587-PdapA-acn	This study
pWYE1723	pWYE587-icdR453S	This study
pXMJ19	a shuttle expression vector in E. coli and C. glutamicum, chloramphenicol resistance	(Jakoby et al., 1999)
pXMJ-leuAr	pXMJ19 haboring leuAr gene under Ptac control	This study
pZUK	Expression vector in C. glutamicum, kanamycin resistance	This study
pleuAr	pZUK haboring PglyA-leuAr gene	This study
pleuAr-fxpK	pZUK haboring PglyA-leuAr and Ptuf-fxpK genes	This study
pleuAr-tsf(D10)-RBS2-3-fxpK	pZUK haboring PglyA-leuAr and Ptuf-tsf(D10)-RBS2-3-fxpK genes	This study
pleuAr-tsf(G6)-RBS2-3-fxpK	pZUK haboring PglyA-leuAr and Ptuf-tsf(G6)-RBS2-3-fxpK genes	This study
pleuAr-tsf(G9)-RBS2-3-fxpK	pZUK haboring PglyA-leuAr and Ptuf-tsf(G9)-fRBS2-3-fxpK genes	This study
pleuAr-tsf(H4)-RBS2-3-fxpK	pZUK haboring PglyA-leuAr and Ptuf-tsf(H4)-RBS2-3-fxpK genes	This study
pleuAr-tsf(H7)-RBS2-3-fxpK	pZUK haboring PglyA-leuAr and Ptuf-tsf(H7)-RBS2-3-fxpK genes	This study
pPtuf-gfp	pXMJ19 haboring gfp gene under Ptuf control	This study
pPtuf-tsf-gfp	pXMJ19 haboring gfp gene under Ptuf control and tsf as the first cistron	This study
pPtuf-guaA-gfp	pXMJ19 haboring gfp gene under Ptuf control and guaA as the first cistron	This study
pPtuf-argG-gfp	pXMJ19 haboring gfp gene under Ptuf control and argG as the first cistron	This study
pPtuf-pyrE-gfp	pXMJ19 haboring gfp gene under Ptuf control and pyrE as the first cistron	This study
pPtuf-coaD-gfp	pXMJ19 haboring gfp gene under Ptuf control and coaD as the first cistron	This study
pPtuf-mqo-gfp	pXMJ19 haboring gfp gene under Ptuf control and mqo as the first cistron	This study
pPtuf-fumC-gfp	pXMJ19 haboring gfp gene under Ptuf control and fumC as the first cistron	This study
pPtuf-rncS-gfp	pXMJ19 haboring gfp gene under Ptuf control and rncS as the first cistron	This study
pPtuf-pyk-gfp	pXMJ19 haboring gfp gene under Ptuf control and pyk as the first cistron	This study
pPtuf-tsf-RBS2-1-gfp	pXMJ19 haboring gfp gene under Ptuf and RBS2-1 control using tsf as the first cistron	This study
pPtuf-tsf-RBS2-2-gfp	pXMJ19 haboring gfp gene under Ptuf and RBS2-2 control using tsf as the first cistron	This study
pPtuf-tsf-RBS2-3-gfp	pXMJ19 haboring gfp gene under Ptuf and RBS2-3 control using tsf as the first cistron	This study
pPtuf-tsf(A6)-RBS2-1/RBS2-2/RBS2-3-gfp	pXMJ19 haboring gfp gene under Ptuf and RBS2-1 or RBS2-2or RBS2-3 control using tsf(A6) as the first cistron	This study
pPtuf-tsf(A10)-RBS2-1/RBS2-2/RBS2-3-gfp	pXMJ19 haboring gfp gene under Ptuf and RBS2-1 or RBS2-2or RBS2-3 control using tsf(A10) as the first cistron	This study
pPtuf-tsf(A21)-RBS2-1/RBS2-2/RBS2-3-gfp	pXMJ19 haboring gfp gene under Ptuf and RBS2-1 or RBS2-2or RBS2-3 control using tsf(A21) as the first cistron	This study
pPtuf-tsf(A23)-RBS2-1/RBS2-2/RBS2-3-gfp	pXMJ19 haboring gfp gene under Ptuf and RBS2-1 or RBS2-2or RBS2-3 control using tsf(A23) as the first cistron	This study
pPtuf-tsf(A28)-RBS2-1/RBS2-2/RBS2-3-gfp	pXMJ19 haboring gfp gene under Ptuf and RBS2-1 or RBS2-2or RBS2-3 control using tsf(A28) as the first cistron	This study
pPtuf-tsf(A30)-RBS2-1/RBS2-2/RBS2-3-gfp	pXMJ19 haboring gfp gene under Ptuf and RBS2-1 or RBS2-2or RBS2-3 control using tsf(A30) as the first cistron	This study
pPtuf-tsf(B3)-RBS2-1/RBS2-2/RBS2-3-gfp	pXMJ19 haboring gfp gene under Ptuf and RBS2-1 or RBS2-2or RBS2-3 control using tsf(B3) as the first cistron	This study
pPtuf-tsf(B6)-RBS2-1/RBS2-2/RBS2-3-gfp	pXMJ19 haboring gfp gene under Ptuf and RBS2-1 or RBS2-2or RBS2-3 control using tsf(B6) as the first cistron	This study
pPtuf-tsf(B11)-RBS2-1/RBS2-2/RBS2-3-gfp	pXMJ19 haboring gfp gene under Ptuf and RBS2-1 or RBS2-2or RBS2-3 control using tsf(B11) as the first cistron	This study
pPtuf-tsf(B12)-RBS2-1/RBS2-2/RBS2-3-gfp	pXMJ19 haboring gfp gene under Ptuf and RBS2-1 or RBS2-2or RBS2-3 control using tsf(B12) as the first cistron	This study
pPtuf-tsf(C1)-RBS2-1/RBS2-2/RBS2-3-gfp	pXMJ19 haboring gfp gene under Ptuf and RBS2-1 or RBS2-2or RBS2-3 control using tsf(C1) as the first cistron	This study
pPtuf-tsf(D8)-RBS2-1/RBS2-2/RBS2-3-gfp	pXMJ19 haboring gfp gene under Ptuf and RBS2-1 or RBS2-2or RBS2-3 control using tsf(D8) as the first cistron	This study
pPtuf-tsf(D10)-RBS2-1/RBS2-2/RBS2-3-gfp	pXMJ19 haboring gfp gene under Ptuf and RBS2-1 or RBS2-2or RBS2-3 control using tsf(D10) as the first cistron	This study
pPtuf-tsf(D11)-RBS2-1/RBS2-2/RBS2-3-gfp	pXMJ19 haboring gfp gene under Ptuf and RBS2-1 or RBS2-2or RBS2-3 control using tsf(D11) as the first cistron	This study
pPtuf-tsf(G2)-RBS2-1/RBS2-2/RBS2-3-gfp	pXMJ19 haboring gfp gene under Ptuf and RBS2-1 or RBS2-2or RBS2-3 control using tsf(G2) as the first cistron	This study
pPtuf-tsf(G3)-RBS2-1/RBS2-2/RBS2-3-gfp	pXMJ19 haboring gfp gene under Ptuf and RBS2-1 or RBS2-2or RBS2-3 control using tsf(G3) as the first cistron	This study
pPtuf-tsf(G6)-RBS2-1/RBS2-2/RBS2-3-gfp	pXMJ19 haboring gfp gene under Ptuf and RBS2-1 or RBS2-2or RBS2-3 control using tsf(G6) as the first cistron	This study
pPtuf-tsf(G8)-RBS2-1/RBS2-2/RBS2-3-gfp	pXMJ19 haboring gfp gene under Ptuf and RBS2-1 or RBS2-2or RBS2-3 control using tsf(G8) as the first cistron	This study
pPtuf-tsf(G9)-RBS2-1/RBS2-2/RBS2-3-gfp	pXMJ19 haboring gfp gene under Ptuf and RBS2-1 or RBS2-2or RBS2-3 control using tsf(G9) as the first cistron	This study
pPtuf-tsf(G12)-RBS2-1/RBS2-2/RBS2-3-gfp	pXMJ19 haboring gfp gene under Ptuf and RBS2-1 or RBS2-2or RBS2-3 control using tsf(G12) as the first cistron	This study
pPtuf-tsf(H2)-RBS2-1/RBS2-2/RBS2-3-gfp	pXMJ19 haboring gfp gene under Ptuf and RBS2-1 or RBS2-2or RBS2-3 control using tsf(H2) as the first cistron	This study
pPtuf-tsf(H4)-RBS2-1/RBS2-2/RBS2-3-gfp	pXMJ19 haboring gfp gene under Ptuf and RBS2-1 or RBS2-2or RBS2-3 control using tsf(H4) as the first cistron	This study
pPtuf-tsf(H6)-RBS2-1/RBS2-2/RBS2-3-gfp	pXMJ19 haboring gfp gene under Ptuf and RBS2-1 or RBS2-2or RBS2-3 control using tsf(H6) as the first cistron	This study
pPtuf-tsf(H7)-RBS2-1/RBS2-2/RBS2-3-gfp	pXMJ19 haboring gfp gene under Ptuf and RBS2-1 or RBS2-2or RBS2-3 control using tsf(H7) as the first cistron	This study
pPJ23119-gfp	pXMJ19 haboring PJ23119-gfp gene	This study
pPtac-anti-gfp-sRNA-1-PJ23119-gfp	pXMJ19 haboring Ptac-anti-gfp sRNA-1 and PJ23119-gfp gene	This study
pPtac-anti-gfp-sRNA-2-PJ23119-gfp	pXMJ19 haboring Ptac-anti-gfp sRNA-2 and PJ23119-gfp gene	This study
pPtac-anti-gfp-sRNA-3-PJ23119-gfp	pXMJ19 haboring Ptac-anti-gfp sRNA-3 and PJ23119-gfp gene	This study
pT7RNAP*-PT7-anti-gfp-sRNA-1-PJ23119-gfp	pXMJ19 haboring T7RNAP*, PT7-anti-gfp sRNA-1 and PJ23119-gfp gene	This study
pT7RNAP*-PT7-anti-gfp-sRNA-2-PJ23119-gfp	pXMJ19 haboring T7RNAP*, PT7-anti-gfp sRNA-2 and PJ23119-gfp gene	This study
pT7RNAP*-PT7-anti-gfp-sRNA-3-PJ23119-gfp	pXMJ19 haboring T7RNAP*, PT7-anti-gfp sRNA-3 and PJ23119-gfp gene	This study
pT7RNAP*-PT7(C4)-gfp	pXMJ19 haboring T7RNAP* and PT7(C4)-gfp gene	This study
pT7RNAP*-PT7(3F2)-gfp	pXMJ19 haboring T7RNAP* and PT7(3F2)-gfp gene	This study
pT7RNAP*-PT7(3H5)-gfp	pXMJ19 haboring T7RNAP* and PT7(3H5)-gfp gene	This study
pT7RNAP*-PT7(4A6)-gfp	pXMJ19 haboring T7RNAP* and PT7(4A6)-gfp gene	This study
pT7RNAP*-PT7(H10)-gfp	pXMJ19 haboring T7RNAP* and PT7(H10)-gfp gene	This study
pT7RNAP*-PT7(H9)-gfp	pXMJ19 haboring T7RNAP* and PT7(H9)-gfp gene	This study
pT7RNAP*-PT7(H9)-anti-gfp-sRNA-1-PJ23119-gfp	pXMJ19 haboring T7RNAP*, PT7(H9)-anti-gfp sRNA and PJ23119-gfp gene	This study
pT7RNAP*-PT7(C4)-anti-gfp-sRNA-1-PJ23119-gfp	pXMJ19 haboring T7RNAP*, PT7(C4)-anti-gfp sRNA and PJ23119-gfp gene	This study
pT7RNAP*-PT7(3F2)-anti-gfp-sRNA-1-PJ23119-gfp	pXMJ19 haboring T7RNAP*, PT7(3F2)-anti-gfp sRNA and PJ23119-gfp gene	This study
pT7RNAP*-PT7(3H5)-anti-gfp-sRNA-1-PJ23119-gfp	pXMJ19 haboring T7RNAP*, PT7(3H5)-anti-gfp sRNA and PJ23119-gfp gene	This study
pT7RNAP*-PT7(4A6)-anti-gfp-sRNA-1-PJ23119-gfp	pXMJ19 haboring T7RNAP*, PT7(4A6)-anti-gfp sRNA and PJ23119-gfp gene	This study
pT7RNAP*-PT7(H10)-anti-gfp-sRNA-1-PJ23119-gfp	pXMJ19 haboring T7RNAP*, PT7(H10)-anti-gfp sRNA and PJ23119-gfp gene	This study
pT7RNAP*-PT7(H9)-anti-gfp-sRNA-1-PJ23119-gfp	pXMJ19 haboring T7RNAP*, PT7(H9)-anti-gfp sRNA and PJ23119-gfp gene	This study
pRBS1-T7RNAP*-PT7-anti-gfp-sRNA-PJ23119-gfp	pXMJ19 haboring T7RNAP* with RBS1 (a.u. 1026.91), PT7-anti-gfp sRNA and PJ23119-gfp gene	This study
pRBS2-T7RNAP*-PT7-anti-gfp-sRNA-PJ23119-gfp	pXMJ19 haboring T7RNAP* with RBS2 (a.u. 2952. 53), PT7-anti-gfp sRNA and PJ23119-gfp gene	This study
pRBS6-T7RNAP*-PT7-anti-gfp-sRNA-PJ23119-gfp	pXMJ19 haboring T7RNAP* with RBS6 (a.u. 6004.62), PT7-anti-gfp sRNA and PJ23119-gfp gene	This study
pRBS8-T7RNAP*-PT7-anti-gfp-sRNA-PJ23119-gfp	pXMJ19 haboring T7RNAP* with RBS8 (a.u. 8312.53), PT7-anti-gfp sRNA and PJ23119-gfp gene	This study
pRBS9-T7RNAP*-PT7-anti-gfp-sRNA-PJ23119-gfp	pXMJ19 haboring T7RNAP* with RBS9 (a.u. 9975.97), PT7-anti-gfp sRNA and PJ23119-gfp gene	This study
pRBS12-T7RNAP*-PT7-anti-gfp-sRNA-PJ23119-gfp	pXMJ19 haboring T7RNAP* with RBS9 (a.u. 12008.30), PT7-anti-gfp sRNA and PJ23119-gfp gene	This study
pPL-gfp	pXMJ19 haboring PL-gfp gene	This study
pT7RNAP*-PT7-anti-gfp-sRNA-PL-gfp	pXMJ19 haboring T7RNAP*, PT7-anti-gfp sRNA and PL-gfp gene	This study
pRBS2-T7RNAP*-PT7-anti-gfp-sRNA-PL-gfp	pXMJ19 haboring T7RNAP* with RBS2 (a.u. 2952. 53), PT7-anti-gfp sRNA and PL-gfp gene	This study
pRBS9-T7RNAP*-PT7-anti-gfp-sRNA-PL-gfp	pXMJ19 haboring T7RNAP* with RBS9 (a.u. 9975.97), PT7-anti-gfp sRNA and PL-gfp gene	This study
pPglyA-gfp	pXMJ19 haboring PglyA-gfp gene	This study
pPtac-anti-gfp-sRNA-1-PglyA-gfp	pXMJ19 haboring Ptac-anti-gfp sRNA-1 and PglyA-gfp gene	This study
pPtac-anti-gfp-sRNA-2-PglyA-gfp	pXMJ19 haboring Ptac-anti-gfp sRNA-2 and PglyA-gfp gene	This study
pPtac-anti-gfp-sRNA-3-PglyA-gfp	pXMJ19 haboring Ptac-anti-gfp sRNA-3 and PglyA-gfp gene	This study
pT7RNAP*-PT7-anti-gfp-sRNA-1-PglyA-gfp	pXMJ19 haboring T7RNAP*, PT7-anti-gfp sRNA-1 and PglyA-gfp	This study
pT7RNAP*-PT7-anti-gfp-sRNA-2-PglyA-gfp	pXMJ19 haboring T7RNAP*, PT7-anti-gfp sRNA-2 and PglyA-gfp	This study
pT7RNAP*-PT7-anti-gfp-sRNA-3-PglyA-gfp	pXMJ19 haboring T7RNAP*, PT7-anti-gfp sRNA-3 and PglyA-gfp	This study
pT7RNAP*-PT7-anti--gfp-sRNA-1-hfq-rrnb-PglyA-gfp	pXMJ19 haboring T7RNAP*, PT7-anti-gfp sRNA-1,hfq and PglyA-gfp genes	This study
pT7RNAP*-PT7-anti-gfp-sRNA-2-hfq-rrnb-PglyA-gfp	pXMJ19 haboring T7RNAP*, PT7-anti-gfp sRNA-2, hfq and PglyA-gfp genes	This study
pT7RNAP*-PT7-anti-gfp-sRNA-3-hfq-rrnb-PglyA-gfp	pXMJ19 haboring T7RNAP*, PT7-anti-gfp sRNA-3, hfq and PglyA-gfp genes	This study
pT7RNAP*-PT7(C4)-anti-aceE-sRNA	pXMJ19 haboring T7RNAP* under strong RBS control and PC4-anti-aceE sRNA	This study
pT7RNAP*-PT7(H9)-anti-gltA-sRNA	pXMJ19 haboring T7RNAP* under strong RBS control and PH9-anti-gltA sRNA	This study
pT7RNAP*-PT7(C4)-anti-aceE-PT7(H9)-anti-gltA-sRNA	pXMJ19 haboring T7RNAP* under strong RBS control, PT7(C4)-anti-aceE sRNA and PT7(H9)-anti-gltA sRNA	This study
pT7RNAP*-PT7(C4)-anti-aceE-P T7(3H5)-anti-gltA-sRNA	pXMJ19 haboring T7RNAP* under strong RBS control, PT7(C4)-anti-aceE sRNA and P T7(3H5)-anti-gltA sRNA	This study
pT7RNAP*-PT7(C4)-anti-aceE-PT7-anti-gltA-sRNA	pXMJ19 haboring T7RNAP* under strong RBS control, PT7(C4)-anti-aceE sRNA and PT7-anti-gltA sRNA	This study
pT7RNAP*-PT7(H10)-anti-aceE-PT7(H9)-anti-gltA-sRNA	pXMJ19 haboring T7RNAP* under strong RBS control, PT7(H10)-anti-aceE sRNA and PT7(H9)-anti-gltA sRNA	This study
pT7RNAP*-PT7(4A6)-anti-aceE-PT7(H9)-anti-gltA-sRNA	pXMJ19 haboring T7RNAP* under strong RBS control, PT7(4A6)-anti-aceE sRNA and PT7(H9)-anti-gltA sRNA	This study
pT7RNAP*-PT7(H10)-anti-aceE-PT7(3H5)-anti-gltA-sRNA	pXMJ19 haboring T7RNAP* under strong RBS control, P T7(H10)-anti-aceE sRNA and PT7(3H5)-anti-gltA sRNA	This study
pT7RNAP*-PT7((4A6)-anti-aceE-PT7-anti-gltA-sRNA	pXMJ19 haboring T7RNAP* under strong RBS control, PT7(4A6)-anti-aceE sRNA and PT7-anti-gltA sRNA	This study
pWYE1724	pK18mobsacB-lacIq-Ptac-T7RNAP*	This study
pWYE1725	pK18mobsacB-Ptuf-tsf(H4)-fxpK	This study
palaD	pXMJ19 haboring alaD gene	This study
palaD-PT7(C4)-anti-aceE-PT7(H9)-anti-gltA-sRNA	pXMJ19 haboring alaD gene and PT7(C4)-anti-aceE-PT7(H9)-anti-gltA sRNA	This study
pilvBNCD	pXMJ19 haboring ilvBNCD genes	This study
pPT7(C4)-anti-aceE-PT7(H9)-anti-gltA-sRNA	pZUK haboring PT7(C4)-anti-aceE-PT7(H9)-anti-gltA sRNA	This study
References:
Zhang G, et al. A mimicking-of-DNA-methylation-patterns pipeline for overcoming the restriction barrier of bacteria. PLoS Genet 8, e1002987 (2012)
Wu J, et al. Bacterial Genome Editing via a Designed Toxin-Antitoxin Cassette. ACS Synth Biol 7, 822-831 (2018).
Schafer A, Tauch A, Jager W, Kalinowski J, Thierbach G, Puhler A. Small mobilizable multi-purpose cloning vectors derived from the Escherichia coli plasmids pK18 and pK19: selection of defined deletions in the chromosome of Corynebacterium glutamicum. Gene 145, 69-73 (1994).
Jakoby, M.; Ngouoto-Nkili, C.; Burkovski, A., Construction and application of new Corynebacterium glutamicum vectors. Biotechnology Techniques 13, 437-441 (1999)

## Sheet: Primers
Table S9 Strains, plasmids and primers used in this study.
Primers	Sequence (5'-3')	Note
WZ2400	CGTTGTAAAACGACGGCCAGTGCCATCAAGCTCCTCGCGGGAA	to construct pWYE1703 for PleuCD replacement with Ptuf
WZ2401	AGGGTAACGGCCAATGGGACAGCAAGAAATTATCGAG
WZ2402	CTTGCTGTCCCATTGGCCGTTACCCTGCGAA
WZ2403	CGGGGCTGGTCATTGTATGTCCTCCTGGACTTCG
WZ2404	AGGAGGACATACAATGACCAGCCCCGTGGAG
WZ2405	AGGAAACAGCTATGACATGATTACGTGCTCAACCTCTGAGGTACC
WZ2086	CCACGGACTCCGCTAA
WZ2087	CAGTGGCAGGGTTTGA
WZ2406	ACAGCTATGACATGATTACGAATTCCGCTGATTTCATCGTCATC	to construct pWYE1704 for ilvA deletion
WZ2407	TCAGCTATGTGGTTGACTAGTGTAATCTTC
WZ2408	CTAGTCAACCACATAGCTGAAGGCCACC
WZ2409	TAAAACGACGGCCAGTGCCAAGCTTGAAGAATTCGGAGCCACC
WZ2410	GGCGTGTATGGGAAGAAA
WZ2411	GAACAGCAGGTGTTGAAGG
WZ2416	ACAGCTATGACATGATTACGAATTCAAGTAGCCTGGGTATTCGC	to construct pWYE1705 for alaT deletion
WZ2417	CTAACAACTACCGCTCAATGTTGCCACTTTG
WZ2418	CATTGAGCGGTAGTTGTTAGGATTCACCACGAATC
WZ2419	TAAAACGACGGCCAGTGCCAAGCTTCCCGAGTCATGCCGACATAC
WZ2421	GAGGTATTTGATGCGGTAGT
WZ2422	AAGCGTAATGATGGTGGTG
WZ2537	GACCTCGCCGGCGATCGTCTCCTTCGGTC	to construct pWYE1718 for ldhA deletion
WZ2538	TAAAACGACGGCCAGTGCCAAGCTTTCGATCCCACTTCCTGATTTC
WZ2539	ACAGCTATGACATGATTACGAATTCATCTTTGGCGCCTAGTTGGC
WZ2540	AGACGATCGCCGGCGAGGTCCATGCTGA
WZ2429	TGAATGACAAGATCCACCTGA
WZ2430	TGCCGTTGGAGATGTAGG
WZ2541	GGTATTGGCGATCCGTTTGAAGACTGTTG	to construct pWYE1719 for pyc deletion
WZ2542	TAAAACGACGGCCAGTGCCAAGCTTCACTGCGTCCTAGTATC
WZ2543	ACAGCTATGACATGATTACGAATTCGGAGACCAAGGCTCAAAGG
WZ2544	TCAAACGGATCGCCAATACCGACACCGC
WZ2414	CGGACGAGAAATCTACGG
WZ2415	CGGTGGAAACAGCGAGCC
WZ4076	AAGCTTGCATGCCTGCAGGTCGACTCTAGACCGGGAAACTTTTTTAAGAAAGG	to construct pWYE1720 for ppc deletion
WZ4077	CCCAGCCGGCTGGAAACTACTTTAAACACTCTTTCACA
WZ4078	TGTTTAAAGTAGTTTCCAGCCGGCTGGGTAGTACTCGTG
WZ4078	CAGGAAACAGCTATGACATGATTACGAATTCGAAGTATTCAAGGGGATTTCCGATA
PPC-R	GTGGCGCGTACACAAAGGTGAAC
PPC-F	CATCGATGCAACTGCAGGCAACGA
WZ4177	CCCAAGCTTCATCCTCACCCGTTCCAC (HindIII)	to construct pWYE1721 for the replacement of acn promoter with Phom
WZ4178	AGTTTTCAACGGGTGAAACCTTCCCCACGC
WZ678	GGAAGGTTTCACCCGTTGAAAACTAAAAAGCTGG
WZ679	TTGTCCTCCTTTTACTTTGTTTCGGCCACCC
WZ680	CGAAACAAAGTAAAAGGAGGACAACCATGACCGATGCCCACCAAG
WZ681	GCTCTAGAATGCGAGCACCCTCCAACG (XbaI)
WZ2096	TGCCAAGCTTGCATGCCTGCAAAATCTGATTCCTTTGCATCTGTCA (HindIII)	to construct pWYE1722 for the replacement of acn promoter with PdapA
WZ2097	TCGTGGGTGTGAGCTTTGCGCTTCATTATCCTAACAGTACAAGCGTTC
WZ2098	CGCAAAGCTCACACCCACGAG
WZ2099	AGAGTTCAAGGTTACCTTCTTCCCTCATT
WZ2100	AGAAGGTAACCTTGAACTCTTGGAGCTCACTGTGACTGAAAGCAAG
WZ2101	GGGATCCTCTAGAGTCGACCTGGTGGTGTGGGAGTCGGTACC (XbaI)
WZ4436	AGCTTGCATGCCTGCAGGTCGACTCTAGAACCACGACTCGATGCTGAATATA	to construct pWYE1723 for the mutation of R453S in icd gene
WZ4437	GTGAAGAGACTGAGTCTCCTTGGTTGATGGGCTCTT
WZ4438	TCAACCAAGGAGACTCAGTCTCTTCACAAAAAGCGCT
WZ4439	GAAACAGCTATGACATGATTACGAATTCTCGGTGCGGTCGGCGAATACTTCG
WZ4470	TTGCATGCCTGCAGGTCGACTCTAGAGCTCCCGGTGCAGCCACCAAGGT
WZ4471	GAAACAGCTATGACATGATTACGAATTCGGTGGTGGCGGCTTGTTGAAG
WZ2082	GCTCTAGAGCAAAGGAGGACAACCATGTCTCCTAACGATGC (XbaI)
WZ2083	CGGCCAGTGGGTCGTTGCCGTGGCCATCGACG
WZ2084	CGTCGATGGCCACGGCAACGACCCACTGGCCG	to construct pXMJ-leuAr
WZ2085	GGAATTCCTTAAACGCCGCCAGCCAGG
WZ2521	AACATGCCGTGTACCTCAA	RT-PCR for ltbR
WZ2522	CCTCAATGTCATCGCAGAA
WZ2523	GATGGTCGTGCCTTCCTC	RT-PCR for leuC
WZ2524	GCCTGGCTTCAGTTGGTCT
WZ2525	GATTCGCCGACATCTTCC	RT-PCR for leuD
WZ2526	CCAGGTTCACGGTCAGTT
WZ2527	AAGATTGATTTCGTTGTGGT	RT-PCR for leuB
WZ2528	AGTGTTCACGGAGGTTTCA
WZ867	CGTACTGCTGAAGGCTCTT	RT-PCR for rpoB
WZ868	TTTGCTACACCATCGGACT
WZ981	ACCTACACCGACGACGCTGTTTCCG	RT-PCR for acn
WZ982	GTTGTCAGCTTCGACGCCGCCTTCA
WZ983	TTCGTATGATCGGTTCCGCACAGGC	RT-PCR for gltA
WZ984	GTCGCCACCGTGGTTGCTCTTGATG
WZ985	ACCGTTATCGAAGACTGCCGCAAGA	RT-PCR for icd
WZ986	TGAACCACACCGTCTGCTTCGATGC
WZ987	CCAAAGCCAACCCAGGCAGAGCAGA	RT-PCR for odhA
WZ988	GCGGAGTCCATCAGTGGGATAAGTG
WZ989	TATCCTGCTGGTCGCATTGGTTCTG	RT-PCR for sdhCD
WZ990	AAGGAGTTGAAGCCGCCAACGAGGT
WZ991	CAGGCTTCCACTCCCTCAACTACGG	RT-PCR for aceA
WZ992	AGCTGCCTTGAACTCACGGTTCTGC
WZ993	CGCAACATTCTCACCATTCCAACCG	RT-PCR for aceB
WZ994	CACCGTGCTCAACCCAGCGCACAAC
WZ995	TCGTTACAAGGCTTACGGCTG	RT-PCR for tktA
WZ996	CGGATGAAGGTAGGTCGCT
WZ997	CCTTGATCTTCTCCGTTGCTCG	RT-PCR for tal
WZ998	GGGAGACGAAGAAGGAAGCCAC
WZ999	CCAGCTCAGTTCCACTTCCTCGTT	RT-PCR for zwf
WZ1000	TCTGGAAGGCACCAAGGAGAAGG
WZ1001	CAGCTCTCATCATCGGTGTA	RT-PCR for pta
WZ1002	TGCTTGCCTTGCTTGTCTAC
WZ6040	TGATTGCCCTAGATCTGGATCCAGCTACTCCACTAGTGTGATCGGG	to construct pleuAr
WZ6041	GGTATATCCTCCTTTCTACAAGACGAATCCCGCGC
WZ6042	TCTTGTAGAAAGGAGGATATACCATGTCTCCTAACGATGCATTCATCT
WZ6043	TGTGACGACCATGGCTGCAGTTAAACGCCGCCAGCCAGGACT
WZ6044	CTGCAGCCATGGTCGTCACAGAGC
WZ6045	GGATCCAGATCTAGGGCAATCAGCTGT
WZ6024	GCCTGCAGGTCGACTCTAGATGGCCGTTACCCTGCGAATG	to construct pleuAr-fxpK
WZ6025	GACTCGTCATTAGTAACCTCCTTTTATATGGGTCTCCCC
WZ6026	GAGGTTACTAATGACGAGTCCTGTTATTGGCACC
WZ6017	GCTCTGTGACGACCATGGCTGCAGTCACTCGTTATCGCCAGCGGTTGC
WZ6044	CTGCAGCCATGGTCGTCACAGAGC
WZ6023	TCTAGAGTCGACCTGCAGGCATTTAAACGCCGCCAGCCAGG
P5	TTGCAAGCTGATCCGGGCTTAT	to amplifiy pXMJ19 scaffold
P6	CCAAAACAGCCAAGCTGAATTC
P7	ACGTTACTGGTTTCACATTCA	colony PCR identification for pXMJ19-Ptuf-gfp
P8	CCACACTACCATCGGCGCTAC
P1	GCAAGCTGATCCGGGCTTATTGGCCGTTACCCTGCGAATG	to amplifiy Ptuf-tsf
P9	CCTCCTTCTTAACATCCGCAGCGGTGTAGTTCGCCATTACGGGGCGATCCTCCTTTG
P4	TTATTTGTATAGTTCATCCAGCCAAGCTGAATTC	to amplifiy tsf-gfp
P10	TACACCGCTGCGGATGTTAAGAAGGAGGAATAATGAGTAAAGGAGAAGAACTTT
P7	ACGTTACTGGTTTCACATTCA	colony PCR identification for pXMJ19-Ptuf-tsf-gfp
P8	CCACACTACCATCGGCGCTAC
P1	GCAAGCTGATCCGGGCTTATTGGCCGTTACCCTGCGAATG	to amplifiy Ptuf-argG
P11	CTCCTTGGAGTATGCAAGAACGATGCGGTTAGTCATTACGGGGCGATCCTCCTTTG
P12	CTAACCGCATCGTTCTTGCATACTCCAAGGAGGAATAATGAGTAAAGGAGAAGAA	to amplifiy argG-gfp
P4	TTATTTGTATAGTTCATCCAGCCAAGCTGAATTC
P1	GCAAGCTGATCCGGGCTTATTGGCCGTTACCCTGCGAATG	to amplifiy Ptuf-fumC
P13	CCTTGTGCTCAATACGGAATTCCTGCTCGGTCATTACGGGGCGATCCTCCTTTGT
P14	CGAGCAGGAATTCCGTATTGAGCACAAGGAGGAATAATGAGTAAAGGAGAAGAA	to amplifiy fumC-gfp
P4	TTATTTGTATAGTTCATCCAGCCAAGCTGAATTC
P1	GCAAGCTGATCCGGGCTTATTGGCCGTTACCCTGCGAATG	to amplifiy Ptuf-mqo
P15	CTTCCTCGGTGCGTTCTTCGGGGAATCTGACATTACGGGGCGATCCTCCTTTGTAT
P16	AGATTCCCCGAAGAACGCACCGAGGAAGGAGGAATAATGAGTAAAGGAGAAGAA	to amplifiy mqo-gfp
P4	TTATTTGTATAGTTCATCCAGCCAAGCTGAATTC
P1	GCAAGCTGATCCGGGCTTATTGGCCGTTACCCTGCGAATG	to amplifiy Ptuf-guaA
P17	CCTTTACTGGGCGATGATTTGTCTGAAGGCTCATTACGGGGCGATCCTCCTTTGTA
P18	CCTTCAGACAAATCATCGCCCAGTAAAGGAGGAATAATGAGTAAAGGAGAAGAA	to amplifiy guaA-gfp
P4	TTATTTGTATAGTTCATCCAGCCAAGCTGAATTC
P1	GCAAGCTGATCCGGGCTTATTGGCCGTTACCCTGCGAATG	to amplifiy Ptuf-pyrE
P19	TTCGCTTCTGCGTTAATGGAATTAGATGACATTACGGGGCGATCCTCCTTTGTATG
P20	CATCTAATTCCATTAACGCAGAAGCGAAGGAGGAATAATGAGTAAAGGAGAAG	to amplifiy pyrE-gfp
P4	TTATTTGTATAGTTCATCCAGCCAAGCTGAATTC
P1	GCAAGCTGATCCGGGCTTATTGGCCGTTACCCTGCGAATG	to amplifiy Ptuf-CoaD
P21	CCTTGTCGAATGATCCTGGGCAAACAGCTTTCATTACGGGGCGATCCTCCTTTGTA
P22	AGCTGTTTGCCCAGGATCATTCGACAAGGAGGAATAATGAGTAAAGGAGAA	to amplifiy CoaD-gfp
P4	TTATTTGTATAGTTCATCCAGCCAAGCTGAATTC
P1	GCAAGCTGATCCGGGCTTATTGGCCGTTACCCTGCGAATG	to amplifiy Ptuf-pyk
P23	CCTCCTTTACAATCTTAGTTCGTCTATCCACGCCCATTACGGGGCGATCCTCCTTTG
P24	GGCGTGGATAGACGAACTAAGATTGTAAAGGAGGAATAATGAGTAAAGGAGAAG	to amplifiy pyk-gfp
P4	TTATTTGTATAGTTCATCCAGCCAAGCTGAATTC
P1	GCAAGCTGATCCGGGCTTATTGGCCGTTACCCTGCGAATG	to amplifiy Ptuf-rncS
P25	CCTTCCCGGTGAGGCGATTCTTTTTCCTGCTCATTACGGGGCGATCCTCCTTTGTAT
P26	GCAGGAAAAAGAATCGCCTCACCGGGAAGGAGGAATAATGAGTAAAGGAGAA	to amplifiy rncS-gfp
P4	TTATTTGTATAGTTCATCCAGCCAAGCTGAATTC
P35	CCCCGTAATGNNNNNNNNNACCGCTGCGG	to mutate tsf-M1
P36	CCGCAGCGGTNNNNNNNNNCATTACGGGG
P37	GGCGAACTACNNNNNNNNNGATGTTAAGA	to mutate tsf-M2
P38	TCTTAACATCNNNNNNNNNGTAGTTCGCC
P39	CACCGCTGCGNNNNNNNNNAAGGAGGAAT	to mutate tsf-M3
P40	ATTCCTCCTTNNNNNNNNNCGCAGCGGTG
P41	CATAGGAGGCCTTAATGAGTAAAGGAGAAGAACTTTTCACTG	to amplifiy tsf-RBS2-1
P42	TCTATCTAACAGCTTAACATCCGCAGCGGTGTAGTTCGCCATT
P43	ACATAGGGGGTTGTAATGAGTAAAGGAGAAGAACTTTTCAC	to amplifiy tsf-RBS2-2
P44	TTCTACTATTTTCCCTTAACATCCGCAGCGGTGTAGTTCGCCATT
P45	ATAAAAGGAGGTTACTAATGAGTAAAGGAGAAGAACTTTTCACTG	to amplifiy tsf-RBS2-3
P46	ATGGGTCTCCCCGTGGCGCTTAACATCCGCAGCGGTGTAGTTCGCCATT
P47	ATGGCGAACTACTTTCGAGCTGATGTTAAGCTG	to construct pPtuf-tsf(B3)-RBS2-1-gfp，pPtuf-tsf(B3)-RBS2-2-gfp，pPtuf-tsf(B3)-RBS2-3-gfp
P48	CAGCTTAACATCAGCTCGAAAGTAGTTCGCCAT
P49	ATGGCGAACTACACTAAGGGGGATGTTAAGCTG	to construct pPtuf-tsf(A10)-RBS2-1-gfp，pPtuf-tsf(A10)-RBS2-2-gfp，pPtuf-tsf(A10)-RBS2-3-gfp
P50	CACCGCTGCGACCAAGGCACTGTTAGATA
P51	CACCGCTGCGGCCCTAGACCTGTTAGATA	to construct pPtuf-tsf(G2)-RBS2-1-gfp，pPtuf-tsf(G2)-RBS2-2-gfp，pPtuf-tsf(G2)-RBS2-3-gfp
P52	TATCTAACAGGTCTAGGGCCGCAGCGGTG
P53	CACCGCTGCGACCTTAGGTCTGTTAGATA	to construct pPtuf-tsf(A23)-RBS2-1-gfp，pPtuf-tsf(A23)-RBS2-2-gfp，pPtuf-tsf(A23)-RBS2-3-gfp
P54	TATCTAACAGACCTAAGGTCGCAGCGGTG
P55	CACCGCTGCGGAAGGCACTCTGTTAGATA	to construct pPtuf-tsf(G12)-RBS2-1-gfp，pPtuf-tsf(G12)-RBS2-2-gfp，pPtuf-tsf(G12)-RBS2-3-gfp
P56	TATCTAACAGAGTGCCTTCCGCAGCGGTG
P57	CACCGCTGCGTCATCAGCACTGTTAGATA	to construct p-Ptuf-tsf(G6)-RBS2-1-gfp，pPtuf-tsf(G6)-RBS2-2-gfp，pPtuf-tsf(G6)-RBS2-3-gfp
P58	TATCTAACAGTGCTGATGACGCAGCGGTG
P59	GGCGAACTACGACGAACCTGATGTTAAGC	to construct pPtuf-tsf(C1)-RBS2-1-gfp，pPtuf-tsf(C1)-RBS2-2-gfp，pPtuf-tsf(C1)-RBS2-3-gfp
P60	GCTTAACATCAGGTTCGTCGTAGTTCGCC
P61	CACCGCTGCGCCCCGGATGCTGTTAGATA	to construct pPtuf-tsf(A30)-RBS2-1-gfp，pPtuf-tsf(A30)-RBS2-2-gfp，pPtuf-tsf(A30)-RBS2-3-gfp
P62	TATCTAACAGCATCCGGGGCGCAGCGGTG
P63	GGCGAACTACACACAAGACGATGTTAAGC	to construct pPtuf-tsf(D8)-RBS2-1-gfp，pPtuf-tsf(D8)-RBS2-2-gfp，pPtuf-tsf(D8)-RBS2-3-gfp
P64	GCTTAACATCGTCTTGTGTGTAGTTCGCC
P65	GGCGAACTACTGCGTATTTGATGTTAAGC	to construct pPtuf-tsf(B11)-RBS2-1-gfp，pPtuf-tsf(B11)-RBS2-2-gfp，pPtuf-tsf(B11)-RBS2-3-gfp
P66	GCTTAACATCAAATACGCAGTAGTTCGCC
P67	CACCGCTGCGACCAAGGCACTGTTAGATA	to construct pPtuf-tsf(A21)-RBS2-1-gfp，pPtuf-tsf(A21)-RBS2-2-gfp，pPtuf-tsf(A21)-RBS2-3-gfp
P68	TATCTAACAGTGCCTTGGTCGCAGCGGTG
P69	GGCGAACTACTTTTGCCGAGATGTTAAGC	to construct pPtuf-tsf(A6)-RBS2-1-gfp，pPtuf-tsf(A6)-RBS2-2-gfp，pPtuf-tsf(A6)-RBS2-3-gfp
P70	GCTTAACATCTCGGCAAAAGTAGTTCGCC
P71	CACCGCTGCGACGTCCATGCTGTTAGATA	to construct pPtuf-tsf(H7)-RBS2-1-gfp，pPtuf-tsf(H7)-RBS2-2-gfp，pPtuf-tsf(H7)-RBS2-3-gfp
P72	TATCTAACAGCATGGACGTCGCAGCGGTG
P73	GGCGAACTACGACGAACCTGATGTTAAGC	to construct pPtuf-tsf(D11)-RBS2-1-gfp，pPtuf-tsf(D11)-RBS2-2-gfp，pPtuf-tsf(D11)-RBS2-3-gfp
P74	GCTTAACATCAGGTTCGTCGTAGTTCGCC
P75	CACCGCTGCGCGGGATGCTCTGTTAGATA	to construct pPtuf-tsf(G8)-RBS2-1-gfp，pPtuf-tsf(G8)-RBS2-2-gfp，pPtuf-tsf(G8)-RBS2-3-gfp
P76	TATCTAACAGAGCATCCCGCGCAGCGGTG
P77	CACCGCTGCGTACCGGTTGCTGTTAGATA	to construct pPtuf-tsf(G3)-RBS2-1-gfp，pPtuf-tsf(G3)-RBS2-2-gfp，pPtuf-tsf(G3)-RBS2-3-gfp
P78	TATCTAACAGCAACCGGTACGCAGCGGTG
P79	GGCGAACTACTTTTGCCGAGATGTTAAGC	to construct pPtuf-tsf(B12)-RBS2-1-gfp，pPtuf-tsf(B12)-RBS2-2-gfp，pPtuf-tsf(B12)-RBS2-3-gfp
P80	GCTTAACATCTCGGCAAAAGTAGTTCGCC
P81	GGCGAACTACAACCCCAACGATGTTAAGC	to construct pPtuf-tsf(D10)-RBS2-1-gfp，pPtuf-tsf(D10)-RBS2-2-gfp，pPtuf-tsf(D10)-RBS2-3-gfp
P82	GCTTAACATCGTTGGGGTTGTAGTTCGCC
P83	CACCGCTGCGTCTGTTAGATAGA	to construct pPtuf-tsf(A8)-RBS2-1-gfp，pPtuf-tsf(A8)-RBS2-2-gfp，pPtuf-tsf(A8)-RBS2-3-gfp
P84	TCTATCTAACAGACGCAGCGGTG
P85	CACCGCTGCGCAAAGCATCCTGTTAGATA	to construct pPtuf-tsf(H2)-RBS2-1-gfp，pPtuf-tsf(H2)-RBS2-2-gfp，pPtuf-tsf(H2)-RBS2-3-gfp
P86	TATCTAACAGGATGCTTTGCGCAGCGGTG
P87	CACCGCTGCGATGACTGGTCTGTTAGATA	to construct pPtuf-tsf(H6)-RBS2-1-gfp，pPtuf-tsf(H6)-RBS2-2-gfp，pPtuf-tsf(H6)-RBS2-3-gfp
P88	TATCTAACAGACCAGTCATCGCAGCGGTG
P89	CACCGCTGCGCACGATCTCCTGTTAGATA	to construct pPtuf-tsf(H4)-RBS2-1-gfp，pPtuf-tsf(H4)-RBS2-2-gfp，pPtuf-tsf(H4)-RBS2-3-gfp
P90	TATCTAACAGGAGATCGTGCGCAGCGGTG
P91	CACCGCTGCGCCCCGGATGCTGTTAGATA	to construct pPtuf-tsf(G9)-RBS2-1-gfp，pPtuf-tsf(G9)-RBS2-2-gfp，pPtuf-tsf(G9)-RBS2-3-gfp
P92	TATCTAACAGCATCCGGGGCGCAGCGGTG
P93	GGCGAACTACCGCAAAGGTGATGTTAAGC	to construct pPtuf-tsf(B6)-RBS2-1-gfp，pPtuf-tsf(B6)-RBS2-2-gfp，pPtuf-tsf(B6)-RBS2-3-gfp
P94	GCTTAACATCACCTTTGCGGTAGTTCGCC
WZ6020	AAAGCATCCGGGGCTGATCCCCGGCGCCAGCTACTCCACTAGTGTGATCGGG	to construct pleuAr-tsf(D10)-RBS2-3-fxpK, pleuAr-tsf(G6)-RBS2-3-fxpK, pleuAr-tsf(G9)-RBS2-3-fxpK, pleuAr-tsf(H4)-RBS2-3-fxpK, pleuAr-tsf(H9)-RBS2-3-fxpK
WZ6021	CCTCCTTTCTACAAGACGAATCCCGCGC
WZ6022	TTCGTCTTGTAGAAAGGAGGATGTCTCCTAACGATGCATTCATCTCC
WZ6023	TCTAGAGTCGACCTGCAGGCATTTAAACGCCGCCAGCCAGG
WZ6024	GCCTGCAGGTCGACTCTAGATGGCCGTTACCCTGCGAATG
WZ6025	GACTCGTCATTAGTAACCTCCTTTTATATGGGTCTCCCC
WZ6026	GAGGTTACTAATGACGAGTCCTGTTATTGGCACC
WZ6027	TGTGACGACCATGGCTGCAGTCACTCGTTATCGCCAGCGG
WZ6028	CTGCAGCCATGGTCGTCACAGAG
WZ6029	GGATCAGCCCCGGATGCTTTG
WZ1800	CGGGATCCAGCTACTCCACTAGTGTGATCG	amplification for PglyA-gfp to construct pPglyA-gfp
WZ1801	CCTTTACTCATCAGGTCAGCTAACCTTTCAC
WZ1802	GTT AGCTGACCTG ATGAGTAAAGGAGA (BamHI)
WZ1803	CCGGAATTC TTATTTGTATAGTTCAT (EcoRI)
WZ1856	GAGCTGTTGACAATTAATCAT CG GCTCG TATA ATGTGTGG TACCCATCAGGTCAGCTAAC	amplification for Ptac-anti-gfp-sRNA1 to construct pPtac-anti-gfp-sRNA-1-PglyA-gfp
WZ1857	CAGGAAACAGAATTAATTAAAAGCGGATCCTGGAGATC
WZ1875	AAAACTGCAG GAGCTGTTGACAATTAATCATCG (PstI)
WZ1876	CCCAAGCTTAAAGCGGATCCTGGAGATC (HindIII)
WZ1858	GAGCTGTTGACAATTAATCATCG GCTCG TATA ATGTGTGGTACTCATCAGGTCAGCTAAC	amplification for Ptac-anti-gfp-sRNA2 to construct pPtac-anti-gfp-sRNA-2-PglyA-gfp
WZ1859	CAGGAAACAGAATTAATTAAAATCCCGACCCTGAGGG
WZ1875	AAAACTGCAG GAGCTGTTGACAATTAATCATCG (PstI)
WZ1877	CCCAAGCTTAAATCCCGACCCTGAGGG (HindIII)
WZ1860	GAGCTGTTGACAATTAATCAT CG GCTCG TATA ATGTGTGG TACTCAAAAGGTCAGCTAAC	amplification for Ptac-anti-gfp-sRNA3 to construct pPtac-anti-gfp-sRNA-3-PglyA-gfp
WZ1861	CAGGAAACAGAATTAATTAAAAAAAAACCGAATGCGAG
WZ1875	AAAACTGCAG GAGCTGTTGACAATTAATCATCG (PstI)
WZ1878	CCCAAGCTTAAAAAAAACCGAATGCGAG (HindIII)
WZ1895	ACAGGAAACAGAATTAATTAGTGAACACGATTAACATCGCTAAG	amplification for T7 RNAP* to construct pT7 RNAP*-PglyA-gfp
WZ1896	CATGACTGAACTCTTAGTCACACT
WZ1897	AGTGTGACTAAGaGTTCAGTCATG
WZ1898	TCCTCTAGAGTCGACCTGCATTACGCGAACGCGAAGTC
WZ1899	CCCAAGCTTGTGAACACGATTAACATCGCTAAG (HindIII)
WZ1900	AAACTGCAG TTACGCGAACGCGAAGTC (PstI)
WZ2101	TGCTCTAGAGAAATAATACGACTCACTATA TACCCATCAGGTCAGCTAAC	amplification for PT7-anti-gfp-sRNA1 to construct pT7 RNAP*-PT7-anti-gfp-sRNA1-PglyA-gfp
WZ2102	AGCGGGCTAGGGGTTCGAGTAAAAGCGGATCCTGGAGATCC (XbaI)
WZ2107	AAACTGCAG ACAAAAAACCCCTAGCCGCCCGATAAGAGCGGGCTAGGGGTTCGAGTA (PstI)
WZ2103	TGCTCTAGA GAAATAATACGACTCACTATA TACTCATCAGGTCAGCTAAC	amplification for PT7-anti-gfp-sRNA2 to construct pT7 RNAP*-PT7-anti-gfp-sRNA1-PglyA-gfp
WZ2104	AGCGGGCTAGGGGTTCGAGTAAAATCCCGACCCTGAGGGGG (XbaI)
WZ2107	AAACTGCAGACAAAAAACCCCTAGCCGCCCGATAAGAGCGGGCTAGGGGTTCGAGTA (PstI)
WZ2105	TGCTCTAGA GAAATAATACGACTCACTATA TACTCAAAAGGTCAGCTAAC	amplification for PT7-anti-gfp-sRNA3 to construct pT7 RNAP*-PT7-anti-gfp-sRNA1-PglyA-gfp
WZ2106	AGCGGGCTAGGGGTTCGAGTAAAAAAAAACCGAATGCGAGG (XbaI)
WZ2107	AAACTGCAG ACAAAAAACCCCTAGCCGCCCGATAAGAGCGGGCTAGGGGTTCGAGTA (PstI)
WZ1866	AAAACTGCAGGAGCTGTTGACAATTAATCATCGGCTCGTATAATGTGTGGTACCCATCA (PstI)	to construct pT7RNAP*-PT7-anti--gfp-sRNA-1-hfq-rrnb-PglyA-gfp
WZ1867	TCAACAGCTCAAAGCGGATCCTGGAGATC
WZ1868	GATCCGCTTTGAGCTGTTGACAATTAATCATC
WZ1869	CAAAACAGCCTTATTCGGTTTCTTCGCTG
WZ1894	CCCAAGCTTAGAGTTTGTAGAAACGCAAAAAG
WZ2144	CCCAAGCTTAGAGTTTGTAGAAACGCAAAAAGGCCATCCGTCAGGATG (HindIII)
WZ2123	AAAACTGCAGGAGCTGTTGACAATTAATCATCGGCTCGTATAATGTGTGGTACCCATCA (PstI)	to construct pT7RNAP*-PT7-anti-gfp-sRNA2-hfq-rrnb-PglyA-gfp
WZ2144	CCCAAGCTTAGAGTTTGTAGAAACGCAAAAAGGCCATCCGTCAGGATG (HindIII)
WZ2124	AAAACTGCAGGAGCTGTTGACAATTAATCATCGGCTCGTATAATGTGTGGTACTCAAAA (PstI)	to construct pT7RNAP*-PT7-anti-gfp-sRNA3-hfq-rrnb-PglyA-gfp
WZ2144	CCCAAGCTTAGAGTTTGTAGAAACGCAAAAAGGCCATCCGTCAGGATG (HindIII)
WZ2197	GCCAAAACAGCCAAGCTGAATTC TTGACAGCTAGCTCAGTCCTAGGTATAATGCTAGC (EcoRI)	amplification for PJ23119-gfp to construct pPJ23119-gfp
WZ2198	GGTATAATGCTAGCGCCCGCTAAGTCCCACACGGTTACCCATTAATGAGTAAAGGAGA
WZ2199	ATTAAGCTTGCATGCCTGCAGTTATTTGTATAGTTCATCCATGC (PstI)
WZ2200	CCGCCAAAACAGCCAAGCTGTTGACAATTC TTGACAATTAACATCGGCTCGTATAATG
WZ2183	CCGCCAAAACAGCCAAGCTGTTGACAATTAACATCGGCTCGTATAATG	amplification for Ptac-anti-gfp-sRNA1 to construct pPtac-anti-gfp-sRNA1-PJ23119-gfp
WZ2184	CGGCTCGTATAATGAAGAATTGGGACAACTCCAGTGAACTTTCTTTCTGTTGGGCCA
WZ2185	TAGCTGTCAAAAAGCGGATCCTGGAGATC
WZ2186	GATCCGCTTTTTGACAGCTAGCTCAGTC
WZ2199	ATTAAGCTTGCATGCCTGCAGTTATTTGTATAGTTCATCCATGC (PstI)
WZ2200	CCGCCAAAACAGCCAAGCTGAATTCTTGACAATTAACATCGGCTCGTATAATG (EcoRI)
WZ2183	CCGCCAAAACAGCCAAGCTGTTGACAATTAACATCGGCTCGTATAATG	amplification for Ptac-anti-gfp-sRNA2 to construct pPtac-anti-gfp-sRNA2-PJ23119-gfp
WZ2187	CGGCTCGTATAATG AGTTCTTCTCCTTTACTCATTTTCAACACATCAGATTTCCTGGT
WZ2188	TAGCTGTCAAAAATCCCGACCCTGAGGG
WZ2189	GTCGGGATTTTTGACAGCTAGCTCAGTC
WZ2199	ATTAAGCTTGCATGCCTGCAGTTATTTGTATAGTTCATCCATGC (PstI)
WZ2200	CCGCCAAAACAGCCAAGCTGAATTCTTGACAATTAACATCGGCTCGTATAATG (EcoRI)
WZ2183	CCGCCAAAACAGCCAAGCTGTTGACAATTAACATCGGCTCGTATAATG	amplification for Ptac-anti-gfp-sRNA3 to construct pPtac-anti-gfp-sRNA3-PJ23119-gfp
WZ2190	CGGCTCGTATAATG AACAAGAATTGGGACAACTCCAGTGCTATCATCATTAACT
WZ2191	TAGCTGTCAAAAAAAAAACCGAATGCGAG
WZ2192	GGTTTTTTTTTTGACAGCTAGCTCAGTC
WZ2199	ATTAAGCTTGCATGCCTGCAGTTATTTGTATAGTTCATCCATGC (PstI)
WZ2200	CCGCCAAAACAGCCAAGCTGAATT TTGACAATTAACATCGGCTCGTATAATG (EcoRI)
WZ2171	ACAGGAAACAGAATTAATTATCACGAACGATCAAAGGATATTTACACACCATGAACACGATTAACATCGCTAAG	to construct pPtac-rbs-T7 RNAP*
WZ2079	GGGTTTTTTGTCTGCAGTTACGCGAACGCGAAGTC
WZ2201	CCGGAATTCGAAATAATACGACTCACTATAGGGGAAAAGAATTGGGACAACTCCAGT (EcoRI)	amplification for PT7-anti-gfp-sRNA1 to construct pT7 RNAP*-PT7-anti-gfp-sRNA1-PJ23119-gfp
WZ2199	ATTAAGCTTGCATGCCTGCAGTTATTTGTATAGTTCATCCATGC (PstI)
WZ2202	CCGGAATTCGAAATAATACGACTCACTATAGGGGAAAGTTCTTCTCCTTTACTCATT (EcoRI)	amplification for PT7-anti-gfp-sRNA2 to construct p1T7 RNAP*-PT7-anti-gfp-sRNA1-PJ23119-gfp
WZ2199	ATTAAGCTTGCATGCCTGCAGTTATTTGTATAGTTCATCCATGC (PstI)
WZ2203	CCGGAATTCGAAATAATACGACTCACTATAGGGGAAAACAAGAATTGGGACAACTCC (EcoRI)	amplification for PT7-anti-gfp-SRNA3 to construct pT7 RNAP*-PT7-anti-gfp-sRNA1-PJ23119-gfp
WZ2199	ATTAAGCTTGCATGCCTGCAGTTATTTGTATAGTTCATCCATGC (PstI)
WZ2800	AAAACAGCCAAGCTGAATTCTGGCGGTGTTGACATAAATACCACTGGCGGTGATACTGA (EcoRI)	amplification for PL-gfp to construct pPL-gfp, pT7 RNAP*-PT7-anti-gfp-sRNA1-PL-gfp, pT7 RNAP*-PT7-anti-gfp-sRNA2-PL-gfp, pT7 RNAP*-PT7-anti-gfp-sRNA3-PL-gfp
WZ2801	CTTAGGTAACCGCTTGCTTCTTTTTTTTTTGCTGATGTGCTCAGTATCACCGCCAGTGG
WZ2802	GAAGCAAGCGGTTACCTAAGTATGAGTAAAGGAGAAGAACTT
WZ2199	ATTAAGCTTGCATGCCTGCAGTTATTTGTATAGTTCATCCATGC (PstI)
WZ2803	AAAACAGCCAAGCTGAATTCTAATACGACTCACTATAGGGGAATATTATAAATTAGC (EcoRI)	amplification for PT7-ubrs-gfp to construct pT7 RNAP*-PT7-gfp
WZ2804	TAGGGGAATATTATAAATTAGCGGGGGCCATATC ATGAGTAAAGGAGA
WZ2805	GCCAGTGTGATTATTTGTATAGTTCATCCATGC
WZ2806	TATACAAATAATCACACTGGCTCACCTTC
WZ2807	GTTCGCGTAACTGCAGAAATAATAAAAAAGCCGGATTAATAATCTG (PstI)
WZ2808	TCACACTGGCTCACCTTCGGGTGGGCCTTTCTGCGTTTATATACTAGAGAGAGAATAT
WZ2809	AAATAATAAAAAAGCCGGATTAATAATCTGGCTTTTTATATTCTCTCTCTAGTATATA
WZ2810	AAAACAGCCAAGCTGAATTC TAATACGACTCACTATCAAGGAATATTATAAATTAGC (EcoRI)	to construct pT7 RNAP*-PT7(c4)-gfp, pT7 RNAP*-PT7(3F2)-gfp, pT7 RNAP*-PT7(3H5)-gfp, pT7 RNAP*-PT7(4A6)-gfp ,pT7 RNAP*-PT7(H10)-gfp, pT7 RNAP*-PT7(H9)-gfp
WZ2811	AAAACAGCCAAGCTGAATTC TAATACGACTCACTAACGTGGAATATTATAAATTAGC (EcoRI)
WZ2812	AAAACAGCCAAGCTGAATTC TAATACGACTCACTATCCCGGAATATTATAAATTAGC (EcoRI)
WZ2813	AAAACAGCCAAGCTGAATTC TAATACGACTCACTACCCGGGAATATTATAAATTAGC (EcoRI)
WZ2814	AAAACAGCCAAGCTGAATTC TAATACGACTCACTACGGAAGAATATTATAAATTAGC (EcoRI)
WZ2815	AAAACAGCCAAGCTGAATTC TAATACGACTCACTAATACTGAATATTATAAATTAGC (EcoRI)
WZ2807	GTTCGCGTAACTGCAGAAATAATAAAAAAGCCGGATTAATAATCTG (PstI)
WZ2816	AAAACAGCCAAGCTGAATTC TAATACGACTCACTATAGGGGAAAAGAATTGGGACAACT (EcoRI)	to construct pT7 RNAP*-PT7(c4)-anti-gfp-sRNA-1-PJ23119-gfp, pT7 RNAP*-PT7(3F2)-anti-gfp-sRNA-1-PJ23119-gfp, p19-T7 RNAP*-PT7(3H5)-anti-gfp-sRNA-1-PJ23119-gfp, p19-T7 RNAP*-PT7(4A6)-anti-gfp-sRNA-1-PJ23119-gfp, p19-T7 RNAP*-PT7(H10)-anti-gfp-sRNA-1-PJ23119-gfp, p19-T7 RNAP*-PT7(H9)-anti-gfp-sRNA-1-PJ23119-gfp
WZ2817	AAAACAGCCAAGCTGAATTC TAATACGACTCACTATCAAGGAAAAGAATTGGGACAACT (EcoRI)
WZ2818	AAAACAGCCAAGCTGAATTC TAATACGACTCACTAACGTGGAAAAGAATTGGGACAACT (EcoRI)
WZ2819	AAAACAGCCAAGCTGAATTC TAATACGACTCACTATCCCGGAAAAGAATTGGGACAACT (EcoRI)
WZ2820	AAAACAGCCAAGCTGAATTC TAATACGACTCACTACCCGGGAAAAGAATTGGGACAACT (EcoRI)
WZ2821	AAAACAGCCAAGCTGAATTC TAATACGACTCACTACGGAAGAAAAGAATTGGGACAACT (EcoRI)
WZ2822	AAAACAGCCAAGCTGAATTC TAATACGACTCACTAATACTGAAAAGAATTGGGACAACT (EcoRI)
WZ2823	CTAGCTGTCAAACAAAAAACCCCTAGCCGCCCGATAAGAGCGGGCTAGGGGTTCGAGTA
WZ2807	GTTCGCGTAACTGCAGAAATAATAAAAAAGCCGGATTAATAATCTG (PstI)
WZ2825	ATTAATCCGGCTTTTTTATTATTTctgcagTTACGCGAACGCGAAGTCCGACT	to construct the series of pT7 RNAP* plasmids containing the different RBS sequences to mediiate the translation of T7 RNAP*
WZ2826	AATTAATTAAAAGCTTCAGTTTAGATCTTACTCCCGAGACTATAACTACATGAACACGATTAACATCGCTAAG (HindIII)
WZ2827	AGAATTAATTAAAAGCTTACAAACCATACAACCGGCATCGAATAATTTCATGAACACGATTAACATCGCTAAG (HindIII)
WZ2828	TTAATTAAAAGCTTGAAATCTAGTCTAAGCCAAACAACGGTCTAGAACCATGAACACGATTAACATCGCTAAG (HindIII)
WZ2829	TTAATTAAAAGCTTCTCAAACAGATCCACGGAAATATAGTTAGACATAAATGAACACGATTAACATCGCTAAG (HindIII)
WZ2830	TTAATTAAAAGCTTTATACCAATTCACGCAAGTCAAAGATACTCAAAAAATGAACACGATTAACATCGCTAAG (HindIII)
WZ1900	AAACTGCAGTTACGCGAACGCGAAGTC (PstI)
WZ6065	GCGGATCAAAAATGACGATTGACGGCATTA	to construct pK18mobsacB-Ptuf-tsf(H4)-fxpK
WZ6066	GTAACGGCCACCTTGTTGAGCGAGTTGA
WZ6067	AACTCGCYCAACAAGGTGGCCGTTACCCTGCGAATGTCCAC
WZ6068	ACCTACTGCTGCGATCACTCGTTATCGCCAGCGGTTG
WZ6069	ATAACGAGTGATCGCAGCAGTAGGTATCA
WZ6070	ATATCGTTAGACGTAATGCCGTCAATCGTCAT
WZ6071	TCCTGCTCACCAACTCTG
WZ6072	AGAACTGGCGGAAGAACT
WZ1825	AACGACGGCCAGTGCCAAGCTT AAATGCGCCCAACCCTAA	to construct pK18mobsacB-lacIq-Ptac-T7RNAP*
WZ1826	GCCTACCTTTCACGAGTT CTGCAG TGGGACGACATCTAATAACC
WZ1815	GGTTATTAG ATGTCGTCCCA CTGCAG AACTCGTGAAAGGTAGGC
WZ1816	CCTGATACGCAAGCCACG TCTAGA CGGAGTCGTATTGATT TGG
WZ1827	C CAAATCAATA CGACTCCG TCTAGA CGTGGCTTGCGTATCAGG
WZ1828	ATTACGAATTCGAGCTCGGTA CCCGGGGGCATGTATGGCGGGTTC
WZ1809	TCATCACTACCCTACTCCCTA
WZ1810	GACCACCTACCTCATCTCG
WZ6046	CAGGAAACAGAATTAATTAAGCTTATGAAGATCGGTATTCCGAAGGAG	to construct palaD-PT7(C4)-anti-aceE-PT7(H9)-anti-gltA-sRNA
WZ6047	CTTTTTTATTATTTCTGCAGTTAGCCTTGCAGCAGGCTGTGC
WZ6052	CTGCAAGGCTAACTGCAGAAATAATAAAAAAGCC
WZ6053	CCGCCAAAACAGCCAAGCTGAATTCTAATACGACTCACTATCAAGG
WZ4444	TGCAGGTCGACTCTAGAGCAAAGGAGGACAACCGTGAATGTGGCAGCTTCTCAA	to construct pilvBNCD
WZ4447	AACGAAGTGGGATCATGGTTGTCCTCCTTTGCTTAAGCGGTTTCTGCGCGAGC
WZ4448	CGCAGAAACCGCTTAAGCAAAGGAGGACAACCATGATCCCACTTCGTTCAAAAG
WZ4449	CCTGACAGATACACGGTTGTCCTCCTTTGCTTAGTCGACCTGACGGACTGCACC
WZ4450	CCGTCAGGTCGACTAAGCAAAGGAGGACAACCGTGTATCTGTCAGGTAGCAGGT
WZ4451	CCGCCAAAACAGCCAAGCTGAATTCTTAGCCAACCAGTGGGTAAAGCCATCC
